# Supplementary material for: Oral Bacteriome and Mycobiome across Stages of Oral Carcinogenesis
Source: Microbiol Spectr. 2022 Nov 29;10(6):e02737-22. doi: 10.1128/spectrum.02737-22 (PMC9769585; doi:10.1128/spectrum.02737-22)
Supplement: Supplemental file 2 — Tables S2 to S4. Download spectrum.02737-22-s0002.xlsx, XLSX file, 0.1 MB [file spectrum.02737-22-s0002.xlsx]

## Sheet: Table S2
Supplementary Table 2	Differentially abundant bacterial phyla of buccal mucosal samples among three groups
HC versus OSCC
Tax	A_mean	A_variance	A_se	B_mean	B_variance	B_se	pvalue	qvalue
p__Firmicutes	0.457367	0.0343596	0.0338426	0.25097	0.0103297	0.0188732	0.000999001	0.00849151
p__Proteobacteria	0.272951	0.0151891	0.0225012	0.293834	0.0154383	0.0230728	0.524476	0.575231
p__Bacteroidetes	0.145319	0.00751384	0.015826	0.29649	0.00814308	0.016757	0.000999001	0.00849151
p__Fusobacteria	0.0310447	0.000327616	0.00330462	0.0898837	0.00320004	0.0105046	0.000999001	0.00849151
p__Actinobacteria	0.0347937	0.000549613	0.00428024	0.0236066	0.000352029	0.0034841	0.0509491	0.216533
p__Patescibacteria	0.0134469	0.000140004	0.00216028	0.0163619	0.000232912	0.00283398	0.421578	0.511917
p__Chloroflexi	0.0197876	0.00383035	0.0112995	0.00292045	0.000157494	0.00233042	0.118881	0.287817
p__Epsilonbacteraeota	0.0048356	3.76832e-05	0.00112076	0.011924	5.62308e-05	0.00139248	0.000999001	0.00849151
p__Spirochaetes	0.00387541	1.83888e-05	0.000782918	0.00848918	7.64769e-05	0.00162393	0.015984	0.0905761
p__Planctomycetes	0.00384399	5.54802e-05	0.0013599	0.00138691	3.94327e-05	0.00116608	0.195804	0.302606
p__Acidobacteria	0.00440367	0.000186115	0.00249075	0.000540365	2.17206e-06	0.000273676	0.0829171	0.26864
p__unidentified	0.00130564	4.6391e-06	0.000393238	0.000556139	1.39479e-06	0.000219308	0.106893	0.279567
p__Tenericutes	0.00077843	1.10054e-06	0.000191532	0.000822807	7.87163e-07	0.000164753	0.85015	0.85015
p__Gemmatimonadetes	0.00122072	1.21472e-05	0.000636322	0.000206704	5.19758e-07	0.000133876	0.100899	0.279567
p__Synergistetes	0.000697457	4.46113e-07	0.000121944	0.000613293	1.07196e-06	0.00019226	0.76024	0.783277
p__Cyanobacteria	0.000799623	1.23511e-06	0.000202905	0.00039174	1.11696e-06	0.000196255	0.160839	0.287817
p__Verrucomicrobia	0.000711064	1.36494e-06	0.000213302	0.000359266	1.22613e-06	0.000205622	0.265734	0.376457
p__Nitrospirae	0.000908369	9.37847e-06	0.00055912	7.97274e-05	8.4071e-08	5.38424e-05	0.0819181	0.26864
p__Kiritimatiellaeota	0.000305495	7.14125e-07	0.000154286	0.000142727	3.22518e-07	0.000105458	0.296703	0.403516
p__Latescibacteria	0.000254527	7.49839e-07	0.000158097	4.1339e-05	1.6157e-08	2.36038e-05	0.145854	0.287817
p__Deinococcus-Thermus	0.000195267	1.64858e-07	7.41302e-05	8.76056e-05	1.83519e-07	7.95503e-05	0.364635	0.45917
p__Nitrospinae	0.000252671	9.1832e-07	0.000174959	2.46078e-05	1.26727e-08	2.09043e-05	0.133866	0.287817
p__Lentisphaerae	0.000186601	1.48665e-07	7.03953e-05	7.08705e-05	5.66114e-08	4.41828e-05	0.172827	0.293806
p__Dadabacteria	0.000204034	5.56838e-07	0.00013624	1.08274e-05	1.88663e-09	8.06575e-06	0.036963	0.179535
p__GAL15	0.000119025	2.40963e-07	8.9622e-05	1.96825e-06	5.41669e-11	1.36668e-06	0.158841	0.287817
p__Fibrobacteres	4.47204e-05	8.01694e-09	1.63472e-05	5.80733e-05	2.98851e-08	3.21017e-05	0.748252	0.783277
p__Rokubacteria	6.47386e-05	2.91297e-08	3.11607e-05	3.05099e-05	4.88353e-09	1.29768e-05	0.342657	0.44809
p__BRC1	6.76182e-05	2.17709e-08	2.69387e-05	2.36235e-05	1.13541e-08	1.97869e-05	0.226773	0.33523
p__WS2	7.04936e-05	4.60688e-08	3.91871e-05	8.85828e-06	8.78915e-10	5.50522e-06	0.138861	0.287817
p__WPS-2	4.18758e-05	9.37313e-09	1.76759e-05	7.87457e-06	1.39091e-09	6.92549e-06	0.0869131	0.26864
p__Zixibacteria	3.62284e-05	1.63783e-08	2.33654e-05	1.37802e-05	3.41205e-09	1.0847e-05	0.488511	0.553646
p__Dependentiae	2.38344e-05	7.1817e-09	1.54722e-05	1.87026e-05	1.01439e-08	1.87026e-05	0.454221	0.532535
p__Hydrogenedentes	1.33245e-05	1.27754e-09	6.52568e-06	2.16555e-05	1.23778e-08	2.06596e-05	0.182494	0.295467
p__Armatimonadetes	3.04586e-05	6.23612e-09	1.44177e-05	9.84125e-07	2.80866e-11	9.84125e-07	0.00799201	0.0543457
OPL versus OSCC
Tax	A_mean	A_variance	A_se	B_mean	B_variance	B_se	pvalue	qvalue
p__Proteobacteria	0.380278	0.0317714	0.0315096	0.293817	0.015439	0.0230733	0.027972	0.125874
p__Firmicutes	0.320733	0.0209692	0.0255986	0.250953	0.0103273	0.018871	0.034965	0.13986
p__Bacteroidetes	0.153194	0.0135358	0.0205668	0.296466	0.00813856	0.0167523	0.000999001	0.00689199
p__Fusobacteria	0.0379076	0.00152845	0.00691116	0.0898783	0.00319967	0.010504	0.000999001	0.00689199
p__Actinobacteria	0.072878	0.0135503	0.0205778	0.0236052	0.00035197	0.00348381	0.000999001	0.00689199
p__Patescibacteria	0.0119481	0.000142116	0.0021074	0.0163611	0.000232896	0.00283388	0.216783	0.410747
p__Epsilonbacteraeota	0.00345985	1.12052e-05	0.000591745	0.0119227	5.61974e-05	0.00139206	0.000999001	0.00689199
p__Spirochaetes	0.00494682	5.26957e-05	0.00128325	0.00848808	7.64288e-05	0.00162341	0.0889111	0.22028
p__Chloroflexi	0.00428931	0.000139329	0.00208663	0.0029199	0.000157422	0.00232988	0.63037	0.823209
p__Planctomycetes	0.00177004	1.65857e-05	0.000719932	0.00138663	3.94147e-05	0.00116582	0.782218	0.908382
p__Acidobacteria	0.00231142	2.50177e-05	0.000884196	0.000540285	2.17107e-06	0.000273614	0.0549451	0.188928
p__Tenericutes	0.000838425	1.6007e-06	0.000223656	0.000822729	7.86995e-07	0.000164735	0.954046	0.981304
p__Synergistetes	0.000830385	1.35701e-06	0.000205928	0.00061311	1.0703e-06	0.000192112	0.485514	0.7787
p__unidentified	0.00074395	8.52474e-07	0.000163217	0.000556031	1.39419e-06	0.000219261	0.497502	0.7787
p__Cyanobacteria	0.000659188	9.89807e-07	0.000175873	0.000391682	1.11645e-06	0.00019621	0.317682	0.544598
p__Verrucomicrobia	0.000655657	1.14349e-06	0.000189034	0.000359206	1.22558e-06	0.000205575	0.297702	0.535864
p__Gemmatimonadetes	0.000692268	2.05593e-06	0.000253472	0.000206666	5.19521e-07	0.000133845	0.0969031	0.22028
p__Rokubacteria	0.000614646	3.39467e-06	0.000325705	3.05079e-05	4.88305e-09	1.29762e-05	0.0849151	0.22028
p__Nitrospirae	0.000385379	7.67074e-07	0.000154826	7.97141e-05	8.4033e-08	5.38302e-05	0.0679321	0.203796
p__Latescibacteria	0.000209646	3.30948e-07	0.000101696	4.13333e-05	1.61498e-08	2.35985e-05	0.123876	0.247752
p__Kiritimatiellaeota	5.44084e-05	1.64684e-08	2.26856e-05	0.000142698	3.22372e-07	0.000105434	0.645355	0.823209
p__Deinococcus-Thermus	5.97774e-05	4.76765e-08	3.85991e-05	8.75871e-05	1.83435e-07	7.95321e-05	0.893107	0.945643
p__Elusimicrobia	7.58338e-05	6.48827e-08	4.50287e-05	6.69205e-05	3.00948e-08	3.22141e-05	0.855145	0.945643
p__Fibrobacteres	7.93758e-05	8.73226e-08	5.22382e-05	5.80634e-05	2.98741e-08	3.20958e-05	0.782218	0.908382
p__Lentisphaerae	6.51101e-05	4.99348e-08	3.95027e-05	7.0857e-05	5.65864e-08	4.4173e-05	0.881119	0.945643
p__Dadabacteria	8.29712e-05	7.85953e-08	4.95591e-05	1.08254e-05	1.88581e-09	8.06399e-06	0.0979021	0.22028
p__GAL15	6.95819e-05	4.55806e-08	3.77411e-05	1.96825e-06	5.41669e-11	1.36668e-06	0.00699301	0.035964
p__Nitrospinae	4.72836e-05	3.35779e-08	3.2393e-05	2.46031e-05	1.2667e-08	2.08996e-05	0.658342	0.823209
p__Zixibacteria	3.74735e-05	2.24292e-08	2.64748e-05	1.37778e-05	3.41051e-09	1.08445e-05	0.563437	0.823209
p__BRC1	2.05216e-05	7.27112e-09	1.50739e-05	2.3619e-05	1.1349e-08	1.97824e-05	0.663141	0.823209
p__Hydrogenedentes	1.07072e-05	1.82777e-09	7.55762e-06	2.16508e-05	1.23721e-08	2.06549e-05	0.057728	0.188928
p__Omnitrophicaeota	2.31958e-05	9.6469e-09	1.73628e-05	9.84125e-07	2.80866e-11	9.84125e-07	7.51848e-07	2.70665e-05
p__Dependentiae	3.56906e-06	2.49853e-10	2.79426e-06	1.86984e-05	1.01392e-08	1.86984e-05	0.00114866	0.00689199
p__WPS-2	9.81154e-06	6.10123e-10	4.3665e-06	7.873e-06	1.39028e-09	6.92393e-06	0.655191	0.823209
p__WS2	8.02863e-06	9.58683e-10	5.47347e-06	8.85713e-06	8.78708e-10	5.50457e-06	1	1
p__Atribacteria	7.13684e-06	5.25906e-10	4.05396e-06	1.96825e-06	1.12346e-10	1.96825e-06	0.11362	0.240607
HC versus OPL
Tax	A_mean	A_variance	A_se	B_mean	B_variance	B_se	pvalue	qvalue
p__Firmicutes	0.457357	0.0343654	0.0338454	0.320743	0.0209657	0.0255965	0.001998	0.024642
p__Proteobacteria	0.272914	0.015184	0.0224974	0.380312	0.0317858	0.0315168	0.010989	0.101648
p__Bacteroidetes	0.14531	0.00751449	0.0158267	0.153198	0.0135355	0.0205666	0.751249	0.842309
p__Actinobacteria	0.0347865	0.000549133	0.00427837	0.0728853	0.0135511	0.0205784	0.020979	0.155245
p__Fusobacteria	0.0310427	0.000327647	0.00330478	0.0379083	0.00152843	0.0069111	0.403596	0.768831
p__Patescibacteria	0.013446	0.000140008	0.00216031	0.0119483	0.000142115	0.00210739	0.61039	0.768831
p__Chloroflexi	0.0197579	0.00381184	0.0112721	0.0042895	0.000139311	0.0020865	0.165834	0.438276
p__Spirochaetes	0.00387509	1.83874e-05	0.000782887	0.0049469	5.26956e-05	0.00128325	0.501499	0.768831
p__Epsilonbacteraeota	0.0048327	3.75355e-05	0.00111856	0.00345984	1.12043e-05	0.000591721	0.317682	0.653014
p__Acidobacteria	0.00439776	0.000185361	0.0024857	0.00231247	2.50627e-05	0.000884992	0.51049	0.768831
p__Planctomycetes	0.00384083	5.53097e-05	0.00135781	0.00177061	1.65997e-05	0.000720236	0.194805	0.480519
p__unidentified	0.00130465	4.6215e-06	0.000392492	0.00074406	8.52794e-07	0.000163248	0.20979	0.48514
p__Gemmatimonadetes	0.0012191	1.20928e-05	0.000634896	0.000692507	2.05831e-06	0.000253618	0.54046	0.768831
p__Tenericutes	0.000778334	1.1001e-06	0.000191494	0.000838473	1.601e-06	0.000223677	0.856144	0.879926
p__Synergistetes	0.000697414	4.46045e-07	0.000121935	0.000830399	1.357e-06	0.000205928	0.582418	0.768831
p__Cyanobacteria	0.000799315	1.23377e-06	0.000202794	0.000659216	9.89797e-07	0.000175873	0.607393	0.768831
p__Verrucomicrobia	0.000710828	1.36398e-06	0.000213227	0.000655789	1.14397e-06	0.000189074	0.851149	0.879926
p__Nitrospirae	0.000906977	9.33673e-06	0.000557875	0.000385514	7.67812e-07	0.0001549	0.476523	0.768831
p__Rokubacteria	6.47092e-05	2.91134e-08	3.1152e-05	0.000615006	3.39967e-06	0.000325944	0.15984	0.438276
p__Latescibacteria	0.000254105	7.46082e-07	0.0001577	0.000209772	3.31596e-07	0.000101796	0.839161	0.879926
p__Kiritimatiellaeota	0.000305446	7.1411e-07	0.000154284	5.44113e-05	1.64722e-08	2.26883e-05	0.100899	0.421995
p__Nitrospinae	0.000252203	9.13603e-07	0.000174509	4.72786e-05	3.35725e-08	3.23904e-05	0.26973	0.58706
p__Dadabacteria	0.000203661	5.53931e-07	0.000135884	8.30434e-05	7.88119e-08	4.96273e-05	0.544456	0.768831
p__Deinococcus-Thermus	0.000195088	1.64292e-07	7.40028e-05	5.97685e-05	4.76553e-08	3.85905e-05	0.121878	0.421995
p__Lentisphaerae	0.000186508	1.4852e-07	7.0361e-05	6.51103e-05	4.99353e-08	3.95029e-05	0.130869	0.421995
p__GAL15	0.000118964	2.40913e-07	8.96126e-05	6.95979e-05	4.55875e-08	3.7744e-05	0.727273	0.840909
p__Fibrobacteres	4.47184e-05	8.01728e-09	1.63476e-05	7.93839e-05	8.73456e-08	5.22451e-05	0.579421	0.768831
p__BRC1	6.75668e-05	2.17269e-08	2.69115e-05	2.0518e-05	7.26809e-09	1.50708e-05	0.136863	0.421995
p__Chlamydiae	4.94846e-05	1.39947e-08	2.15984e-05	3.48143e-05	1.09948e-08	1.85361e-05	0.623377	0.768831
p__Calditrichaeota	7.70906e-05	9.66541e-08	5.67609e-05	4.46021e-06	6.36591e-10	4.46021e-06	0.102897	0.421995
p__WS2	7.04256e-05	4.5974e-08	3.91468e-05	8.02812e-06	9.58571e-10	5.47315e-06	0.112887	0.421995
p__Zixibacteria	3.61666e-05	1.63012e-08	2.33104e-05	3.75113e-05	2.24917e-08	2.65116e-05	0.952048	0.952048
p__WPS-2	4.18691e-05	9.37118e-09	1.76741e-05	9.81146e-06	6.10123e-10	4.3665e-06	0.0809191	0.421995
p__Dependentiae	2.37923e-05	7.1448e-09	1.54324e-05	3.5684e-06	2.49747e-10	2.79367e-06	4.1558e-05	0.00153765
p__Hydrogenedentes	1.33205e-05	1.27723e-09	6.52491e-06	1.07172e-05	1.83244e-09	7.56729e-06	0.69566	0.830304
p__Modulibacteria	1.61792e-05	6.95363e-09	1.52246e-05	2.67635e-06	2.29212e-10	2.67635e-06	0.001139	0.0210716
p__WOR-1	1.90286e-06	5.24402e-11	1.32212e-06	4.46059e-06	6.367e-10	4.46059e-06	0.454828	0.768831

## Sheet: Table S3
Supplementary Table 3	Differentially abundant bacterial phyla of plaque samples among three groups
HC versus OSCC
Tax	A_mean	A_variance	A_se	B_mean	B_variance	B_se	pvalue	qvalue
p__Firmicutes	0.417933	0.0175675	0.0241988	0.245167	0.0120421	0.0203776	0.000999001	0.0194805
p__Proteobacteria	0.291818	0.0118651	0.0198873	0.347192	0.017781	0.0247616	0.0829171	0.280032
p__Bacteroidetes	0.137684	0.00336635	0.010593	0.237818	0.0143226	0.0222235	0.000999001	0.0194805
p__Fusobacteria	0.0557705	0.00178816	0.00772045	0.0531743	0.00108875	0.00612723	0.794206	0.837136
p__Actinobacteria	0.0553245	0.00151887	0.0071154	0.0415275	0.000915983	0.00562011	0.133866	0.290043
p__Patescibacteria	0.0168192	0.000118902	0.00199083	0.0180444	0.000193126	0.0025806	0.733267	0.794372
p__Chloroflexi	0.00732913	0.000119445	0.00199537	0.0172163	0.00142833	0.00701802	0.216783	0.402597
p__Acidobacteria	0.00135679	3.41694e-06	0.000337488	0.0118185	0.000870935	0.00548017	0.0899101	0.280032
p__Epsilonbacteraeota	0.00510142	2.68431e-05	0.000945922	0.00660274	3.49773e-05	0.00109823	0.290709	0.472403
p__Planctomycetes	0.00338711	3.13645e-05	0.00102249	0.00372522	4.81539e-05	0.0012886	0.844156	0.86637
p__Spirochaetes	0.00188182	3.41469e-06	0.000337376	0.00445687	2.13933e-05	0.000858894	0.004995	0.0649351
p__Gemmatimonadetes	0.000534714	5.98053e-07	0.000141192	0.00309824	5.84332e-05	0.00141948	0.110889	0.280032
p__Verrucomicrobia	0.000858175	1.31307e-06	0.000209211	0.00239398	2.73411e-05	0.000970977	0.17982	0.369105
p__unidentified	0.00126153	3.18566e-06	0.000325866	0.00155581	7.52972e-06	0.000509554	0.669331	0.774637
p__Nitrospirae	0.000233116	1.64696e-07	7.40935e-05	0.00161968	1.69719e-05	0.000765008	0.102897	0.280032
p__Cyanobacteria	0.000567994	4.21449e-07	0.000118526	0.00071776	2.0318e-06	0.000264692	0.675325	0.774637
p__Tenericutes	0.000441445	3.2446e-07	0.000103997	0.000612162	5.57793e-07	0.000138688	0.315684	0.492468
p__Latescibacteria	0.000107515	3.18434e-08	3.25799e-05	0.000847781	4.60041e-06	0.00039829	0.0889111	0.280032
p__Synergistetes	0.000518491	9.87425e-07	0.000181423	0.000401545	1.96349e-07	8.22839e-05	0.729271	0.794372
p__Rokubacteria	3.04427e-05	3.0297e-09	1.00494e-05	0.000848677	4.18879e-06	0.000380054	0.014985	0.146104
p__Kiritimatiellaeota	0.000330129	2.26727e-07	8.69342e-05	0.000145709	7.17848e-08	4.97528e-05	0.0559441	0.251082
p__Nitrospinae	6.1847e-05	1.34922e-08	2.12071e-05	0.000248398	3.52691e-07	0.00011028	0.133866	0.290043
p__Deinococcus-Thermus	0.000146523	7.5955e-08	5.03173e-05	6.79129e-05	4.30284e-08	3.85193e-05	0.238761	0.423259
p__Lentisphaerae	0.000115119	2.50298e-08	2.88847e-05	4.43057e-05	6.66958e-09	1.51653e-05	0.025974	0.202597
p__Zixibacteria	1.80772e-05	2.27475e-09	8.70775e-06	0.000132102	1.21008e-07	6.45964e-05	0.114885	0.280032
p__Elusimicrobia	5.51776e-05	2.66223e-08	2.97894e-05	7.68595e-05	2.41183e-08	2.88386e-05	0.612388	0.760353
p__Fibrobacteres	7.61069e-05	2.42294e-08	2.84191e-05	5.31915e-05	1.05324e-08	1.90574e-05	0.523477	0.729128
p__BRC1	4.75714e-05	1.05263e-08	1.87317e-05	6.70036e-05	2.11987e-08	2.70368e-05	0.573427	0.760353
p__Dadabacteria	7.51634e-05	1.11521e-08	1.92805e-05	2.46221e-05	3.47849e-09	1.09521e-05	0.031968	0.207792
p__Chlamydiae	2.56895e-05	2.4359e-09	9.01093e-06	7.29416e-05	3.05222e-08	3.24421e-05	0.196803	0.383766
p__Dependentiae	2.28339e-05	1.59571e-09	7.29316e-06	6.80366e-05	4.16269e-08	3.78868e-05	0.290709	0.472403
p__Hydrogenedentes	1.61742e-05	1.21829e-09	6.37256e-06	5.12395e-05	1.12282e-08	1.96768e-05	0.113886	0.280032
p__Omnitrophicaeota	1.90264e-06	1.08601e-10	1.90264e-06	4.83133e-05	1.94012e-08	2.58652e-05	0.0579421	0.251082
p__WPS-2	1.71263e-05	1.88804e-09	7.93315e-06	2.85727e-05	3.5589e-09	1.10779e-05	0.421578	0.632368
p__Calditrichaeota	1.42723e-05	9.41267e-10	5.60139e-06	1.87125e-05	2.3456e-09	8.99349e-06	0.494288	0.713972
p__Deferribacteres	6.65971e-06	4.87791e-10	4.03233e-06	8.85735e-06	1.11145e-09	6.19078e-06	0.623879	0.760353
p__Margulisbacteria	9.51405e-06	3.55822e-10	3.44394e-06	1.96847e-06	1.12372e-10	1.96847e-06	0.0389015	0.216737
p__Schekmanbacteria	9.51321e-07	2.71503e-11	9.51321e-07	1.96842e-06	5.41762e-11	1.3668e-06	0.618719	0.760353
p__WOR-1	9.51457e-07	2.71581e-11	9.51457e-07	9.85785e-07	2.81814e-11	9.85785e-07	1	1
OPL versus OSCC
Tax	A_mean	A_variance	A_se	B_mean	B_variance	B_se	pvalue	qvalue
p__Proteobacteria	0.364093	0.0219101	0.0261666	0.347199	0.017782	0.0247623	0.635365	0.737843
p__Firmicutes	0.324353	0.0130452	0.0201907	0.245169	0.0120417	0.0203773	0.010989	0.0887113
p__Bacteroidetes	0.140237	0.00708154	0.0148761	0.237819	0.0143221	0.0222231	0.001998	0.0719281
p__Fusobacteria	0.0604777	0.00236511	0.00859707	0.0531747	0.00108873	0.00612718	0.471528	0.592787
p__Actinobacteria	0.0692402	0.00407548	0.0112853	0.0415288	0.000916032	0.00562026	0.027972	0.0887113
p__Patescibacteria	0.0241184	0.000708886	0.00470666	0.0180447	0.000193124	0.00258059	0.272727	0.409091
p__Chloroflexi	0.00215875	2.85888e-05	0.000945198	0.0172185	0.00142886	0.00701933	0.027972	0.0887113
p__Acidobacteria	0.000964266	2.77358e-06	0.000294405	0.0118199	0.000871243	0.00548114	0.03996	0.0899101
p__Epsilonbacteraeota	0.00508842	3.75056e-05	0.00108261	0.00660288	3.49781e-05	0.00109824	0.325674	0.468971
p__Spirochaetes	0.00469639	0.000149181	0.00215914	0.00445696	2.13934e-05	0.000858896	0.979021	0.984016
p__Planctomycetes	0.000856294	5.92973e-06	0.00043047	0.00372572	4.81741e-05	0.00128887	0.042957	0.0899101
p__Gemmatimonadetes	0.000265818	3.16958e-07	9.95236e-05	0.00309864	5.84556e-05	0.00141976	0.035964	0.0887113
p__Verrucomicrobia	0.000463792	8.09096e-07	0.00015901	0.00239429	2.73518e-05	0.000971167	0.0519481	0.0984279
p__unidentified	0.000703709	2.21106e-06	0.000262861	0.00155598	7.53303e-06	0.000509666	0.141858	0.232132
p__Nitrospirae	9.63425e-05	6.27599e-08	4.4286e-05	0.00161989	1.69784e-05	0.000765156	0.030969	0.0887113
p__Tenericutes	0.000607442	1.67162e-06	0.000228557	0.000612182	5.57837e-07	0.000138693	0.984016	0.984016
p__Synergistetes	0.000692187	2.9395e-06	0.000303083	0.000401556	1.9636e-07	8.22864e-05	0.461538	0.592787
p__Cyanobacteria	0.000283638	1.39549e-07	6.60372e-05	0.000717804	2.03186e-06	0.000264696	0.0829171	0.149251
p__Rokubacteria	8.83008e-05	4.27492e-08	3.65501e-05	0.000848765	4.19015e-06	0.000380116	0.044955	0.0899101
p__Latescibacteria	5.35176e-05	1.092e-08	1.8473e-05	0.000847892	4.60214e-06	0.000398365	0.024975	0.0887113
p__Kiritimatiellaeota	0.000177484	2.31889e-07	8.51265e-05	0.000145723	7.18015e-08	4.97586e-05	0.812188	0.886023
p__Nitrospinae	1.69489e-05	3.04151e-09	9.74922e-06	0.000248431	3.5282e-07	0.000110301	0.025974	0.0887113
p__Zixibacteria	7.13613e-06	7.88506e-10	4.96395e-06	0.00013212	1.21055e-07	6.46088e-05	0.036963	0.0887113
p__Elusimicrobia	5.08395e-05	1.10744e-08	1.86031e-05	7.68658e-05	2.41237e-08	2.88419e-05	0.472527	0.592787
p__Fibrobacteres	5.9755e-05	2.20895e-08	2.62735e-05	5.3194e-05	1.05335e-08	1.90584e-05	0.844156	0.893812
p__Deinococcus-Thermus	3.65733e-05	1.06315e-08	1.82273e-05	6.79234e-05	4.30464e-08	3.85274e-05	0.477522	0.592787
p__Lentisphaerae	5.17301e-05	1.31611e-08	2.02802e-05	4.43095e-05	6.67118e-09	1.51671e-05	0.748252	0.841783
p__Armatimonadetes	1.87333e-05	3.55455e-09	1.05394e-05	7.09831e-05	3.17629e-08	3.30949e-05	0.155844	0.24393
p__Chlamydiae	5.35156e-06	6.53657e-10	4.5196e-06	7.29503e-05	3.05322e-08	3.24474e-05	0.031968	0.0887113
p__BRC1	5.35187e-06	6.53762e-10	4.51996e-06	6.70134e-05	2.12078e-08	2.70426e-05	0.017982	0.0887113
p__Omnitrophicaeota	8.9198e-06	1.70496e-09	7.29932e-06	4.83204e-05	1.94089e-08	2.58703e-05	0.12987	0.222635
p__Hydrogenedentes	4.45988e-06	2.68566e-10	2.89701e-06	5.1245e-05	1.12309e-08	1.96792e-05	0.020979	0.0887113
p__Dadabacteria	1.15961e-05	2.62081e-09	9.04988e-06	2.46265e-05	3.4804e-09	1.09551e-05	0.0333801	0.0887113
p__WPS-2	4.46051e-06	1.63511e-10	2.26047e-06	2.85752e-05	3.55953e-09	1.10789e-05	0.028971	0.0887113
p__Deferribacteres	8.91965e-07	2.54593e-11	8.91965e-07	8.85791e-06	1.1115e-09	6.19094e-06	0.00867084	0.0887113
p__Schekmanbacteria	8.91991e-07	2.54607e-11	8.91991e-07	1.96876e-06	5.41948e-11	1.36704e-06	0.607473	0.728968
HC versus OPL
Tax	A_mean	A_variance	A_se	B_mean	B_variance	B_se	pvalue	qvalue
p__Firmicutes	0.417937	0.017567	0.0241985	0.32435	0.0130458	0.0201911	0.00699301	0.0528043
p__Proteobacteria	0.291821	0.0118656	0.0198877	0.364086	0.0219088	0.0261658	0.041958	0.103497
p__Bacteroidetes	0.137687	0.00336699	0.010594	0.140234	0.0070813	0.0148758	0.89011	0.968649
p__Actinobacteria	0.0553236	0.0015184	0.00711431	0.069239	0.00407549	0.0112854	0.303696	0.416176
p__Fusobacteria	0.0557708	0.0017881	0.00772031	0.0604768	0.00236512	0.00859709	0.701299	0.786305
p__Patescibacteria	0.0168194	0.000118907	0.00199087	0.0241173	0.000708777	0.0047063	0.160839	0.258741
p__Epsilonbacteraeota	0.0051015	2.68442e-05	0.000945942	0.00508826	3.75033e-05	0.00108258	0.991009	1
p__Chloroflexi	0.00732933	0.000119453	0.00199544	0.00215863	2.8588e-05	0.000945185	0.020979	0.0903541
p__Spirochaetes	0.00188192	3.41541e-06	0.000337412	0.00469637	0.000149196	0.00215925	0.160839	0.258741
p__Planctomycetes	0.00338739	3.13725e-05	0.00102262	0.0008563	5.93037e-06	0.000430493	0.021978	0.0903541
p__Acidobacteria	0.00135678	3.41635e-06	0.000337458	0.000964209	2.77323e-06	0.000294387	0.401598	0.530684
p__unidentified	0.00126157	3.18582e-06	0.000325874	0.000703709	2.21108e-06	0.000262862	0.192807	0.285355
p__Verrucomicrobia	0.000858235	1.31339e-06	0.000209236	0.000463795	8.09116e-07	0.000159012	0.145854	0.258741
p__Synergistetes	0.000518506	9.87439e-07	0.000181424	0.00069218	2.93974e-06	0.000303096	0.701299	0.786305
p__Tenericutes	0.000441475	3.2454e-07	0.00010401	0.00060743	1.6717e-06	0.000228562	0.558442	0.688745
p__Cyanobacteria	0.000568026	4.21546e-07	0.000118539	0.000283634	1.39557e-07	6.60392e-05	0.040959	0.103497
p__Gemmatimonadetes	0.000534738	5.98161e-07	0.000141204	0.000265811	3.16975e-07	9.95262e-05	0.140859	0.258741
p__Kiritimatiellaeota	0.000330147	2.26755e-07	8.69397e-05	0.000177485	2.3189e-07	8.51267e-05	0.238761	0.339776
p__Nitrospirae	0.000233106	1.6463e-07	7.40789e-05	9.63349e-05	6.27535e-08	4.42837e-05	0.130869	0.258741
p__Deinococcus-Thermus	0.000146535	7.5972e-08	5.03229e-05	3.657e-05	1.06305e-08	1.82265e-05	0.038961	0.103497
p__Lentisphaerae	0.000115126	2.50346e-08	2.88875e-05	5.17302e-05	1.31615e-08	2.02805e-05	0.0889111	0.193512
p__Latescibacteria	0.000107519	3.18485e-08	3.25825e-05	5.35169e-05	1.09202e-08	1.84731e-05	0.171828	0.264902
p__Fibrobacteres	7.61073e-05	2.42294e-08	2.84191e-05	5.9755e-05	2.20895e-08	2.62735e-05	0.695305	0.786305
p__Rokubacteria	3.04423e-05	3.0296e-09	1.00492e-05	8.83016e-05	4.27514e-08	3.65511e-05	0.150849	0.258741
p__Elusimicrobia	5.51784e-05	2.66223e-08	2.97894e-05	5.08372e-05	1.10739e-08	1.86027e-05	0.917083	0.969488
p__Dadabacteria	7.51663e-05	1.11534e-08	1.92816e-05	1.15961e-05	2.62108e-09	9.05034e-06	0.003996	0.0528043
p__Nitrospinae	6.1848e-05	1.34927e-08	2.12075e-05	1.69482e-05	3.04164e-09	9.74942e-06	0.0579421	0.133991
p__BRC1	4.75766e-05	1.05295e-08	1.87345e-05	5.3521e-06	6.53833e-10	4.52021e-06	0.00999001	0.0528043
p__GAL15	1.52217e-05	3.46812e-09	1.07519e-05	2.94344e-05	9.38078e-09	1.71216e-05	0.546454	0.688745
p__Chlamydiae	2.56909e-05	2.43625e-09	9.01157e-06	5.35149e-06	6.53623e-10	4.51948e-06	0.000148843	0.00550718
p__WS2	2.09332e-05	1.85078e-09	7.85447e-06	7.13565e-06	3.1536e-10	3.13927e-06	0.00932698	0.0528043
p__Zixibacteria	1.80795e-05	2.27544e-09	8.70908e-06	7.13654e-06	7.88596e-10	4.96423e-06	0.0322544	0.103497
p__WPS-2	1.71282e-05	1.88858e-09	7.93427e-06	4.45962e-06	1.63413e-10	2.25979e-06	0.00550002	0.0528043
p__Hydrogenedentes	1.61759e-05	1.21858e-09	6.37333e-06	4.46008e-06	2.68594e-10	2.89716e-06	0.00898554	0.0528043
p__Omnitrophicaeota	1.90264e-06	1.08601e-10	1.90264e-06	8.91909e-06	1.70461e-09	7.29856e-06	0.0397504	0.103497
p__Deferribacteres	6.65976e-06	4.87832e-10	4.0325e-06	8.91863e-07	2.54534e-11	8.91863e-07	0.0336802	0.103497
p__Schekmanbacteria	9.51375e-07	2.71534e-11	9.51375e-07	8.92042e-07	2.54636e-11	8.92042e-07	1	1

## Sheet: Table S4
Supplementary Table 4	Differentially abundant bacterial phyla of saliva samples among three groups
HC versus OSCC
Tax	A_mean	A_variance	A_se	B_mean	B_variance	B_se	pvalue	qvalue
p__Proteobacteria	0.314613	0.0154754	0.0227123	0.369771	0.0276586	0.0308828	0.165834	0.263827
p__Bacteroidetes	0.279698	0.00729031	0.0155888	0.308861	0.0158594	0.0233854	0.312687	0.389277
p__Firmicutes	0.245512	0.00405975	0.0116329	0.194728	0.00715986	0.0157128	0.012987	0.0417171
p__Fusobacteria	0.0451884	0.000377254	0.00354614	0.0516734	0.000774049	0.00516637	0.300699	0.389277
p__Actinobacteria	0.0548481	0.00176328	0.00766655	0.0287444	0.000348097	0.00346458	0.002997	0.014985
p__Patescibacteria	0.0331049	0.000393361	0.00362105	0.0248419	0.000367627	0.00356045	0.108891	0.202406
p__Spirochaetes	0.00633737	4.33709e-05	0.00120237	0.00862607	0.000100204	0.00185884	0.326673	0.389277
p__Epsilonbacteraeota	0.00742082	1.58892e-05	0.000727763	0.00680537	1.24993e-05	0.000656514	0.549451	0.600962
p__Chloroflexi	0.00415538	3.4807e-05	0.00107714	0.00130216	6.21109e-06	0.000462791	0.003996	0.0174825
p__Planctomycetes	0.00238558	1.88829e-05	0.000793367	0.0005925	1.50409e-06	0.00022774	0.002997	0.014985
p__Tenericutes	0.00100469	1.22322e-06	0.000201926	0.001553	4.1105e-06	0.000376485	0.208791	0.317726
p__Acidobacteria	0.00168335	1.95157e-05	0.000806551	0.000546221	6.35932e-07	0.000148083	0.0629371	0.137675
p__Synergistetes	0.000943807	1.11364e-06	0.000192669	0.000685953	6.98813e-07	0.000155232	0.322677	0.389277
p__Verrucomicrobia	0.000719382	1.5432e-06	0.000226804	0.000138771	5.73005e-08	4.44509e-05	0.001998	0.014985
p__unidentified	0.000536651	3.14034e-07	0.000102312	0.000272621	1.26718e-07	6.61029e-05	0.023976	0.0645508
p__Cyanobacteria	0.000395829	2.38892e-07	8.9236e-05	0.000388753	7.8403e-07	0.000164425	0.969031	0.997532
p__Gemmatimonadetes	0.000508144	1.33281e-06	0.000210777	0.00011515	2.28965e-08	2.80987e-05	0.001998	0.014985
p__Nitrospirae	0.000161767	1.15501e-07	6.20485e-05	7.185e-05	1.4412e-08	2.22927e-05	0.141858	0.23643
p__BRC1	0.000141794	2.12105e-07	8.40842e-05	2.55883e-05	2.63825e-09	9.53803e-06	0.028971	0.0724276
p__Rokubacteria	0.00012846	1.62446e-07	7.35857e-05	1.9683e-05	1.5187e-09	7.23663e-06	0.124875	0.218531
p__Kiritimatiellaeota	0.000119896	1.01706e-07	5.82255e-05	2.06695e-05	5.81382e-09	1.4159e-05	0.03996	0.0932401
p__Elusimicrobia	1.42729e-05	1.3912e-09	6.80979e-06	0.000108261	1.98563e-07	8.27467e-05	0.230769	0.336538
p__Deinococcus-Thermus	8.56374e-05	1.37136e-08	2.13804e-05	2.16536e-05	4.63577e-09	1.26433e-05	0.00699301	0.027195
p__Latescibacteria	8.08837e-05	2.26061e-08	2.74506e-05	1.57479e-05	8.48875e-10	5.41032e-06	0.000999001	0.014985
p__Lentisphaerae	5.13845e-05	2.51486e-08	2.89532e-05	1.57484e-05	5.50484e-09	1.37776e-05	0.333666	0.389277
p__Hydrogenedentes	4.9487e-05	3.51926e-08	3.42504e-05	1.57475e-05	2.12917e-09	8.56852e-06	0.513487	0.579743
p__WS2	2.37894e-05	2.42214e-09	8.98544e-06	6.88933e-06	3.87233e-10	3.65416e-06	0.00219804	0.014985
p__Dadabacteria	1.80787e-05	1.26364e-09	6.4901e-06	8.85873e-06	6.46276e-10	4.72074e-06	0.0884161	0.182033
p__Chlamydiae	1.23699e-05	6.0053e-10	4.47411e-06	6.88955e-06	4.45473e-10	3.91933e-06	0.264548	0.370368
p__Zixibacteria	1.42742e-05	1.61619e-09	7.33982e-06	3.93712e-06	2.16736e-10	2.7338e-06	0.0195281	0.056957
p__Calditrichaeota	8.56373e-06	2.89432e-10	3.10608e-06	6.89039e-06	6.78377e-10	4.83656e-06	0.804068	0.852799
p__FBP	1.33233e-05	3.35838e-09	1.05805e-05	9.84125e-07	2.80866e-11	9.84125e-07	0.000998596	0.014985
p__Dependentiae	1.14178e-05	9.3274e-10	5.57596e-06	1.96859e-06	1.12385e-10	1.96859e-06	0.0131111	0.0417171
p__Margulisbacteria	7.61212e-06	2.2106e-10	2.71453e-06	1.96859e-06	1.12385e-10	1.96859e-06	0.109877	0.202406
p__Schekmanbacteria	9.51457e-07	2.71581e-11	9.51457e-07	9.84294e-07	2.80962e-11	9.84294e-07	1	1
OPL versus OSCC
Tax	A_mean	A_variance	A_se	B_mean	B_variance	B_se	pvalue	qvalue
p__Proteobacteria	0.35353	0.0183795	0.0239658	0.369789	0.027653	0.0308796	0.678322	0.783251
p__Bacteroidetes	0.257782	0.00854119	0.0163374	0.308915	0.0158866	0.0234054	0.0809191	0.544462
p__Firmicutes	0.225423	0.00982251	0.0175201	0.194743	0.00715785	0.0157106	0.18981	0.544462
p__Fusobacteria	0.0479247	0.00150561	0.00685933	0.0516776	0.000774001	0.00516621	0.688312	0.783251
p__Actinobacteria	0.0606855	0.00169556	0.00727916	0.0287456	0.000348033	0.00346427	0.000999001	0.032967
p__Patescibacteria	0.0331969	0.000586941	0.00428274	0.0248438	0.000367635	0.00356049	0.143856	0.544462
p__Spirochaetes	0.00841153	0.000118261	0.00192241	0.0086299	0.000100464	0.00186125	0.941059	0.970467
p__Epsilonbacteraeota	0.00624073	1.65883e-05	0.00071999	0.00680653	1.25097e-05	0.000656787	0.548452	0.783251
p__Tenericutes	0.00126204	2.88539e-06	0.00030028	0.00155342	4.11336e-06	0.000376617	0.561439	0.783251
p__Chloroflexi	0.00138535	5.14456e-06	0.000400958	0.0013022	6.20999e-06	0.00046275	0.911089	0.969869
p__Synergistetes	0.00107385	2.15889e-06	0.000259741	0.000686226	7.0012e-07	0.000155377	0.230769	0.585799
p__Acidobacteria	0.00112935	7.51104e-06	0.000484479	0.000546288	6.35979e-07	0.000148089	0.334665	0.613553
p__Planctomycetes	0.000941131	3.61098e-06	0.000335921	0.000592507	1.50393e-06	0.000227727	0.430569	0.747831
p__Cyanobacteria	0.000186435	1.43176e-07	6.68899e-05	0.000388774	7.84163e-07	0.000164439	0.293706	0.613553
p__unidentified	0.000158774	4.51036e-08	3.75431e-05	0.000272724	1.26922e-07	6.6156e-05	0.142857	0.544462
p__Gemmatimonadetes	0.000217663	2.31037e-07	8.49699e-05	0.000115168	2.28988e-08	2.81e-05	0.323676	0.613553
p__Verrucomicrobia	0.000176627	9.66137e-08	5.4947e-05	0.000138787	5.73004e-08	4.44508e-05	0.645355	0.783251
p__Nitrospirae	5.35223e-05	7.66311e-09	1.54749e-05	7.18701e-05	1.44191e-08	2.22982e-05	0.521479	0.783251
p__Rokubacteria	7.58262e-05	4.55679e-08	3.77359e-05	1.96856e-05	1.5188e-09	7.23687e-06	0.173826	0.544462
p__BRC1	2.85418e-05	3.41593e-09	1.03319e-05	2.5589e-05	2.63842e-09	9.53835e-06	0.806194	0.886813
p__Latescibacteria	3.21141e-05	4.35116e-09	1.16608e-05	1.57498e-05	8.48853e-10	5.41025e-06	0.248751	0.586342
p__Kiritimatiellaeota	1.42728e-05	2.0505e-09	8.00489e-06	2.06684e-05	5.8129e-09	1.41579e-05	0.323539	0.613553
p__Deinococcus-Thermus	1.15962e-05	7.81185e-10	4.94085e-06	2.16527e-05	4.63521e-09	1.26426e-05	0.0894765	0.544462
p__GAL15	1.78382e-05	1.19561e-09	6.11251e-06	9.84418e-06	2.2854e-09	8.87732e-06	0.144005	0.544462
p__Hydrogenedentes	1.15963e-05	1.09657e-09	5.85386e-06	1.57469e-05	2.12887e-09	8.56792e-06	0.459856	0.758762
p__Lentisphaerae	8.91986e-06	7.0627e-10	4.69797e-06	1.57472e-05	5.5039e-09	1.37764e-05	0.172158	0.544462
p__Chlamydiae	8.92123e-06	1.33748e-09	6.46501e-06	6.89397e-06	4.45918e-10	3.92129e-06	0.636185	0.783251
p__Dadabacteria	6.24409e-06	3.01432e-10	3.06916e-06	8.85766e-06	6.46063e-10	4.71996e-06	0.61846	0.783251
p__Atribacteria	1.78378e-06	1.0182e-10	1.78378e-06	6.88938e-06	1.02734e-09	5.95193e-06	0.0954781	0.544462
p__Calditrichaeota	8.91991e-07	2.54607e-11	8.91991e-07	6.88938e-06	6.78192e-10	4.8359e-06	0.0313748	0.517685
p__Zixibacteria	8.91991e-07	2.54607e-11	8.91991e-07	3.93695e-06	2.16717e-10	2.73368e-06	0.197986	0.544462
p__Margulisbacteria	8.92092e-07	2.54665e-11	8.92092e-07	1.96842e-06	1.12365e-10	1.96842e-06	0.607496	0.783251
p__FBP	8.91889e-07	2.54549e-11	8.91889e-07	9.84153e-07	2.80882e-11	9.84153e-07	1	1
HC versus OPL
Tax	A_mean	A_variance	A_se	B_mean	B_variance	B_se	pvalue	qvalue
p__Proteobacteria	0.314616	0.0154784	0.0227145	0.353526	0.0183782	0.0239649	0.248751	0.414585
p__Bacteroidetes	0.279696	0.00729027	0.0155887	0.257781	0.00854193	0.0163382	0.34965	0.480097
p__Firmicutes	0.24551	0.00405922	0.0116322	0.225422	0.00982309	0.0175206	0.356643	0.480097
p__Actinobacteria	0.0548488	0.00176361	0.00766726	0.0606852	0.00169561	0.00727928	0.577423	0.651929
p__Fusobacteria	0.0451882	0.000377245	0.0035461	0.0479246	0.00150568	0.00685948	0.727273	0.748663
p__Patescibacteria	0.0331047	0.000393365	0.00362107	0.0331967	0.000586931	0.00428271	0.984016	0.984016
p__Spirochaetes	0.00633728	4.33673e-05	0.00120232	0.00841148	0.000118261	0.00192241	0.380619	0.493395
p__Epsilonbacteraeota	0.00742076	1.58886e-05	0.00072775	0.00624067	1.65885e-05	0.000719994	0.246753	0.414585
p__Chloroflexi	0.00415548	3.48163e-05	0.00107729	0.00138522	5.14301e-06	0.000400898	0.00899101	0.0437063
p__Planctomycetes	0.00238569	1.8889e-05	0.000793494	0.000941041	3.6102e-06	0.000335885	0.0699301	0.152972
p__Acidobacteria	0.0016835	1.95235e-05	0.000806712	0.00112929	7.50994e-06	0.000484444	0.614386	0.671984
p__Tenericutes	0.00100468	1.22323e-06	0.000201926	0.00126203	2.88536e-06	0.000300279	0.492507	0.615634
p__Synergistetes	0.000943793	1.11358e-06	0.000192664	0.00107385	2.15883e-06	0.000259737	0.721279	0.748663
p__Verrucomicrobia	0.000719391	1.54329e-06	0.000226811	0.000176609	9.65849e-08	5.49389e-05	0.00699301	0.0437063
p__Gemmatimonadetes	0.000508182	1.33333e-06	0.000210818	0.000217648	2.31001e-07	8.49634e-05	0.203796	0.375414
p__unidentified	0.000536642	3.13994e-07	0.000102306	0.000158764	4.50928e-08	3.75386e-05	0.000999001	0.00874126
p__Cyanobacteria	0.000395839	2.38954e-07	8.92475e-05	0.000186426	1.4316e-07	6.68861e-05	0.0669331	0.152972
p__Nitrospirae	0.000161778	1.15544e-07	6.20603e-05	5.35171e-05	7.66089e-09	1.54727e-05	0.031968	0.0932401
p__Rokubacteria	0.000128475	1.62499e-07	7.35978e-05	7.5821e-05	4.55593e-08	3.77323e-05	0.541459	0.631702
p__BRC1	0.000141809	2.12189e-07	8.41009e-05	2.85408e-05	3.41587e-09	1.03318e-05	0.0609391	0.152972
p__Kiritimatiellaeota	0.000119889	1.01686e-07	5.82196e-05	1.42702e-05	2.04948e-09	8.00289e-06	0.00999001	0.0437063
p__Latescibacteria	8.08863e-05	2.26132e-08	2.74549e-05	3.21115e-05	4.35036e-09	1.16597e-05	0.0789211	0.162485
p__Deinococcus-Thermus	8.56367e-05	1.37135e-08	2.13803e-05	1.15952e-05	7.80969e-10	4.94017e-06	0.000999001	0.00874126
p__Hydrogenedentes	4.94929e-05	3.52064e-08	3.42571e-05	1.15952e-05	1.09638e-09	5.85336e-06	0.303696	0.462147
p__Lentisphaerae	5.13811e-05	2.51433e-08	2.89501e-05	8.9193e-06	7.06236e-10	4.69786e-06	0.0699301	0.152972
p__Nitrospinae	2.18833e-05	1.38689e-09	6.79924e-06	1.60543e-05	2.93956e-09	9.58442e-06	0.35112	0.480097
p__Dadabacteria	1.80778e-05	1.26337e-09	6.4894e-06	6.24348e-06	3.01377e-10	3.06888e-06	0.0168555	0.0576678
p__Chlamydiae	1.23707e-05	6.00704e-10	4.47476e-06	8.91978e-06	1.33708e-09	6.46403e-06	0.532848	0.631702
p__Fibrobacteres	1.33209e-05	7.71756e-10	5.072e-06	6.24368e-06	7.21908e-10	4.7497e-06	0.125337	0.243711
p__Zixibacteria	1.42721e-05	1.61555e-09	7.33837e-06	8.92042e-07	2.54636e-11	8.92042e-07	0.00018845	0.00641018
p__Armatimonadetes	1.14215e-05	1.77734e-09	7.69705e-06	2.67635e-06	2.29212e-10	2.67635e-06	0.0181242	0.0576678
p__FBP	1.33254e-05	3.35969e-09	1.05825e-05	8.91889e-07	2.54549e-11	8.91889e-07	0.000366296	0.00641018
p__Calditrichaeota	8.56314e-06	2.89372e-10	3.10576e-06	8.92042e-07	2.54636e-11	8.92042e-07	0.00954839	0.0437063
p__Margulisbacteria	7.61149e-06	2.21007e-10	2.7142e-06	8.9194e-07	2.54578e-11	8.9194e-07	0.0180097	0.0576678
p__Modulibacteria	4.75723e-06	2.85635e-10	3.08564e-06	1.78388e-06	1.01831e-10	1.78388e-06	0.274741	0.437087
