# Supplementary material for: Oral Bacteriome and Mycobiome across Stages of Oral Carcinogenesis
Source: Microbiol Spectr. 2022 Nov 29;10(6):e02737-22. doi: 10.1128/spectrum.02737-22 (PMC9769585; doi:10.1128/spectrum.02737-22)
Supplement: Supplemental file 3 — Tables S5 to S7. Download spectrum.02737-22-s0003.xlsx, XLSX file, 0.03 MB [file spectrum.02737-22-s0003.xlsx]

## Sheet: Table S5
Supplementary Table 5	Differentially abundant fungal phyla of buccal mucosal samples among three groups
HC versus OSCC
Tax	A_mean	A_variance	A_se	B_mean	B_variance	B_se	pvalue	qvalue
p__Ascomycota	0.654678	0.018948	0.0251317	0.557707	0.0328839	0.0336738	0.02997	0.194805
p__unidentified	0.13764	0.00522588	0.0131983	0.170303	0.0086442	0.0172649	0.140859	0.366234
p__Basidiomycota	0.0785669	0.00559156	0.0136523	0.164229	0.058788	0.0450241	0.0719281	0.233766
p__	0.102534	0.00323785	0.0103889	0.0689366	0.00433541	0.0122269	0.044955	0.194805
p__Mortierellomycota	0.0212551	0.000475775	0.00398236	0.0342447	0.00377727	0.0114127	0.344655	0.497835
p__Rozellomycota	0.00275346	1.87258e-05	0.000790059	0.0021044	6.16124e-06	0.00046093	0.487512	0.633766
p__Chytridiomycota	0.00139155	4.29727e-06	0.000378474	0.00111825	4.26025e-06	0.000383282	0.618382	0.693723
p__Mucoromycota	0.000672228	1.68303e-06	0.000236857	0.000736959	2.79451e-06	0.000310423	0.886114	0.886114
p__Olpidiomycota	0.000133468	4.82894e-07	0.000126872	0.000342774	7.51325e-07	0.000160959	0.318681	0.497835
p__Glomeromycota	0.000141531	1.47976e-07	7.0232e-05	0.000216257	4.43278e-07	0.000123634	0.64036	0.693723
p__Blastocladiomycota	0.000180102	6.48891e-07	0.00014707	1.16451e-05	3.93263e-09	1.16451e-05	0.30969	0.497835
p__Zoopagomycota	4.82741e-05	1.86471e-08	2.49313e-05	1.16451e-05	3.93263e-09	1.16451e-05	0.16983	0.367965
p__Basidiobolomycota	6.43221e-06	1.2412e-09	6.43221e-06	3.82606e-05	4.24523e-08	3.82606e-05	0.00014672	0.00190736
OPL versus OSCC
Tax	A_mean	A_variance	A_se	B_mean	B_variance	B_se	pvalue	qvalue
p__Ascomycota	0.580511	0.0211003	0.0256785	0.557684	0.0328829	0.0336733	0.612388	0.867508
p__unidentified	0.170043	0.00459604	0.0119844	0.170296	0.00864411	0.0172648	0.994006	1
p__Basidiomycota	0.101719	0.0180791	0.0237691	0.164225	0.0587886	0.0450243	0.234765	0.592978
p__	0.109785	0.0049157	0.0123942	0.0689343	0.00433542	0.0122269	0.022977	0.114885
p__Mortierellomycota	0.0310556	0.000981065	0.00553699	0.0342416	0.00377699	0.0114123	0.821179	1
p__Rozellomycota	0.00372672	5.21969e-05	0.00127717	0.00210434	6.16128e-06	0.000460932	0.265734	0.592978
p__Chytridiomycota	0.0019463	7.54779e-06	0.000485663	0.00111787	4.25356e-06	0.000382981	0.190809	0.592978
p__Mucoromycota	0.000488469	4.35413e-07	0.000116648	0.000736933	2.79451e-06	0.000310423	0.476523	0.794206
p__Glomeromycota	0.000488468	1.24441e-06	0.0001972	0.000216255	4.43278e-07	0.000123634	0.276723	0.592978
p__Olpidiomycota	0.000200507	2.13082e-07	8.16015e-05	0.000342682	7.50928e-07	0.000160916	0.46953	0.794206
p__Entorrhizomycota	4.52265e-06	6.54539e-10	4.52265e-06	3.82606e-05	4.24523e-08	3.82606e-05	3.08648e-05	0.000231486
p__Basidiobolomycota	1.50777e-06	7.27477e-11	1.50777e-06	3.82606e-05	4.24523e-08	3.82606e-05	6.76873e-07	1.01531e-05
p__Blastocladiomycota	1.50762e-05	2.01775e-09	7.9407e-06	1.16451e-05	3.93263e-09	1.16451e-05	0.636172	0.867508
p__Zoopagomycota	1.20621e-05	4.65585e-09	1.20621e-05	1.16445e-05	3.93225e-09	1.16445e-05	1	1
p__Neocallimastigomycota	3.0151e-06	2.90906e-10	3.0151e-06	1.6635e-06	8.025e-11	1.6635e-06	1	1
HC versus OPL
Tax	A_mean	A_variance	A_se	B_mean	B_variance	B_se	pvalue	qvalue
p__Ascomycota	0.654585	0.018975	0.0251495	0.580505	0.0211022	0.0256797	0.0569431	0.311189
p__unidentified	0.137598	0.0052176	0.0131879	0.17004	0.00459585	0.0119842	0.0829171	0.311189
p__	0.102507	0.00323511	0.0103845	0.109781	0.00491481	0.0123931	0.645355	0.678322
p__Basidiomycota	0.0785566	0.00559194	0.0136528	0.101718	0.0180792	0.0237692	0.457542	0.598856
p__Mortierellomycota	0.0212472	0.000475366	0.00398064	0.0310549	0.000981077	0.00553703	0.17982	0.409232
p__Rozellomycota	0.00275299	1.87257e-05	0.000790057	0.00372668	5.21969e-05	0.00127717	0.553447	0.645688
p__Chytridiomycota	0.00139097	4.29403e-06	0.000378331	0.00194633	7.54933e-06	0.000485712	0.378621	0.598856
p__Mucoromycota	0.000672166	1.68299e-06	0.000236854	0.000488462	4.35431e-07	0.00011665	0.470529	0.598856
p__Glomeromycota	0.000141509	1.4797e-07	7.02307e-05	0.000488467	1.24455e-06	0.000197211	0.0889111	0.311189
p__Olpidiomycota	0.000133468	4.82894e-07	0.000126872	0.000200517	2.13106e-07	8.16062e-05	0.678322	0.678322
p__Kickxellomycota	0.000180102	2.1538e-07	8.4731e-05	2.26132e-05	1.09583e-08	1.85053e-05	0.0639361	0.311189
p__Blastocladiomycota	0.000180102	6.48891e-07	0.00014707	1.50755e-05	2.01758e-09	7.94036e-06	0.420579	0.598856
p__Zoopagomycota	4.82416e-05	1.8618e-08	2.49119e-05	1.20604e-05	4.6545e-09	1.20604e-05	0.171828	0.409232
p__Basidiobolomycota	6.43221e-06	1.2412e-09	6.43221e-06	1.50755e-06	7.27266e-11	1.50755e-06	0.204616	0.409232

## Sheet: Table S6
Supplementary Table 6	Differentially abundant fungal phyla of plaque samples among three groups
HC versus OSCC
Tax	A_mean	A_variance	A_se	B_mean	B_variance	B_se	pvalue	qvalue
p__Ascomycota	0.639136	0.0232404	0.0278331	0.553629	0.0396808	0.0369906	0.0719281	0.26973
p__Basidiomycota	0.117594	0.014271	0.0218106	0.177282	0.0688084	0.0487104	0.274725	0.412088
p__unidentified	0.122755	0.00441352	0.0121292	0.158929	0.00949727	0.0180967	0.106893	0.320679
p__	0.099043	0.0029904	0.00998398	0.0687942	0.00306465	0.01028	0.0529471	0.264735
p__Mortierellomycota	0.0179114	0.00019069	0.00252118	0.0373075	0.00424809	0.0121031	0.137862	0.344655
p__Rozellomycota	0.00208732	8.8289e-06	0.000542491	0.00166268	2.44883e-06	0.00029059	0.571429	0.714286
p__Chytridiomycota	0.000894148	1.77523e-06	0.000243258	0.00126058	2.99945e-06	0.000321604	0.363636	0.495868
p__Mucoromycota	0.000421319	2.23094e-07	8.62349e-05	0.000800646	2.29454e-06	0.000281286	0.217782	0.36297
p__Glomeromycota	7.55825e-05	1.40754e-08	2.16605e-05	0.000173109	1.41784e-07	6.9922e-05	0.212787	0.36297
p__Calcarisporiellomycota	3.69852e-05	1.64807e-08	2.34383e-05	0.000108128	2.97831e-07	0.000101341	0.817183	0.875553
p__Basidiobolomycota	8.04027e-06	9.76376e-10	5.7049e-06	2.66721e-05	1.2629e-08	2.08683e-05	0.0153808	0.115356
p__Zoopagomycota	1.28647e-05	1.59436e-09	7.29009e-06	1.49792e-05	3.17919e-09	1.04703e-05	0.811796	0.875553
p__Blastocladiomycota	1.92966e-05	5.5533e-09	1.36055e-05	3.32701e-06	3.21e-10	3.32701e-06	0.0131148	0.115356
p__Monoblepharomycota	1.60805e-06	7.7575e-11	1.60805e-06	6.65988e-06	7.86677e-10	5.20834e-06	0.211003	0.36297
p__Neocallimastigomycota	3.21611e-06	3.103e-10	3.21611e-06	1.66366e-06	8.02655e-11	1.66366e-06	1	1
OPL versus OSCC
Tax	A_mean	A_variance	A_se	B_mean	B_variance	B_se	pvalue	qvalue
p__Ascomycota	0.597843	0.0274604	0.029294	0.553596	0.0396824	0.0369913	0.338661	0.63499
p__unidentified	0.157562	0.00528676	0.0128535	0.15892	0.00949687	0.0180964	0.94006	0.94006
p__Basidiomycota	0.0984851	0.0203941	0.0252451	0.177276	0.0688092	0.0487107	0.151848	0.37962
p__	0.110412	0.00275247	0.0092744	0.0687893	0.00306406	0.010279	0.00799201	0.0599401
p__Mortierellomycota	0.0302287	0.00156268	0.00698811	0.0372993	0.00424565	0.0120997	0.633367	0.773749
p__Rozellomycota	0.00306417	9.14087e-06	0.000534464	0.0016626	2.44867e-06	0.00029058	0.027972	0.13986
p__Chytridiomycota	0.00157898	3.43306e-06	0.000327541	0.00126035	2.99823e-06	0.000321539	0.5005	0.773749
p__Mucoromycota	0.000351419	2.33617e-07	8.54431e-05	0.000800619	2.29447e-06	0.000281282	0.128871	0.37962
p__Glomeromycota	0.000322798	3.64812e-07	0.000106773	0.000173098	1.41785e-07	6.99224e-05	0.286713	0.614386
p__Calcarisporiellomycota	1.05528e-05	2.06215e-09	8.02759e-06	0.000108128	2.97831e-07	0.000101341	0.538462	0.773749
p__Kickxellomycota	6.48302e-05	8.89781e-08	5.27311e-05	2.99432e-05	2.06816e-08	2.6705e-05	0.611389	0.773749
p__Entorrhizomycota	3.77561e-05	4.56168e-08	3.77561e-05	3.99898e-05	2.98575e-08	3.20869e-05	0.886784	0.94006
p__Zoopagomycota	1.96014e-05	2.38271e-09	8.629e-06	1.49796e-05	3.17938e-09	1.04706e-05	0.670582	0.773749
p__Basidiobolomycota	4.52265e-06	6.54539e-10	4.52265e-06	2.66711e-05	1.26279e-08	2.08673e-05	0.0018739	0.0281086
p__Blastocladiomycota	1.50842e-05	3.22281e-09	1.00356e-05	3.32701e-06	3.21e-10	3.32701e-06	0.0413182	0.154943
HC versus OPL
Tax	A_mean	A_variance	A_se	B_mean	B_variance	B_se	pvalue	qvalue
p__Ascomycota	0.639139	0.0232402	0.027833	0.597891	0.0274479	0.0292873	0.285714	0.530612
p__unidentified	0.122756	0.00441359	0.0121293	0.157581	0.00528851	0.0128556	0.0509491	0.220779
p__Basidiomycota	0.117595	0.0142713	0.0218108	0.0984946	0.0203944	0.0252453	0.601399	0.651515
p__	0.0990435	0.00299041	0.009984	0.110425	0.00275348	0.00927611	0.397602	0.574315
p__Mortierellomycota	0.0179115	0.000190691	0.00252119	0.03024	0.0015657	0.00699487	0.0809191	0.233766
p__Rozellomycota	0.00208733	8.82891e-06	0.000542491	0.00306461	9.14385e-06	0.000534551	0.193806	0.419913
p__Chytridiomycota	0.000894157	1.77526e-06	0.00024326	0.0015792	3.43341e-06	0.000327558	0.0899101	0.233766
p__Mucoromycota	0.00042132	2.23093e-07	8.62348e-05	0.000351468	2.33673e-07	8.54534e-05	0.54046	0.638725
p__Glomeromycota	7.55829e-05	1.40754e-08	2.16605e-05	0.000322809	3.64852e-07	0.000106778	0.015984	0.103896
p__Calcarisporiellomycota	3.69852e-05	1.64807e-08	2.34383e-05	1.05528e-05	2.06215e-09	8.02759e-06	0.00278385	0.0361901
p__Blastocladiomycota	1.92966e-05	5.5533e-09	1.36055e-05	1.50843e-05	3.22282e-09	1.00356e-05	0.671158	0.671158
p__Zoopagomycota	1.2865e-05	1.59442e-09	7.29022e-06	1.96016e-05	2.38273e-09	8.62904e-06	0.388499	0.574315
p__Basidiobolomycota	8.04027e-06	9.76376e-10	5.7049e-06	4.52265e-06	6.54539e-10	4.52265e-06	0.495374	0.638725

## Sheet: Table S7
Supplementary Table 7	Differentially abundant fungal phyla of saliva samples among three groups
HC versus OSCC
Tax	A_mean	A_variance	A_se	B_mean	B_variance	B_se	pvalue	qvalue
p__Ascomycota	0.657729	0.0242709	0.0284434	0.551829	0.0396149	0.0369598	0.024975	0.1332
p__unidentified	0.133764	0.00593135	0.014061	0.166271	0.0105149	0.0190416	0.176823	0.404167
p__Basidiomycota	0.0822294	0.00906254	0.0173806	0.18082	0.0626609	0.0464836	0.0529471	0.211788
p__	0.0994597	0.00283142	0.00971497	0.0560685	0.00264742	0.00955459	0.001998	0.015984
p__Mortierellomycota	0.023365	0.00123233	0.00640918	0.040422	0.00792121	0.0165271	0.365634	0.585015
p__Rozellomycota	0.00163861	3.74904e-06	0.000353508	0.00183326	3.55527e-06	0.000350136	0.718282	1
p__Chytridiomycota	0.00126071	5.02987e-06	0.000409466	0.00126143	7.31653e-06	0.000502289	0.999001	1
p__Mucoromycota	0.000324827	1.82157e-07	7.79224e-05	0.00119612	6.79981e-06	0.000484227	0.0819181	0.262138
p__Glomeromycota	9.1659e-05	2.95882e-08	3.1405e-05	9.48197e-05	1.0331e-07	5.96861e-05	0.99001	1
p__Olpidiomycota	2.25127e-05	8.78471e-09	1.71121e-05	0.000123195	2.63102e-07	9.52495e-05	0.357642	0.585015
p__Kickxellomycota	4.66335e-05	2.91281e-08	3.11599e-05	4.99051e-05	5.87602e-08	4.50135e-05	0.958042	1
p__Zoopagomycota	3.53772e-05	3.75463e-08	3.53772e-05	1.6635e-06	8.025e-11	1.6635e-06	6.07113e-06	9.71381e-05
p__Calcarisporiellomycota	1.60805e-05	1.9795e-09	8.12301e-06	8.31752e-06	8.42626e-10	5.39037e-06	0.30281	0.585015
p__Blastocladiomycota	9.64832e-06	1.9902e-09	8.14494e-06	6.65401e-06	4.5284e-10	3.9516e-06	0.754259	1
p__Neocallimastigomycota	3.21611e-06	1.498e-10	2.23458e-06	9.98102e-06	2.889e-09	9.98102e-06	0.172706	0.404167
p__Basidiobolomycota	3.21611e-06	1.498e-10	2.23458e-06	3.32701e-06	1.54768e-10	2.31016e-06	1	1
OPL versus OSCC
Tax	A_mean	A_variance	A_se	B_mean	B_variance	B_se	pvalue	qvalue
p__Ascomycota	0.586573	0.0422778	0.036348	0.551829	0.0396149	0.0369598	0.51049	0.816783
p__unidentified	0.169729	0.0106744	0.018264	0.166271	0.0105149	0.0190416	0.89011	0.949451
p__Basidiomycota	0.126642	0.0242253	0.0275144	0.18082	0.0626609	0.0464836	0.331668	0.589633
p__	0.0781222	0.00261566	0.00904098	0.0560685	0.00264742	0.00955459	0.107892	0.443556
p__Mortierellomycota	0.0337048	0.00618329	0.0139006	0.040422	0.00792121	0.0165271	0.753247	0.949451
p__Rozellomycota	0.00267897	8.62502e-06	0.000519165	0.00183326	3.55527e-06	0.000350136	0.185814	0.527985
p__Chytridiomycota	0.00144275	2.51347e-06	0.00028026	0.00126143	7.31653e-06	0.000502289	0.805195	0.949451
p__Mucoromycota	0.000609057	1.31209e-06	0.000202491	0.00119612	6.79981e-06	0.000484227	0.270729	0.587632
p__Glomeromycota	0.000262325	2.07975e-07	8.06177e-05	9.48197e-05	1.0331e-07	5.96861e-05	0.110889	0.443556
p__Olpidiomycota	0.000141717	1.1877e-07	6.09225e-05	0.000123195	2.63102e-07	9.52495e-05	0.883117	0.949451
p__Kickxellomycota	4.97491e-05	4.60172e-08	3.79215e-05	4.99051e-05	5.87602e-08	4.50135e-05	0.992008	0.992008
p__Calcarisporiellomycota	2.71359e-05	1.68069e-08	2.29176e-05	8.31752e-06	8.42626e-10	5.39037e-06	0.0195608	0.312973
p__Basidiobolomycota	9.0453e-06	1.86743e-09	7.63919e-06	3.32701e-06	1.54768e-10	2.31016e-06	0.293816	0.587632
p__Neocallimastigomycota	1.50777e-06	7.27477e-11	1.50777e-06	9.98102e-06	2.889e-09	9.98102e-06	0.0588146	0.443556
p__Blastocladiomycota	1.50755e-06	7.27266e-11	1.50755e-06	6.65401e-06	4.5284e-10	3.9516e-06	0.197994	0.527985
p__Zoopagomycota	4.52265e-06	6.54539e-10	4.52265e-06	1.6635e-06	8.025e-11	1.6635e-06	0.626812	0.911727
HC versus OPL
Tax	A_mean	A_variance	A_se	B_mean	B_variance	B_se	pvalue	qvalue
p__Ascomycota	0.657729	0.0242709	0.0284434	0.586573	0.0422778	0.036348	0.133866	0.267732
p__unidentified	0.133764	0.00593135	0.014061	0.169729	0.0106744	0.018264	0.112887	0.258028
p__Basidiomycota	0.0822294	0.00906254	0.0173806	0.126642	0.0242253	0.0275144	0.192807	0.290618
p__	0.0994597	0.00283142	0.00971497	0.0781222	0.00261566	0.00904098	0.102897	0.258028
p__Mortierellomycota	0.023365	0.00123233	0.00640918	0.0337048	0.00618329	0.0139006	0.633367	0.723848
p__Rozellomycota	0.00163861	3.74904e-06	0.000353508	0.00267897	8.62502e-06	0.000519165	0.10989	0.258028
p__Chytridiomycota	0.00126071	5.02987e-06	0.000409466	0.00144275	2.51347e-06	0.00028026	0.74026	0.78961
p__Mucoromycota	0.000324827	1.82157e-07	7.79224e-05	0.000609057	1.31209e-06	0.000202491	0.1998	0.290618
p__Glomeromycota	9.1659e-05	2.95882e-08	3.1405e-05	0.000262325	2.07975e-07	8.06177e-05	0.0549451	0.249348
p__Olpidiomycota	2.25127e-05	8.78471e-09	1.71121e-05	0.000141717	1.1877e-07	6.09225e-05	0.0509491	0.249348
p__Kickxellomycota	4.66335e-05	2.91281e-08	3.11599e-05	4.97491e-05	4.60172e-08	3.79215e-05	0.918082	0.918082
p__Calcarisporiellomycota	1.60805e-05	1.9795e-09	8.12301e-06	2.71359e-05	1.68069e-08	2.29176e-05	0.19132	0.290618
p__Zoopagomycota	3.53772e-05	3.75463e-08	3.53772e-05	4.52265e-06	6.54539e-10	4.52265e-06	6.04752e-05	0.000967603
p__Basidiobolomycota	3.21611e-06	1.498e-10	2.23458e-06	9.0453e-06	1.86743e-09	7.63919e-06	0.291107	0.388143
p__Blastocladiomycota	9.64832e-06	1.9902e-09	8.14494e-06	1.50755e-06	7.27266e-11	1.50755e-06	0.0623369	0.249348
p__Neocallimastigomycota	3.21611e-06	1.498e-10	2.23458e-06	1.50777e-06	7.27477e-11	1.50777e-06	0.613307	0.723848
