# Supplementary material for: Oral Bacteriome and Mycobiome across Stages of Oral Carcinogenesis
Source: Microbiol Spectr. 2022 Nov 29;10(6):e02737-22. doi: 10.1128/spectrum.02737-22 (PMC9769585; doi:10.1128/spectrum.02737-22)
Supplement: Supplemental file 4 — Tables S8 to S10. Download spectrum.02737-22-s0004.xlsx, XLSX file, 0.5 MB [file spectrum.02737-22-s0004.xlsx]

## Sheet: Table S8
Supplementary Table 8	Differentially abundant bacterial genera of buccal mucosal samples among three groups
HC versus OSCC
Tax	A_mean	A_variance	A_se	B_mean	B_variance	B_se	pvalue	qvalue
g__Streptococcus	0.290408	0.0281337	0.0306233	0.0816466	0.00432351	0.0122101	0.000999001	0.0170519
g__Neisseria	0.0892041	0.00920591	0.0175175	0.128798	0.0101943	0.0187491	0.134865	0.347699
g__Haemophilus	0.125739	0.0075297	0.0158427	0.0729904	0.00373268	0.0113452	0.00999001	0.0749251
g__Alloprevotella	0.0308019	0.00100267	0.00578122	0.0853992	0.00374285	0.0113606	0.000999001	0.0170519
g__Veillonella	0.0682937	0.00280896	0.00967637	0.0420613	0.00160544	0.00744044	0.035964	0.164449
g__Fusobacterium	0.0214584	0.000172323	0.00239668	0.0730206	0.00209343	0.0084963	0.000999001	0.0170519
g__	0.056774	0.0146521	0.0220998	0.0255045	0.001685	0.00762256	0.193806	0.438055
g__Prevotella	0.0161209	0.000162858	0.00232993	0.0658126	0.00285324	0.00991906	0.000999001	0.0170519
g__Prevotella7	0.029298	0.000922756	0.00554604	0.0438691	0.00104213	0.00599462	0.0839161	0.258003
g__Porphyromonas	0.0286568	0.000494034	0.00405806	0.0320638	0.000415748	0.00378631	0.537463	0.741758
g__Gemella	0.0379031	0.000898607	0.00547299	0.0203897	0.000181746	0.00250342	0.00799201	0.0618132
g__Aggregatibacter	0.00888456	0.000120096	0.0020008	0.0431613	0.00261125	0.0094891	0.000999001	0.0170519
g__Capnocytophaga	0.00723488	9.11312e-05	0.0017429	0.0384465	0.0014957	0.00718164	0.000999001	0.0170519
g__Granulicatella	0.0233869	0.000392939	0.00361911	0.0166527	0.000635836	0.00468246	0.268731	0.503766
g__Actinobacillus	0.0183922	0.0010725	0.00597914	0.00953119	0.000660973	0.00477411	0.254745	0.492574
g__Leptotrichia	0.00816625	5.39781e-05	0.00134137	0.0149687	0.000251022	0.0029421	0.037962	0.16478
g__Rothia	0.0122759	8.83604e-05	0.0017162	0.00937601	0.000144375	0.00223125	0.340659	0.585193
g__Peptostreptococcus	0.00301296	7.92117e-06	0.000513847	0.017562	0.000338134	0.00341464	0.000999001	0.0170519
g__Actinomyces	0.0114293	0.000178038	0.0024361	0.00718934	3.56518e-05	0.00110877	0.0999001	0.289184
g__Prevotella1	0.0110047	0.00110216	0.00606125	0.00479967	0.000167636	0.00240428	0.412587	0.640222
g__Campylobacter	0.00310488	9.21006e-06	0.000554078	0.0115358	5.83262e-05	0.00141818	0.000999001	0.0170519
g__Parvimonas	0.00194756	3.36705e-06	0.000335015	0.0121153	0.000368212	0.00356328	0.000999001	0.0170519
g__Treponema2	0.00377996	1.83809e-05	0.000782749	0.00835574	7.73385e-05	0.00163305	0.017982	0.112672
g__Selenomonas3	0.00237104	6.19918e-06	0.000454576	0.00964013	0.000183398	0.00251477	0.002997	0.0380389
g__Moraxella	5.1589e-05	2.37658e-08	2.81459e-05	0.00957415	0.00162086	0.00747607	0.048951	0.184968
g__Prevotella2	0.00210525	3.56262e-06	0.000344607	0.00574344	4.48552e-05	0.00124368	0.001998	0.0282575
g__RikenellaceaeRC9gutgroup	0.0040576	0.000126896	0.00205666	0.00323121	4.19307e-05	0.00120245	0.79021	0.899997
g__Lautropia	0.00260894	6.80182e-06	0.000476159	0.00459683	4.21949e-05	0.00120623	0.134865	0.347699
g__Renibacterium	0.0029555	1.94735e-05	0.000805678	0.00359179	0.000124084	0.00206852	0.868132	0.965675
g__Bergeyella	0.00200172	3.14656e-06	0.00032386	0.00434831	4.43695e-05	0.00123692	0.0639361	0.218264
g__Eikenella	0.000957112	2.15396e-06	0.000267952	0.00513218	4.11053e-05	0.00119056	0.000999001	0.0170519
g__TM7phylumsp.oralcloneFR058	0.00442931	8.73921e-05	0.00170677	0.00152617	7.30121e-06	0.000501763	0.11988	0.328765
g__RuminococcaceaeUCG-014	0.00136864	5.86667e-06	0.000442217	0.00460081	0.000101724	0.00187289	0.045954	0.181978
g__Dialister	0.00130029	1.23701e-06	0.00020306	0.00435645	3.38678e-05	0.00108067	0.003996	0.0429739
g__Catonella	0.000866807	5.76226e-07	0.000138591	0.00479716	2.18096e-05	0.00086721	0.000999001	0.0170519
g__Lachnoanaerobaculum	0.00153219	9.5067e-07	0.000178014	0.00361085	1.41973e-05	0.000699688	0.004995	0.0457875
g__Filifactor	0.001613	5.02448e-06	0.000409246	0.00316095	3.44248e-05	0.00108952	0.202797	0.453101
g__Sphingomonas	0.0015432	4.44794e-06	0.000385051	0.00260379	4.50011e-05	0.0012457	0.425574	0.646638
g__Selenomonas	0.000708264	4.59231e-07	0.000123724	0.00340553	3.88121e-05	0.00115687	0.00599401	0.0520532
g__Corynebacterium	0.00256159	6.48189e-06	0.000464826	0.00139353	1.38466e-05	0.000690991	0.178821	0.414377
g__Alysiella	7.06068e-05	1.23015e-08	2.02497e-05	0.00390863	5.43328e-05	0.00136877	0.000999001	0.0170519
g__Oribacterium	0.00120626	1.28027e-06	0.000206581	0.00259736	3.29789e-05	0.0010664	0.224775	0.465539
g__ChristensenellaceaeR-7group	0.00245909	7.67043e-05	0.001599	0.00119949	1.21378e-05	0.00064695	0.639361	0.805302
g__Prevotella6	0.00143893	1.4316e-05	0.000690797	0.00206902	1.85527e-05	0.000799842	0.586414	0.769959
g__Abiotrophia	0.00247498	2.26905e-05	0.000869683	0.000986979	2.62786e-06	0.000301025	0.125874	0.336798
g__[Eubacterium]nodatumgroup	0.00181287	2.43462e-06	0.000284875	0.00153847	4.09362e-06	0.000375712	0.573427	0.762307
g__Bacteroides	0.000342835	1.61008e-07	7.32593e-05	0.0022837	4.94316e-05	0.00130558	0.004995	0.0457875
g__Acinetobacter	0.00078201	4.96331e-06	0.000406747	0.00169185	4.95945e-05	0.00130773	0.714286	0.858684
g__Peptoanaerobacter	6.85859e-05	1.22476e-08	2.02053e-05	0.00240141	1.18049e-05	0.000638016	0.000999001	0.0170519
g__Pseudomonas	0.00073351	5.12461e-06	0.000413304	0.00167231	2.54374e-05	0.000936564	0.437562	0.651916
g__ErysipelotrichaceaeUCG-007	0.00059214	2.21646e-07	8.59546e-05	0.00165536	3.40025e-06	0.000342418	0.002997	0.0380389
g__CandidatusSaccharimonas	0.0014464	1.91729e-05	0.000799436	0.000628176	1.09239e-06	0.000194084	0.424575	0.646638
g__Megasphaera	0.0012428	5.70464e-06	0.000436067	0.000803561	1.91003e-06	0.000256638	0.416583	0.644402
g__candidatedivisionSR1bacteriumtaxon345	0.000428084	2.65301e-07	9.40391e-05	0.00160387	3.20054e-05	0.00105054	0.254745	0.492574
g__Johnsonella	0.000513649	4.58267e-07	0.000123594	0.00150081	2.91729e-06	0.000317169	0.00699301	0.0567465
g__unidentified	0.00131462	4.7462e-06	0.000397752	0.000557331	1.40521e-06	0.000220126	0.0899101	0.274725
g__Streptobacillus	5.80831e-05	2.42764e-08	2.84467e-05	0.00178994	2.25843e-05	0.000882478	0.018981	0.11298
g__Cardiobacterium	0.000733649	1.54706e-06	0.000227088	0.00106866	2.81392e-06	0.000311499	0.380619	0.61171
g__Comamonas	0.00021542	1.15117e-07	6.19455e-05	0.00158893	1.62547e-05	0.00074867	0.023976	0.126257
g__Sulfurovum	0.0015421	2.76907e-05	0.000960741	0.000214415	7.45191e-07	0.0001603	0.117882	0.328765
g__Stomatobaculum	0.000602338	1.37567e-06	0.000214139	0.00115996	5.27424e-06	0.000426463	0.308691	0.553631
g__Tannerella	0.000920748	6.83083e-07	0.000150895	0.000790777	9.24218e-07	0.000178521	0.553447	0.756785
g__candidatedivisionSR1bacteriumMGEHA	0.000207664	4.4069e-08	3.83271e-05	0.00150743	5.38485e-06	0.000430911	0.000999001	0.0170519
g__RuminococcaceaeNK4A214group	0.00128622	1.83193e-05	0.000781437	0.000384092	1.47973e-06	0.000225888	0.341658	0.585193
g__Atopobium	0.000771908	8.48236e-07	0.00016815	0.000727741	2.49368e-07	9.27302e-05	0.829171	0.930702
g__Woeseia	0.00125321	2.13708e-05	0.000844014	0.000147255	3.95322e-07	0.000116755	0.0999001	0.289184
g__Succiniclasticum	0.00112152	2.36373e-05	0.000887643	0.000248082	1.09081e-06	0.000193943	0.483516	0.691736
g__F0332	0.000996548	9.24175e-06	0.00055503	0.000230433	3.32382e-07	0.000107058	0.047952	0.184968
g__Peptococcus	0.00036125	8.21516e-08	5.23296e-05	0.000880416	8.24075e-07	0.000168572	0.00699301	0.0567465
g__Butyrivibrio2	0.000175583	9.5493e-08	5.6419e-05	0.0010185	7.75629e-06	0.000517164	0.15984	0.384082
g__Fretibacterium	0.000636058	3.49846e-07	0.000107989	0.000526996	8.31553e-07	0.000169335	0.627373	0.796281
g__[Eubacterium]saphenumgroup	0.000603974	1.4695e-06	0.000221321	0.000464865	5.33544e-07	0.000135639	0.635365	0.80231
g__Kingella	0.00049536	5.89689e-07	0.000140201	0.000555701	1.53473e-06	0.000230047	0.828172	0.930702
g__Mycoplasma	0.000322056	2.53636e-07	9.19486e-05	0.000703223	6.89615e-07	0.000154207	0.048951	0.184968
g__PrevotellaceaeUCG-001	0.000751337	6.50092e-06	0.000465507	0.000239097	7.56029e-07	0.000161462	0.371628	0.605119
g__[Eubacterium]coprostanoligenesgroup	0.000596387	4.44286e-06	0.000384832	0.000357983	5.7557e-07	0.00014088	0.718282	0.858684
g__Roseburia	0.00076425	1.15869e-05	0.000621474	0.000182257	7.07239e-08	4.93837e-05	0.692308	0.841996
g__[Eubacterium]brachygroup	0.000631705	6.74511e-07	0.000149946	0.000243234	1.6121e-07	7.45584e-05	0.024975	0.130133
g__[Eubacterium]yuriigroup	0.000189661	8.03843e-08	5.17637e-05	0.000643033	7.58554e-07	0.000161731	0.00599401	0.0520532
g__F0058	0.000344915	1.71275e-07	7.5559e-05	0.00047855	7.22295e-07	0.000157819	0.445554	0.656038
g__Prevotella9	0.000113277	3.03617e-07	0.000100601	0.00070034	1.13369e-06	0.000197719	0.00699301	0.0567465
g__Ilumatobacter	0.000510833	8.94423e-07	0.000172668	0.000281843	1.96074e-06	0.000260022	0.531469	0.73691
g__Escherichia-Shigella	0.000635702	7.49515e-06	0.000499838	0.000105792	2.43819e-07	9.16927e-05	0.36963	0.603852
g__Terrimicrobium	0.000475399	1.12593e-06	0.000193729	0.000221456	1.07337e-06	0.000192387	0.356643	0.596414
g__PrevotellaceaeNK3B31group	0.000527794	4.77833e-06	0.000399096	0.00015528	6.11235e-07	0.000145179	0.56044	0.762136
g__FamilyXIIIUCG-001	8.20006e-05	5.55368e-09	1.3606e-05	0.000598731	8.80024e-07	0.0001742	0.000999001	0.0170519
g__Gracilibacteriabacteriumoraltaxon873	0.000321979	7.16512e-07	0.000154544	0.000337699	7.26341e-07	0.00015826	0.948052	1
g__Lactobacillus	0.000222593	2.4177e-07	8.9772e-05	0.000435406	1.6875e-06	0.000241225	0.444555	0.656038
g__Faucicola	1.90427e-06	1.08788e-10	1.90427e-06	0.000642015	1.18399e-05	0.000638963	0.226773	0.465779
g__Quinella	0.00046764	3.29875e-06	0.0003316	0.000157236	5.94949e-07	0.000143232	0.451548	0.656453
g__Blastopirellula	0.000406632	5.4681e-07	0.000135007	0.000220544	1.23634e-06	0.000206477	0.515485	0.722847
g__Ruminococcus2	0.000292797	5.33733e-07	0.000133383	0.000315375	9.2139e-07	0.000178247	0.929071	1
g__SuccinivibrionaceaeUCG-002	0.000362693	2.33095e-06	0.000278744	0.000244338	1.67443e-06	0.000240289	0.565435	0.762307
g__Cetobacterium	0.000559023	6.69897e-06	0.000472545	2.47056e-05	1.05042e-08	1.90319e-05	0.120879	0.328765
g__LachnospiraceaeUCG-008	6.87887e-05	3.85746e-08	3.58584e-05	0.000516844	2.65907e-06	0.000302807	0.18981	0.432977
g__LachnospiraceaeNK4A136group	0.000199147	7.69842e-08	5.06571e-05	0.000342155	1.07406e-06	0.000192448	0.672328	0.836186
g__SM1A02	0.000370888	4.93038e-07	0.000128198	0.00015129	5.39749e-07	0.000136426	0.264735	0.502084
g__Anderseniella	0.00042782	1.44734e-06	0.000219647	7.81064e-05	1.35557e-07	6.83694e-05	0.0969031	0.289184
g__Anaeroglobus	0.000333591	2.34208e-07	8.83568e-05	0.000153585	1.31208e-07	6.72638e-05	0.122877	0.332373
g__VeillonellaceaeUCG-001	0.000375071	2.0791e-06	0.000263255	0.000105655	1.12539e-07	6.22948e-05	0.423576	0.646638
g__Subgroup23	0.000445569	2.8265e-06	0.000306947	3.06439e-05	1.92775e-08	2.57826e-05	0.105894	0.302992
g__RuminococcaceaeUCG-002	0.000282367	7.07809e-07	0.000153602	0.00018642	1.884e-07	8.06013e-05	0.569431	0.762307
g__RuminococcaceaeUCG-005	0.000179304	2.36717e-07	8.88289e-05	0.000265165	4.08314e-07	0.000118658	0.574426	0.762307
g__Methylophilus	0.00040483	4.24328e-06	0.000376089	2.95679e-05	2.20745e-08	2.75896e-05	0.555445	0.757424
g__Rhodopirellula	0.000301029	3.70221e-07	0.000111089	0.000131542	4.49845e-07	0.000124547	0.324675	0.575746
g__PrevotellaceaeUCG-003	0.000241398	7.44397e-07	0.000157522	0.000181575	2.50533e-07	9.29467e-05	0.809191	0.914496
g__Subgroup10	0.000371029	1.65321e-06	0.000234749	4.93961e-05	3.47352e-08	3.46087e-05	0.146853	0.368996
g__Ilyobacter	0.00041137	3.05029e-06	0.000318867	7.90948e-06	1.40471e-09	6.95977e-06	0.206793	0.453101
g__Selenomonas4	0.000156267	5.46045e-08	4.26632e-05	0.000262036	4.06383e-07	0.000118377	0.523477	0.731571
g__Clostridialesbacteriumcanineoraltaxon162	0.000198181	8.7827e-08	5.4107e-05	0.000199968	1.38655e-07	6.91462e-05	0.993007	1
g__Altererythrobacter	0.000293361	2.71914e-07	9.52039e-05	0.000103802	2.23258e-07	8.77414e-05	0.156843	0.38245
g__CandidatusCompetibacter	0.000270126	3.60237e-07	0.000109581	0.000125596	3.94514e-07	0.000116636	0.388611	0.614577
g__DefluviitaleaceaeUCG-011	0.000159071	6.46524e-08	4.64228e-05	0.000238308	3.22827e-07	0.000105508	0.645355	0.808736
g__JTB255marinebenthicgroup	0.000360381	1.98127e-06	0.000256987	3.1624e-05	1.78898e-08	2.48373e-05	0.0749251	0.237743
g__Sva0081sedimentgroup	0.000342307	1.79527e-06	0.000244627	4.24929e-05	3.05496e-08	3.24567e-05	0.208791	0.453101
g__Acholeplasma	0.000326416	7.63655e-07	0.000159547	4.53093e-05	9.64183e-09	1.82339e-05	0.030969	0.151725
g__CandidatusThiobios	0.000334676	1.70367e-06	0.000238304	3.85105e-05	1.79185e-08	2.48572e-05	0.237762	0.478424
g__Erythrobacter	0.000256061	3.87322e-07	0.000113625	0.000112702	2.74228e-07	9.72428e-05	0.346653	0.587649
g__RBG-16-58-14	0.000321509	9.68681e-07	0.000179692	3.95152e-05	2.2594e-08	2.79124e-05	0.0619381	0.214401
g__Phaseolusacutifolius(teparybean)	0.000247399	2.61178e-07	9.33055e-05	0.00010952	6.77972e-08	4.83511e-05	0.205794	0.453101
g__Falsirhodobacter	0.000211859	2.08652e-07	8.3397e-05	0.000127552	3.7686e-07	0.000113996	0.612388	0.792213
g__RuminococcaceaeUCG-010	0.000217542	5.74591e-07	0.000138394	0.000113447	9.05199e-08	5.58693e-05	0.569431	0.762307
g__Stenotrophomonas	0.000203195	6.29821e-08	4.58192e-05	0.000125354	1.1106e-07	6.18842e-05	0.325674	0.575746
g__Pir4lineage	0.00026514	3.94366e-07	0.000114654	5.63259e-05	5.29893e-08	4.2746e-05	0.0729271	0.234408
g__Shuttleworthia	0.000248583	1.78574e-07	7.71523e-05	4.72588e-05	6.18869e-09	1.46083e-05	0.002997	0.0380389
g__CandidatusSaccharibacteriaoraltaxonTM7x	4.57336e-05	6.28091e-09	1.44694e-05	0.000255048	3.05799e-07	0.000102688	0.014985	0.0975998
g__RuminococcaceaeUCG-011	0.000227117	6.5374e-07	0.000147619	6.72215e-05	8.90796e-08	5.5423e-05	0.284715	0.523918
g__Truepera	0.000190976	1.65467e-07	7.42669e-05	8.30811e-05	1.81276e-07	7.90626e-05	0.363636	0.60178
g__OryzasativaJaponicaGroup(Japaneserice)	0.000122038	4.5403e-08	3.89028e-05	0.000145858	1.01815e-07	5.92525e-05	0.767233	0.885269
g__Urania-1B-19marinesedimentgroup	0.000246832	9.25359e-07	0.000175628	1.38213e-05	2.26573e-09	8.83903e-06	0.041958	0.171647
g__Geobacillus	1.05022e-05	7.07678e-10	4.85688e-06	0.000255297	6.07563e-07	0.000144743	0.03996	0.16622
g__Citrobacter	0.000213653	1.07855e-06	0.000189609	3.36224e-05	2.7166e-08	3.06065e-05	0.505495	0.710852
g__Bernardetia	0.000173824	1.98943e-07	8.14337e-05	7.02152e-05	1.23321e-07	6.52107e-05	0.353646	0.593407
g__Desulfopila	0.000170781	1.40271e-07	6.83791e-05	5.43425e-05	4.67425e-08	4.01474e-05	0.162837	0.387521
g__Acuticoccus	0.000148021	1.33291e-07	6.66562e-05	7.61414e-05	1.3888e-07	6.92022e-05	0.453546	0.656453
g__Psychrobacter	0.00010286	1.11759e-07	6.10354e-05	0.000117231	1.34355e-07	6.80656e-05	0.802198	0.908668
g__Nitrospira	0.000197564	3.24514e-07	0.000104005	1.8728e-05	1.5341e-09	7.27325e-06	0.043956	0.176896
g__Stappia	0.000139321	7.66006e-08	5.05307e-05	7.4173e-05	1.3907e-07	6.92496e-05	0.497502	0.705627
g__Bulleidia	6.1004e-05	1.82132e-08	2.46395e-05	0.000146692	1.19546e-07	6.42049e-05	0.237762	0.478424
g__Brevundimonas	6.42939e-05	2.38261e-08	2.81816e-05	0.000142308	3.4264e-07	0.000108698	0.794206	0.901679
g__Lewinella	0.000141268	1.06618e-07	5.96148e-05	6.03134e-05	8.33774e-08	5.36198e-05	0.327672	0.577216
g__Shimia	0.000142574	7.39075e-08	4.96345e-05	5.73592e-05	8.25437e-08	5.33511e-05	0.271728	0.503766
g__Thiohalophilus	0.000177362	3.35645e-07	0.000105774	2.077e-05	1.13407e-08	1.97752e-05	0.128871	0.341129
g__Sulfurimonas	0.000147967	1.77004e-07	7.68124e-05	4.15208e-05	3.66608e-08	3.55551e-05	0.235764	0.478424
g__p-1088-a5gutgroup	0.000131642	1.49601e-07	7.06166e-05	5.72524e-05	3.34094e-08	3.39418e-05	0.382617	0.612931
g__Fimbriiglobus	0.000136565	1.0926e-07	6.03491e-05	5.24175e-05	7.07895e-08	4.94067e-05	0.277722	0.512957
g__Carboxylicivirga	0.000137634	8.17761e-08	5.22099e-05	5.04393e-05	6.52387e-08	4.74301e-05	0.223776	0.465417
g__Ruminococcus1	6.86232e-05	3.08558e-08	3.20706e-05	0.000120187	6.71247e-08	4.81107e-05	0.403596	0.629795
g__Silicimonas	0.000160279	1.21124e-07	6.3541e-05	2.57065e-05	1.50115e-08	2.27517e-05	0.038961	0.16478
g__Faecalibacterium	3.80724e-05	4.34852e-08	3.80724e-05	0.000148703	1.63827e-07	7.51611e-05	0.26973	0.503766
g__Olsenella	0.0001058	1.56851e-08	2.28656e-05	6.8974e-05	1.26308e-08	2.08697e-05	0.242757	0.480659
g__Scardovia	3.04971e-05	3.2096e-09	1.03434e-05	0.00014517	2.71868e-07	9.68233e-05	0.244755	0.480769
g__Robiginitalea	0.000157915	3.19237e-07	0.000103156	1.28512e-05	3.5023e-09	1.09895e-05	0.048951	0.184968
g__Succinivibrio	0.000120996	2.54699e-07	9.2141e-05	4.82739e-05	2.68292e-08	3.04162e-05	0.689311	0.840416
g__Limibacillus	0.000144697	4.10952e-07	0.00011704	2.37203e-05	1.03496e-08	1.88914e-05	0.418581	0.645476
g__Roseovarius	0.000125217	1.12669e-07	6.12832e-05	3.55855e-05	2.56688e-08	2.97511e-05	0.203796	0.453101
g__Tropicimonas	0.000116549	7.54051e-08	5.01348e-05	4.25106e-05	3.86624e-08	3.65128e-05	0.243756	0.480715
g__HSBOF53-F07	0.000155537	3.3077e-07	0.000105003	2.9533e-06	2.52938e-10	2.9533e-06	0.147852	0.36963
g__ErysipelotrichaceaeUCG-004	8.77106e-05	4.01667e-08	3.65908e-05	7.1017e-05	2.44776e-08	2.90526e-05	0.717283	0.858684
g__Desulfatiglans	0.000134845	1.72616e-07	7.58543e-05	1.97757e-05	9.23561e-09	1.78457e-05	0.150849	0.373352
g__SH-PL14	0.000114128	1.11109e-07	6.08575e-05	3.9557e-05	3.87679e-08	3.65626e-05	0.364635	0.60178
g__Alistipes	7.83974e-05	2.04577e-08	2.61137e-05	7.58945e-05	6.54824e-08	4.75186e-05	0.98002	1
g__Nitrospina	0.000147647	4.04504e-07	0.000116118	4.93691e-06	3.55771e-10	3.50257e-06	0.113886	0.320305
g__Akkermansia	5.2756e-05	1.01396e-08	1.83844e-05	9.95117e-05	4.94127e-08	4.12781e-05	0.330669	0.579228
g__W5053	4.37944e-05	9.26542e-09	1.75741e-05	0.000107356	1.04633e-07	6.00669e-05	0.401598	0.629086
g__SEEP-SRB1	0.000114453	1.14728e-07	6.18406e-05	2.86696e-05	1.7754e-08	2.47428e-05	0.242757	0.480659
g__RB41	0.000123788	9.46585e-08	5.61719e-05	1.87146e-05	2.46529e-09	9.2201e-06	0.0739261	0.236086
g__Mogibacterium	6.76645e-05	7.73691e-09	1.60592e-05	7.48384e-05	8.00628e-09	1.66156e-05	0.746254	0.873276
g__Thiogranum	0.000136054	3.04576e-07	0.00010076	5.93067e-06	7.27563e-10	5.00883e-06	0.127872	0.340305
g__Flexilinea	0.00011161	1.21332e-07	6.35957e-05	2.86314e-05	8.81062e-09	1.74303e-05	0.242757	0.480659
g__Salinarimonas	9.26316e-05	5.1373e-08	4.13816e-05	4.74666e-05	5.4868e-08	4.34971e-05	0.462537	0.66557
g__Gemmata	7.37128e-05	2.16999e-08	2.68948e-05	6.12667e-05	6.47455e-08	4.72504e-05	0.863137	0.964453
g__RoseobactercladeNAC11-7lineage	0.000113609	1.35599e-07	6.72308e-05	2.07251e-05	4.0386e-09	1.18009e-05	0.132867	0.346154
g__Bacteroidalesgenomosp.P4oralcloneMB2_G17	9.52127e-05	1.43716e-07	6.92136e-05	3.74294e-05	3.25223e-08	3.34882e-05	0.565435	0.762307
g__Allorhizobium-Neorhizobium-Pararhizobium-Rhizobium	0.000109097	2.73558e-08	3.0197e-05	1.87545e-05	3.24507e-09	1.05782e-05	0.00599401	0.0520532
g__Pyramidobacter	4.67446e-05	1.90213e-08	2.51802e-05	8.18023e-05	3.18362e-08	3.31331e-05	0.404595	0.629795
g__Staphylococcus	4.58019e-05	3.70122e-09	1.11074e-05	8.1942e-05	6.10998e-08	4.59009e-05	0.702298	0.852052
g__OM60(NOR5)clade	0.000123473	2.48574e-07	9.10264e-05	1.9737e-06	5.44676e-11	1.37047e-06	0.030969	0.151725
g__Parabacteroides	7.28202e-05	1.70159e-08	2.38159e-05	5.32224e-05	7.22251e-09	1.57814e-05	0.527473	0.733424
g__Desulfotignum	9.17376e-05	4.79051e-08	3.99604e-05	3.16382e-05	2.24755e-08	2.78391e-05	0.226773	0.465779
g__Cohaesibacter	7.45164e-05	2.92401e-08	3.12197e-05	4.94401e-05	5.73735e-08	4.44792e-05	0.689311	0.840416
g__Selenomonas1	8.77797e-05	9.326e-08	5.57554e-05	3.26077e-05	1.66176e-08	2.39378e-05	0.395604	0.623234
g__Clostridialesbacteriumcanineoraltaxon260	1.90389e-06	1.08744e-10	1.90389e-06	0.000120184	1.67318e-07	7.59577e-05	0.018981	0.11298
g__Blastocatella	8.55699e-05	4.15281e-08	3.72058e-05	3.16388e-05	2.21844e-08	2.76583e-05	0.263736	0.502084
g__Vibrio	0.000110944	1.8479e-07	7.84835e-05	4.93194e-06	2.37934e-10	2.86437e-06	0.0819181	0.253434
g__Simonsiella	9.64143e-05	1.93901e-07	8.03951e-05	1.77244e-05	4.39254e-09	1.23072e-05	0.539461	0.741758
g__Pirellula	8.329e-05	3.03826e-08	3.18238e-05	3.06536e-05	2.22187e-08	2.76797e-05	0.23976	0.480491
g__Corynebacterium1	5.63498e-05	9.07696e-09	1.73944e-05	5.72856e-05	3.86212e-08	3.64934e-05	0.991009	1
g__Fusibacter	8.40859e-05	4.45411e-08	3.85319e-05	2.66821e-05	1.27503e-08	2.09682e-05	0.200799	0.451798
g__Sphingomicrobium	7.45716e-05	3.91912e-08	3.61438e-05	3.65599e-05	2.29719e-08	2.81449e-05	0.340659	0.585193
g__Hasllibacter	5.72496e-05	1.32517e-08	2.10172e-05	5.34074e-05	7.37665e-08	5.04348e-05	0.99001	1
g__CandidatusSolibacter	9.95312e-05	1.38139e-07	6.78574e-05	9.84881e-06	8.90079e-10	5.54007e-06	0.447552	0.656038
g__Bradyrhizobium	9.25399e-05	1.02912e-07	5.85695e-05	1.47869e-05	5.62554e-10	4.40436e-06	0.0989011	0.289184
g__Photobacterium	0.000103321	2.09693e-07	8.36048e-05	3.95231e-06	2.77492e-10	3.09333e-06	0.350649	0.590379
g__Sva0996marinegroup	7.69218e-05	5.82642e-08	4.40697e-05	2.9674e-05	2.38391e-08	2.86712e-05	0.438561	0.651916
g__Alphaproteobacteriabacteriumcanineoraltaxon081	5.42842e-05	3.16524e-08	3.2482e-05	5.22496e-05	7.91706e-08	5.22496e-05	0.932068	1
g__Phascolarctobacterium	1.33308e-05	1.22261e-09	6.38387e-06	9.35537e-05	2.92832e-08	3.17768e-05	0.003996	0.0429739
g__SS1-B-09-64	9.44885e-05	9.74848e-08	5.70043e-05	1.08774e-05	2.84616e-09	9.90673e-06	0.161838	0.387004
g__Odoribacter	6.10554e-05	2.80993e-08	3.06046e-05	4.43206e-05	6.21387e-09	1.4638e-05	0.751249	0.874984
g__Desulfobulbus	6.97724e-05	1.49741e-08	2.23414e-05	3.35972e-05	1.90518e-08	2.56312e-05	0.322677	0.575746
g__Rubribacterium	7.4476e-05	3.79755e-08	3.55788e-05	2.76808e-05	1.64296e-08	2.3802e-05	0.301698	0.546859
g__Flavobacterium	5.37309e-05	1.05128e-08	1.87197e-05	4.83219e-05	1.17688e-08	2.0145e-05	0.843157	0.944259
g__Fibrobacter	4.38421e-05	8.10914e-09	1.64409e-05	5.8123e-05	2.99327e-08	3.21273e-05	0.73027	0.860675
g__Methylobacterium	4.51579e-05	1.05125e-08	1.87194e-05	5.52387e-05	1.94176e-08	2.58761e-05	0.761239	0.880405
g__Anaerovibrio	7.15703e-05	6.31634e-08	4.58851e-05	2.56849e-05	9.2993e-09	1.79071e-05	0.432567	0.650823
g__Pseudobutyrivibrio	8.58573e-05	9.7433e-08	5.69892e-05	9.88809e-06	2.30891e-09	8.92287e-06	0.216783	0.459582
g__PrevotellaceaeGa6A1group	6.29469e-05	5.73339e-08	4.37165e-05	3.15532e-05	5.91833e-09	1.42857e-05	0.74026	0.868314
g__Anaerolinea	6.43278e-05	3.11967e-08	3.22473e-05	2.96284e-05	1.0431e-08	1.89655e-05	0.437562	0.651916
g__Wolinella	1.90448e-05	3.5634e-09	1.08986e-05	7.48911e-05	7.54293e-08	5.10001e-05	0.380619	0.61171
g__Sediminispirochaeta	1.8135e-05	1.15814e-09	6.21328e-06	7.58857e-05	3.13299e-08	3.28686e-05	0.0959041	0.289184
g__Haliangium	6.72733e-05	2.10537e-08	2.64913e-05	2.56686e-05	6.01143e-09	1.43976e-05	0.175824	0.410533
g__LachnospiraceaeXPB1014group	4.76993e-05	2.43252e-08	2.84753e-05	4.53434e-05	2.36454e-08	2.85545e-05	0.967033	1
g__Halioglobus	8.96412e-05	1.02719e-07	5.85147e-05	1.96904e-06	1.12436e-10	1.96904e-06	0.01998	0.113679
g__Rhodobacter	7.69315e-05	3.76054e-08	3.5405e-05	1.48255e-05	4.15096e-09	1.1964e-05	0.0989011	0.289184
g__Saccharofermentans	4.96006e-05	2.44234e-08	2.85327e-05	3.94492e-05	1.38084e-08	2.18209e-05	0.783217	0.895363
g__Acidovorax	2.8678e-05	2.71971e-09	9.5214e-06	5.83413e-05	7.93392e-08	5.23052e-05	0.986014	1
g__Romboutsia	1.71926e-05	2.01399e-09	8.19346e-06	6.79893e-05	4.65415e-08	4.00609e-05	0.296703	0.543956
g__Paracoccus	5.36276e-05	1.28056e-08	2.06604e-05	2.96465e-05	1.49605e-08	2.2713e-05	0.481518	0.690874
g__Moryella	4.95902e-05	1.64508e-08	2.34171e-05	3.35126e-05	4.2066e-09	1.20439e-05	0.585415	0.769959
g__Granulicatellasp.BB-11	3.71475e-05	4.11427e-09	1.17108e-05	4.62723e-05	1.95258e-08	2.59481e-05	0.755245	0.877573
g__SynechococcusIR11	6.49595e-05	4.166e-08	3.72648e-05	1.77974e-05	7.2555e-09	1.58174e-05	0.298701	0.545598
g__Labrenzia	6.21915e-05	2.29048e-08	2.76314e-05	1.97712e-05	8.2361e-09	1.68524e-05	0.191808	0.435528
g__Hyphomonas	5.15125e-05	1.21748e-08	2.01451e-05	2.96644e-05	2.07802e-08	2.67686e-05	0.582418	0.768791
g__Sutterella	1.80844e-05	9.81135e-09	1.80844e-05	6.10477e-05	1.3494e-08	2.15711e-05	0.145854	0.368356
g__CandidatusAlysiosphaera	6.72269e-05	3.28397e-08	3.30856e-05	7.89493e-06	6.96889e-10	4.90211e-06	0.02997	0.14985
g__Pelolinea	6.13946e-05	2.61527e-08	2.95255e-05	1.28608e-05	4.7966e-09	1.28608e-05	0.131868	0.346154
g__Acidibacter	6.73072e-05	3.47002e-08	3.40099e-05	6.8938e-06	1.54697e-10	2.30963e-06	0.031968	0.152156
g__JGI0001001-H03	6.93821e-05	4.24434e-08	3.76136e-05	4.92285e-06	2.95217e-10	3.19059e-06	0.031968	0.152156
g__RuminococcaceaeUCG-004	5.05686e-05	2.88129e-08	3.09908e-05	2.27353e-05	9.36818e-09	1.79733e-05	0.430569	0.649792
g__FamilyXIIIAD3011group	2.9547e-05	3.86096e-09	1.13445e-05	4.43342e-05	1.00007e-08	1.85702e-05	0.501499	0.707241
g__Phocaeicola	1.80949e-05	1.71586e-09	7.56277e-06	5.61257e-05	1.1151e-08	1.96091e-05	0.0779221	0.244123
g__RuminococcaceaeUCG-013	2.47861e-05	3.42321e-09	1.06821e-05	4.82705e-05	1.72638e-08	2.43989e-05	0.396603	0.623234
g__Bifidobacterium	3.05013e-05	7.84179e-09	1.61677e-05	4.23459e-05	9.64863e-09	1.82404e-05	0.658342	0.820854
g__Devosia	6.36038e-05	3.6139e-08	3.47078e-05	7.8802e-06	5.18782e-10	4.22954e-06	0.132867	0.346154
g__Pseudarthrobacter	6.25536e-05	2.76454e-08	3.03565e-05	7.88539e-06	5.77097e-10	4.46093e-06	0.0509491	0.188207
g__Phenylobacterium	6.05671e-05	2.30231e-08	2.77026e-05	8.88252e-06	5.92668e-10	4.52071e-06	0.0529471	0.192712
g__PAUC26f	5.97761e-05	3.3795e-08	3.35634e-05	6.91025e-06	5.66404e-10	4.41941e-06	0.152847	0.376415
g__Ruminiclostridium9	3.36188e-05	6.10111e-09	1.42608e-05	3.3513e-05	1.66479e-08	2.39597e-05	0.99001	1
g__PrevotellaceaeUCG-004	2.47835e-05	7.08852e-09	1.53715e-05	3.94144e-05	8.24281e-09	1.68593e-05	0.494505	0.703391
g__Desulfuromonas	6.16746e-05	3.39381e-08	3.36344e-05	1.96895e-06	5.42056e-11	1.36717e-06	0.010989	0.0798704
g__Pelobacter	5.74136e-05	2.2136e-08	2.71637e-05	5.93575e-06	1.02176e-09	5.93575e-06	0.04995	0.185904
g__Anaeroplasma	4.19949e-05	3.56271e-08	3.44611e-05	2.07615e-05	9.22349e-09	1.7834e-05	0.634366	0.80231
g__Pedobacter	4.19879e-05	1.7969e-09	7.7393e-06	2.07071e-05	1.3424e-09	6.80365e-06	0.047952	0.184968
g__LachnospiraceaeAC2044group	2.95575e-05	5.6178e-09	1.36843e-05	3.05757e-05	1.039e-08	1.89282e-05	0.955045	1
g__Novosphingobium	4.78194e-05	1.14531e-08	1.9539e-05	1.08638e-05	1.49288e-09	7.17486e-06	0.0799201	0.248808
g__PMMR1	4.30295e-05	4.27583e-09	1.19385e-05	1.47777e-05	2.30879e-09	8.92264e-06	0.0609391	0.21435
g__Desulfosarcina	4.80736e-05	1.46245e-08	2.2079e-05	9.88806e-06	2.30891e-09	8.92287e-06	0.0989011	0.289184
g__BD1-7clade	4.91791e-05	4.29373e-08	3.78318e-05	7.90001e-06	8.15813e-10	5.30391e-06	0.334665	0.579228
g__Lachnoclostridium	5.71086e-06	9.78417e-10	5.71086e-06	5.12037e-05	7.59143e-09	1.61794e-05	0.00999001	0.0749251
g__Stenotrophobacter	5.00528e-05	2.37694e-08	2.81481e-05	3.95717e-06	4.54116e-10	3.95717e-06	0.0519481	0.190476
g__Arcobacter	3.24781e-05	7.41725e-09	1.57239e-05	2.17498e-05	1.02675e-08	1.88163e-05	0.722278	0.858684
g__Bauldia	4.72221e-05	2.09374e-08	2.6418e-05	5.9118e-06	3.13495e-10	3.28788e-06	0.14985	0.372743
g__RuminococcaceaeUCG-009	6.6631e-06	5.44725e-10	4.26116e-06	4.53279e-05	1.39163e-08	2.1906e-05	0.105894	0.302992
g__Howardella	1.14357e-05	8.21797e-10	5.23385e-06	4.03906e-05	3.11946e-09	1.03715e-05	0.016983	0.109177
g__LachnospiraceaeNK3A20group	4.10343e-05	2.41371e-08	2.83649e-05	9.8702e-06	8.96145e-10	5.55892e-06	0.332667	0.579228
g__Acetitomaculum	3.72205e-05	2.26329e-08	2.74669e-05	1.38501e-05	5.56292e-09	1.38501e-05	0.539461	0.741758
g__Ruminiclostridium	2.86388e-05	7.16033e-09	1.54492e-05	2.26887e-05	3.53147e-09	1.10352e-05	0.736264	0.865678
g__Coxiella	3.81892e-05	7.71383e-09	1.60352e-05	1.18667e-05	3.44017e-09	1.08916e-05	0.180819	0.414377
g__LachnospiraceaeUCG-006	3.5314e-05	1.78528e-08	2.43946e-05	1.48294e-05	4.15125e-09	1.19644e-05	0.57043	0.762307
g__Nocardioides	4.23784e-05	2.24264e-08	2.73413e-05	7.87786e-06	2.2694e-10	2.79741e-06	0.157842	0.382999
g__Pseudoramibacter	3.47895e-05	3.04772e-08	3.18733e-05	1.57587e-05	8.5005e-10	5.41406e-06	0.987013	1
g__Anaerovorax	3.72134e-05	1.93518e-08	2.5398e-05	1.2856e-05	4.09094e-09	1.18772e-05	0.427572	0.647243
g__Blautia	1.43153e-05	1.34077e-09	6.68524e-06	3.64837e-05	7.58585e-09	1.61735e-05	0.237762	0.478424
g__Iamia	4.24576e-05	2.38535e-08	2.81978e-05	6.92504e-06	1.39073e-09	6.92504e-06	0.271728	0.503766
g__Lysobacter	4.15137e-05	2.90354e-08	3.11102e-05	7.8878e-06	4.02684e-10	3.72635e-06	0.350649	0.590379
g__Mobiluncus	6.68921e-06	3.77828e-10	3.54884e-06	4.33329e-05	3.45185e-08	3.45006e-05	0.385614	0.613759
g__Spirochaeta2	2.98269e-05	7.14379e-09	1.54313e-05	1.87965e-05	1.0246e-08	1.87965e-05	0.574426	0.762307
g__Elusimicrobium	2.28849e-05	4.65774e-09	1.24603e-05	2.56371e-05	3.70045e-09	1.12961e-05	0.777678	0.891089
g__Tunicatimonas	2.29177e-05	4.10499e-09	1.16976e-05	2.47275e-05	1.63279e-08	2.37283e-05	0.886623	0.984033
g__Ponticaulis	2.19318e-05	3.03229e-09	1.00537e-05	2.47224e-05	1.49756e-08	2.27244e-05	0.773263	0.888086
g__Megamonas	5.71086e-06	9.78417e-10	5.71086e-06	4.03732e-05	1.01679e-08	1.87248e-05	0.0659341	0.22115
g__Arenimonas	4.43533e-05	2.62828e-08	2.95989e-05	9.84434e-07	2.81042e-11	9.84434e-07	0.0779221	0.244123
g__Pedomicrobium	4.34965e-05	3.40341e-08	3.36819e-05	9.84434e-07	2.81042e-11	9.84434e-07	0.135864	0.34846
g__Tistlia	4.0317e-05	8.87084e-09	1.71958e-05	3.95239e-06	2.77497e-10	3.09336e-06	0.037962	0.16478
g__Ochrobactrum	3.64583e-05	6.39095e-09	1.45956e-05	7.88626e-06	4.02687e-10	3.72636e-06	0.042957	0.174293
g__Lawsonella	1.52922e-05	9.45015e-10	5.61253e-06	2.85973e-05	3.39812e-09	1.08248e-05	0.334665	0.579228
g__Albidovulum	3.16436e-05	7.88049e-09	1.62075e-05	1.1862e-05	2.91031e-09	1.00178e-05	0.324675	0.575746
g__Ralstonia	3.14673e-05	3.63882e-09	1.10134e-05	1.18231e-05	4.38186e-10	3.88714e-06	0.0909091	0.276074
g__Maribacter	3.53687e-05	1.4818e-08	2.22246e-05	6.91519e-06	7.43578e-10	5.06366e-06	0.235764	0.478424
g__Hyphomicrobium	3.65993e-05	1.06195e-08	1.88145e-05	5.92753e-06	4.92248e-10	4.11996e-06	0.153846	0.376999
g__Phyllobacterium	2.96824e-05	2.70565e-09	9.49675e-06	1.18526e-05	1.8523e-09	7.99202e-06	0.16983	0.402229
g__Muricauda	2.67268e-05	4.97471e-09	1.28773e-05	1.48394e-05	6.38601e-09	1.48394e-05	0.0674921	0.224219
g__Dactylosporangium	3.96733e-05	4.72192e-08	3.96733e-05	1.97022e-06	1.12571e-10	1.97022e-06	0.721279	0.858684
g__LachnospiraceaeND3007group	3.53122e-05	1.84226e-08	2.47808e-05	5.93134e-06	7.27595e-10	5.00894e-06	0.251748	0.490612
g__Marvinbryantia	8.57621e-06	5.71731e-10	4.36551e-06	3.25652e-05	8.42384e-09	1.70434e-05	0.210789	0.453101
g__Serratia	3.6349e-05	9.11656e-09	1.74323e-05	3.95717e-06	4.54116e-10	3.95717e-06	0.022977	0.122297
g__ErysipelotrichaceaeUCG-006	1.52458e-05	7.73278e-10	5.077e-06	2.46141e-05	1.38155e-09	6.90215e-06	0.15955	0.384082
g__Ignavibacterium	2.78059e-05	5.80497e-09	1.39104e-05	1.18715e-05	4.08704e-09	1.18715e-05	0.0119402	0.0798704
g__Subdoligranulum	6.66267e-06	1.33173e-09	6.66267e-06	3.34798e-05	9.03261e-09	1.76485e-05	0.247752	0.484733
g__Massilia	2.86384e-05	9.87063e-09	1.81389e-05	9.86359e-06	5.42977e-10	4.32705e-06	0.434565	0.651848
g__Tropicibacter	3.24696e-05	7.76131e-09	1.60845e-05	5.93575e-06	1.02176e-09	5.93575e-06	0.120879	0.328765
g__[Desulfobacterium]catecholicumgroup	2.79787e-05	1.11342e-08	1.9265e-05	9.8647e-06	1.12651e-09	6.23258e-06	0.00353472	0.0415454
g__Desulfofustis	3.05743e-05	8.39817e-09	1.67314e-05	5.93575e-06	1.02176e-09	5.93575e-06	0.221778	0.463208
g__Rubrivirga	1.81355e-05	1.55727e-09	7.20478e-06	1.87965e-05	1.0246e-08	1.87965e-05	1	1
g__Desulfobacter	2.69409e-05	1.04571e-08	1.867e-05	7.90956e-06	1.40472e-09	6.95978e-06	0.00125418	0.0200264
g__Lutimonas	2.88719e-05	1.25851e-08	2.04818e-05	5.93067e-06	7.27563e-10	5.00883e-06	0.306693	0.552048
g__Mesorhizobium	3.26913e-05	8.34104e-09	1.66744e-05	1.96921e-06	5.42195e-11	1.36735e-06	0.002997	0.0380389
g__Ornatilinea	2.68784e-05	5.10791e-09	1.30485e-05	7.91434e-06	1.81646e-09	7.91434e-06	0.00125418	0.0200264
g__CAG-352	1.90598e-05	2.16347e-09	8.49209e-06	1.5761e-05	3.0655e-09	1.02814e-05	0.619367	0.792213
g__Pannonibacter	2.95951e-05	3.82107e-09	1.12858e-05	4.94169e-06	4.74155e-10	4.04353e-06	0.046953	0.184458
g__Helicobacter	9.54981e-06	1.37584e-09	6.77209e-06	2.46524e-05	1.35924e-08	2.16496e-05	0.0103873	0.0767421
g__RBG-16-49-21	1.62304e-05	3.54779e-09	1.08747e-05	1.78073e-05	9.19585e-09	1.78073e-05	0.866402	0.965675
g__Psychromonas	3.18338e-05	2.68072e-08	2.98927e-05	9.84434e-07	2.81042e-11	9.84434e-07	0.271728	0.503766
g__IS-44	2.69337e-05	6.70316e-09	1.49479e-05	5.93575e-06	1.02176e-09	5.93575e-06	0.000207121	0.0102525
g__Finegoldia	1.9198e-06	5.338e-11	1.33392e-06	3.15019e-05	2.87787e-08	3.15019e-05	0.759241	0.88015
g__Bryobacter	2.68433e-05	4.21345e-09	1.18511e-05	5.90767e-06	1.38564e-10	2.18588e-06	0.000207121	0.0102525
g__Ascidiimonas	1.62323e-05	1.74125e-09	7.61852e-06	1.58144e-05	4.9709e-09	1.30924e-05	1	1
g__Limnobacter	1.83125e-05	3.32521e-09	1.05281e-05	1.38084e-05	2.43039e-09	9.15459e-06	0.488721	0.697167
g__Chryseolinea	2.98878e-05	1.25738e-08	2.04726e-05	9.8435e-07	2.80994e-11	9.8435e-07	0.028971	0.146333
g__Roseobacter	1.53266e-05	1.53163e-09	7.14522e-06	1.58239e-05	6.38385e-09	1.48369e-05	1	1
g__Gracilibacteriabacteriumoraltaxon872	1.14381e-05	9.37062e-10	5.58886e-06	1.87053e-05	2.34486e-09	8.99206e-06	0.209718	0.453101
g__GCA-900066575	1.63561e-05	1.99982e-09	8.16461e-06	1.37987e-05	3.01428e-09	1.01951e-05	0.721184	0.858684
g__Sphingobacterium	1.43715e-05	1.40521e-09	6.84399e-06	1.47738e-05	1.66778e-09	7.58352e-06	1	1
g__SBZC-1223	2.58197e-05	4.94951e-09	1.28446e-05	2.96788e-06	2.5544e-10	2.96788e-06	9.04357e-06	0.00142463
g__Pseudohaliea	1.91115e-05	3.65708e-09	1.1041e-05	8.89854e-06	1.82842e-09	7.94034e-06	0.0623939	0.214479
g__ESFC-1	1.24116e-05	9.45553e-10	5.61413e-06	1.58287e-05	7.26586e-09	1.58287e-05	0.579951	0.767582
g__Curvibacter	1.43896e-05	9.05529e-10	5.49402e-06	1.38108e-05	9.74472e-10	5.79677e-06	1	1
g__Hoeflea	1.53015e-05	1.01022e-09	5.80292e-06	1.18715e-05	4.08704e-09	1.18715e-05	0.572993	0.762307
g__Ruminiclostridium5	3.84183e-06	9.92513e-11	1.81889e-06	2.36654e-05	8.29755e-09	1.69152e-05	8.41814e-05	0.00692047
g__Chryseobacterium	1.06288e-05	1.76551e-09	7.6714e-06	1.67484e-05	2.13053e-09	8.57126e-06	0.258894	0.496714
g__LachnospiraceaeNC2004group	7.63793e-06	5.63524e-10	4.33407e-06	1.87458e-05	2.88324e-09	9.97106e-06	0.0333761	0.154403
g__Tyzzerella4	7.61709e-06	1.7406e-09	7.61709e-06	1.87194e-05	6.08111e-09	1.44808e-05	0.0333761	0.154403
g__Delftia	6.68186e-06	2.0864e-10	2.63717e-06	1.97725e-05	8.23618e-09	1.68525e-05	0.0114407	0.0798704
g__Levilinea	1.92757e-05	4.47251e-09	1.221e-05	6.9114e-06	5.66509e-10	4.41982e-06	0.0195687	0.11298
g__BacC-u-018	2.41519e-05	7.77484e-09	1.60985e-05	9.84434e-07	2.81042e-11	9.84434e-07	8.62857e-07	0.000213557
g__[Eubacterium]ruminantiumgroup	7.62783e-06	6.17088e-10	4.53537e-06	1.67653e-05	1.66718e-09	7.58215e-06	0.0717474	0.233651
g__Lachnospira	9.5181e-07	2.71783e-11	9.5181e-07	2.36317e-05	2.27541e-09	8.85789e-06	5.77028e-07	0.000213557
g__FirmicutesoralcloneFM046	7.62068e-06	5.59559e-10	4.31879e-06	1.674e-05	9.03743e-10	5.58243e-06	0.0717474	0.233651
g__Phycisphaera	1.90874e-05	2.05698e-09	8.28046e-06	4.94646e-06	7.09556e-10	4.94646e-06	0.00419232	0.0429739
g__[Eubacterium]oxidoreducensgroup	6.67089e-06	7.15048e-10	4.8821e-06	1.77548e-05	1.54625e-09	7.30199e-06	0.0269067	0.137307
g__Psychrilyobacter	2.02217e-05	5.73035e-09	1.38207e-05	3.95717e-06	4.54116e-10	3.95717e-06	0.000943421	0.0170519
g__Reyranella	1.44224e-05	1.71886e-09	7.56937e-06	9.85106e-06	8.90576e-10	5.54162e-06	0.425867	0.646638
g__RuminococcaceaeUCG-003	6.68502e-06	3.79156e-10	3.55507e-06	1.77415e-05	5.10433e-09	1.32669e-05	0.0269067	0.137307
g__Oscillibacter	4.76799e-06	2.87346e-10	3.09487e-06	1.87211e-05	2.29157e-09	8.8893e-06	0.003609	0.0415454
g__Papillibacter	1.91059e-05	3.41769e-09	1.06735e-05	2.95533e-06	2.53285e-10	2.95533e-06	0.00050583	0.0170519
g__Qipengyuania	1.2444e-05	8.37014e-10	5.28209e-06	8.89854e-06	1.82842e-09	7.94034e-06	0.524662	0.731571
g__Filomicrobium	1.06059e-05	1.87781e-09	7.91162e-06	1.08732e-05	2.31688e-09	8.93825e-06	1	1
g__TychonemaCCAP1459-11B	1.7289e-05	2.6843e-09	9.45921e-06	3.95717e-06	4.54116e-10	3.95717e-06	0.00444933	0.0429987
g__Nordella	2.02037e-05	3.47235e-09	1.07585e-05	9.84406e-07	2.81026e-11	9.84406e-07	1.15121e-05	0.00142463
g__Kandleria	5.71837e-06	9.80993e-10	5.71837e-06	1.5759e-05	7.20208e-09	1.5759e-05	0.0323049	0.152295
g__Cellulomonas	1.63632e-05	3.05436e-09	1.00902e-05	4.94169e-06	4.74155e-10	4.04353e-06	0.0172047	0.109183
g__Clostridiumsensustricto1	1.04994e-05	8.73495e-10	5.39597e-06	9.86273e-06	7.17212e-10	4.97307e-06	1	1
g__Brevibacillus	1.91461e-06	1.09972e-10	1.91461e-06	1.8739e-05	3.75368e-09	1.1377e-05	9.78652e-05	0.00692047
g__Methylophaga	1.71891e-05	2.97914e-09	9.96517e-06	2.96788e-06	2.5544e-10	2.96788e-06	0.00153111	0.0222911
g__Prosthecochloris	1.24182e-05	1.28797e-09	6.55226e-06	7.91434e-06	1.81646e-09	7.91434e-06	0.384614	0.613759
g__Flavisolibacter	1.44311e-05	2.10956e-09	8.38563e-06	4.92681e-06	2.95821e-10	3.19386e-06	0.0419061	0.171647
g__Rhodanobacter	1.23923e-05	1.78483e-09	7.71326e-06	6.89596e-06	5.04748e-10	4.17194e-06	0.264418	0.502084
g__Thiopseudomonas	1.90917e-06	5.2789e-11	1.32651e-06	1.78025e-05	8.19628e-09	1.68116e-05	0.000181333	0.0102525
g__Dokdonella	1.8357e-05	4.61322e-09	1.24006e-05	9.84237e-07	2.8093e-11	9.84237e-07	4.16561e-05	0.00412395
g__LachnospiraceaeFCS020group	9.53418e-06	8.10101e-10	5.19648e-06	9.85109e-06	1.4735e-09	7.12814e-06	1	1
g__Coprococcus3	3.8089e-06	1.53821e-10	2.26437e-06	1.57668e-05	3.18381e-09	1.04779e-05	0.00643793	0.0549444
g__LachnospiraceaeUCG-010	6.66746e-06	4.89377e-10	4.03888e-06	1.18224e-05	2.01299e-09	8.33148e-06	0.256568	0.494168
g__Aquiflexum	1.52857e-05	2.08668e-09	8.34001e-06	2.96788e-06	2.5544e-10	2.96788e-06	0.00451703	0.0429987
g__CandidatusBerkiella	1.43413e-05	2.65459e-09	9.40671e-06	3.95717e-06	4.54116e-10	3.95717e-06	0.019498	0.11298
g__Yangia	1.14744e-05	6.02e-10	4.47958e-06	6.92504e-06	1.39073e-09	6.92504e-06	0.360476	0.600793
g__Algisphaera	9.55808e-06	1.38354e-09	6.79102e-06	8.90363e-06	2.29896e-09	8.90363e-06	1	1
g__Algoriphagus	1.52678e-05	1.34316e-09	6.69118e-06	2.96788e-06	2.5544e-10	2.96788e-06	0.00451703	0.0429987
g__Marinobacterium	1.43553e-05	1.12528e-09	6.12447e-06	3.94762e-06	2.17895e-10	2.7411e-06	0.019498	0.11298
g__Murdochiella	1.04765e-05	7.59232e-10	5.03068e-06	7.87581e-06	1.10011e-09	6.15913e-06	0.648426	0.810532
g__Rikenella	1.24846e-05	1.99112e-09	8.14683e-06	4.92856e-06	4.71194e-10	4.03089e-06	0.0970219	0.289184
g__Verruc-01	1.5328e-05	1.46513e-09	6.9884e-06	1.97858e-06	1.13529e-10	1.97858e-06	0.00134374	0.0201561
g__RoseofilumAO1-A	7.62035e-06	5.59429e-10	4.31829e-06	9.88784e-06	2.3089e-09	8.92285e-06	0.642976	0.807799
g__LachnospiraceaeUCG-004	4.75905e-06	6.79457e-10	4.75905e-06	1.28014e-05	1.08279e-09	6.11044e-06	0.0599315	0.213425
g__Aquicella	1.34017e-05	1.46144e-09	6.97958e-06	3.95239e-06	2.77497e-10	3.09336e-06	0.0312645	0.151725
g__Parvibaculum	1.54356e-05	2.70733e-09	9.49971e-06	1.97858e-06	1.13529e-10	1.97858e-06	0.00134374	0.0201561
g__Synergistes	1.23778e-05	2.79459e-09	9.65158e-06	3.93861e-06	1.58689e-10	2.33924e-06	0.0495305	0.185739
g__Ruegeria	8.67865e-06	1.39676e-09	6.82339e-06	7.91434e-06	1.81646e-09	7.91434e-06	1	1
g__Sedimenticola	1.05102e-05	7.06556e-10	4.85303e-06	5.93098e-06	7.27578e-10	5.00888e-06	0.33338	0.579228
g__Cryptobacterium	1.14332e-05	1.61107e-09	7.3282e-06	4.92391e-06	2.95269e-10	3.19088e-06	0.144342	0.366407
g__CandidatusElectrothrix	7.70504e-06	1.03672e-09	5.87854e-06	8.90363e-06	2.29896e-09	8.90363e-06	0.811933	0.915505
g__Dorea	7.61638e-06	1.34668e-09	6.69996e-06	7.88056e-06	4.60382e-10	3.98437e-06	1	1
g__Roseicyclus	1.3371e-05	2.36654e-09	8.8817e-06	1.97858e-06	1.13529e-10	1.97858e-06	0.00425398	0.0429739
g__Hahella	1.33727e-05	1.51538e-09	7.10723e-06	1.97858e-06	1.13529e-10	1.97858e-06	0.00425398	0.0429739
g__Micrococcus	9.58886e-06	4.75976e-10	3.9832e-06	5.93575e-06	1.02176e-09	5.93575e-06	0.455446	0.657276
g__Tepidamorphus	1.0511e-05	7.641e-10	5.04678e-06	4.94138e-06	4.7414e-10	4.04347e-06	0.211061	0.453101
g__Marivita	1.241e-05	1.17041e-09	6.2461e-06	2.96788e-06	2.5544e-10	2.96788e-06	0.0215296	0.117732
g__Pseudooceanicola	6.68659e-06	3.79227e-10	3.5554e-06	8.89854e-06	1.82842e-09	7.94034e-06	0.624125	0.795555
g__Pseudohoeflea	4.76231e-06	1.73652e-10	2.40591e-06	1.08774e-05	2.84616e-09	9.90674e-06	0.137804	0.351612
g__Sphingobium	7.67383e-06	5.14664e-10	4.14192e-06	7.88795e-06	2.86278e-10	3.14192e-06	1	1
g__dgA-11gutgroup	3.80762e-06	1.53688e-10	2.26339e-06	1.18227e-05	2.36299e-09	9.02676e-06	0.0458935	0.181978
g__Euzebyella	1.33584e-05	2.36154e-09	8.87232e-06	1.97381e-06	5.44738e-11	1.37055e-06	0.00425398	0.0429739
g__CPla-4termitegroup	7.6125e-06	7.8309e-10	5.10911e-06	6.89666e-06	6.79647e-10	4.84108e-06	1	1
g__Z195MB87	1.35164e-05	5.48078e-09	1.35164e-05	9.84434e-07	2.81042e-11	9.84434e-07	0.000996502	0.0170519
g__Gemmatimonas	3.84144e-06	1.5735e-10	2.29019e-06	1.08328e-05	1.13126e-09	6.2457e-06	0.0726452	0.234408
g__Janibacter	5.72255e-06	4.74277e-10	3.97608e-06	8.89408e-06	1.47492e-09	7.13157e-06	0.447961	0.656038
g__Legionella	9.55244e-06	9.81866e-10	5.72092e-06	4.94646e-06	7.09556e-10	4.94646e-06	0.302706	0.546859
g__Desulfuromusa	7.64237e-06	7.89122e-10	5.12875e-06	6.92027e-06	1.03777e-09	5.98206e-06	1	1
g__Aeromicrobium	1.25662e-05	2.3019e-09	8.75957e-06	1.9698e-06	5.42521e-11	1.36776e-06	0.00749316	0.0588748
g__Pseudohongiella	7.72365e-06	1.78964e-09	7.72365e-06	6.92504e-06	1.39073e-09	6.92504e-06	1	1
g__mle1-7	1.25011e-05	1.6007e-09	7.30456e-06	1.97075e-06	5.43048e-11	1.36842e-06	0.00749316	0.0588748
g__Longilinea	9.53811e-06	3.58031e-10	3.45462e-06	4.92515e-06	2.37191e-10	2.85989e-06	0.302706	0.546859
g__OM27clade	1.35273e-05	2.88029e-09	9.79844e-06	9.84462e-07	2.81058e-11	9.84462e-07	0.000996502	0.0170519
g__Ornithinimicrobium	6.67227e-06	3.76557e-10	3.54287e-06	6.92504e-06	1.39073e-09	6.92504e-06	1	1
g__PleurocapsaPCC-7319	6.68827e-06	4.93341e-10	4.0552e-06	6.92504e-06	1.39073e-09	6.92504e-06	1	1
g__Rhodoplanes	1.05219e-05	1.27261e-09	6.51308e-06	2.95533e-06	2.53285e-10	2.95533e-06	0.0578157	0.207382
g__Bacillus	1.14821e-05	1.16461e-09	6.23059e-06	1.97208e-06	1.12784e-10	1.97208e-06	0.0130948	0.0864255
g__Marinobacter	8.59992e-06	8.03691e-10	5.17588e-06	4.94646e-06	7.09556e-10	4.94646e-06	0.424803	0.646638
g__SuccinivibrionaceaeUCG-001	1.04794e-05	1.83105e-09	7.81248e-06	2.95482e-06	2.53198e-10	2.95482e-06	0.0578157	0.207382
g__Porphyrobacter	7.69919e-06	9.17832e-10	5.53122e-06	5.93575e-06	1.02176e-09	5.93575e-06	0.790906	0.899997
g__Methylobacter	3.8111e-06	2.66695e-10	2.98158e-06	8.90363e-06	2.29896e-09	8.90363e-06	0.173221	0.406371
g__Pseudolabrys	1.15959e-05	3.4051e-09	1.06538e-05	9.84687e-07	2.81187e-11	9.84687e-07	0.0034673	0.0415454
g__Amphiplicatus	1.16117e-05	4.04495e-09	1.16117e-05	9.84687e-07	2.81187e-11	9.84687e-07	0.0034673	0.0415454
g__Terrimonas	1.05454e-05	8.80547e-10	5.41771e-06	1.96932e-06	5.42258e-11	1.36743e-06	0.0226778	0.122017
g__Microbulbifer	8.6728e-06	1.4534e-09	6.96035e-06	3.95717e-06	4.54116e-10	3.95717e-06	0.267658	0.503766
g__Oceanicaulis	7.6976e-06	6.84214e-10	4.77568e-06	3.95717e-06	4.54116e-10	3.95717e-06	0.388445	0.614577
g__Chthoniobacter	9.63128e-06	7.70783e-10	5.0688e-06	1.96985e-06	5.42552e-11	1.3678e-06	0.0388661	0.16478
g__R76-B128	9.54057e-06	9.22404e-10	5.54498e-06	1.97858e-06	1.13529e-10	1.97858e-06	0.0388661	0.16478
g__Luteimonas	9.6429e-06	1.41285e-09	6.86259e-06	1.97027e-06	5.42784e-11	1.36809e-06	0.0388661	0.16478
g__Hydrogenophaga	9.66112e-06	1.58241e-09	7.26272e-06	9.84406e-07	2.81026e-11	9.84406e-07	0.01183	0.0798704
g__Ramlibacter	4.80517e-06	1.77291e-10	2.43098e-06	5.90807e-06	3.13389e-10	3.28733e-06	0.771079	0.887637
g__Sulfitobacter	9.58611e-06	7.61331e-10	5.03763e-06	9.89292e-07	2.83823e-11	9.89292e-07	0.01183	0.0798704
g__Azoarcus	9.60379e-06	8.80833e-10	5.41859e-06	9.89292e-07	2.83823e-11	9.89292e-07	0.01183	0.0798704
g__Parafrigoribacterium	9.65257e-06	1.12002e-09	6.11017e-06	9.84462e-07	2.81058e-11	9.84462e-07	0.01183	0.0798704
g__Lentimonas	7.64946e-06	1.01969e-09	5.83007e-06	1.96904e-06	1.12436e-10	1.96904e-06	0.10983	0.310661
g__CyanobacteriumCLg1	3.80887e-06	2.10109e-10	2.64644e-06	5.93575e-06	1.02176e-09	5.93575e-06	0.542709	0.744158
g__Anaeromyxobacter	1.90945e-06	1.0938e-10	1.90945e-06	7.87966e-06	5.76692e-10	4.45936e-06	0.0614903	0.21435
g__Reinekea	6.6898e-06	4.9341e-10	4.05549e-06	2.96788e-06	2.5544e-10	2.96788e-06	0.344386	0.585812
g__Pseudoxanthomonas	8.62927e-06	6.3391e-10	4.59677e-06	9.84237e-07	2.8093e-11	9.84237e-07	0.0216436	0.117732
g__Victivallis	1.90945e-06	1.0938e-10	1.90945e-06	7.88267e-06	1.80196e-09	7.88267e-06	0.0614903	0.21435
g__AKYG587	8.61404e-06	7.99669e-10	5.16291e-06	9.8435e-07	2.80994e-11	9.8435e-07	0.0216436	0.117732
g__Neptunomonas	7.64237e-06	7.89122e-10	5.12875e-06	1.97858e-06	1.13529e-10	1.97858e-06	0.10983	0.310661
g__betaproteobacteriumJGI0001003-N18	6.66495e-06	1.33265e-09	6.66495e-06	2.95465e-06	2.53169e-10	2.95465e-06	0.344386	0.585812
g__CandidatusLatescibacter	8.69348e-06	1.45549e-09	6.96538e-06	9.89292e-07	2.83823e-11	9.89292e-07	0.0216436	0.117732
g__Parasutterella	4.77488e-06	4.5532e-10	3.89581e-06	4.92436e-06	2.95371e-10	3.19143e-06	1	1
g__Denitromonas	7.64891e-06	1.01967e-09	5.83001e-06	9.84518e-07	2.8109e-11	9.84518e-07	0.0392808	0.16478
g__Micromonospora	7.69903e-06	8.06341e-10	5.1844e-06	9.84434e-07	2.81042e-11	9.84434e-07	0.0392808	0.16478
g__Chujaibacter	3.80724e-06	4.34852e-10	3.80724e-06	4.92484e-06	1.78903e-10	2.48376e-06	0.750203	0.874984
g__Gaiella	7.71508e-06	8.06002e-10	5.18331e-06	9.84406e-07	2.81026e-11	9.84406e-07	0.0392808	0.16478
g__Melioribacter	9.65456e-07	2.79632e-11	9.65456e-07	7.91434e-06	1.81646e-09	7.91434e-06	0.0196288	0.11298
g__CandidatusSoleaferrea	9.54727e-07	2.73451e-11	9.54727e-07	7.88045e-06	1.04327e-09	5.99791e-06	0.0196288	0.11298
g__Bellilinea	6.6955e-06	1.00561e-09	5.78967e-06	1.96935e-06	5.42273e-11	1.36745e-06	0.180197	0.414377
g__Polycyclovorans	6.75667e-06	7.36351e-10	4.95429e-06	1.96912e-06	5.42149e-11	1.36729e-06	0.180197	0.414377
g__MicrocoleusEs-Yyy1400	9.55e-07	2.73608e-11	9.55e-07	6.92504e-06	1.39073e-09	6.92504e-06	0.0362119	0.164449
g__Allisonella	2.85543e-06	2.44604e-10	2.85543e-06	4.92279e-06	2.95134e-10	3.19015e-06	0.501171	0.707241
g__Pajaroellobacter	4.83165e-06	3.52431e-10	3.42749e-06	2.95347e-06	2.52967e-10	2.95347e-06	0.726845	0.858684
g__Puniceicoccus	4.76408e-06	6.80894e-10	4.76408e-06	2.96788e-06	2.5544e-10	2.96788e-06	0.726845	0.858684
g__Wenxinia	1.90444e-06	5.25272e-11	1.32322e-06	5.93575e-06	1.02176e-09	5.93575e-06	0.173042	0.406371
g__Fuerstia	4.77977e-06	1.18174e-10	1.98472e-06	2.96788e-06	2.5544e-10	2.96788e-06	0.726845	0.858684
g__Defluviicoccus	6.75094e-06	5.02833e-10	4.09403e-06	9.84912e-07	2.81315e-11	9.84912e-07	0.0705955	0.232965
g__Methylomarinum	4.78652e-06	6.87324e-10	4.78652e-06	2.96788e-06	2.5544e-10	2.96788e-06	0.726845	0.858684
g__Dechloromonas	5.78964e-06	7.19881e-10	4.89857e-06	9.84603e-07	2.81138e-11	9.84603e-07	0.12534	0.336798
g__Variovorax	4.75995e-06	3.42183e-10	3.37729e-06	1.97067e-06	1.12623e-10	1.97067e-06	0.453549	0.656453
g__Ponticoccus	9.52817e-07	2.72358e-11	9.52817e-07	5.93067e-06	7.27563e-10	5.00883e-06	0.0661215	0.22115
g__Syntrophococcus	3.817e-06	2.11006e-10	2.65208e-06	2.96788e-06	2.5544e-10	2.96788e-06	1	1
g__Acetoanaerobium	2.87191e-06	2.47436e-10	2.87191e-06	3.95239e-06	2.77497e-10	3.09336e-06	0.722376	0.858684
g__Occallatibacter	4.83821e-06	7.02248e-10	4.83821e-06	1.96977e-06	5.42506e-11	1.36774e-06	0.453549	0.656453
g__Thermopetrobacter	9.53771e-07	2.72904e-11	9.53771e-07	5.93575e-06	1.02176e-09	5.93575e-06	0.0661215	0.22115
g__OscillatoriaPCC-6304	4.76482e-06	4.55493e-10	3.89655e-06	9.84518e-07	2.8109e-11	9.84518e-07	0.219114	0.459582
g__Rhodococcus	9.67642e-07	2.80899e-11	9.67642e-07	4.93197e-06	2.37935e-10	2.86438e-06	0.119205	0.328765
g__OLB13	4.82338e-06	4.69045e-10	3.95409e-06	9.84912e-07	2.81315e-11	9.84912e-07	0.219114	0.459582
g__Syntrophorhabdus	9.55e-07	2.73608e-11	9.55e-07	4.92397e-06	2.95362e-10	3.19138e-06	0.119205	0.328765
g__LachnospiraceaeUCG-009	4.76488e-06	2.30223e-10	2.77022e-06	9.85334e-07	2.81556e-11	9.85334e-07	0.219114	0.459582
g__Nakamurella	1.93528e-06	1.1236e-10	1.93528e-06	3.95717e-06	4.54116e-10	3.95717e-06	0.445886	0.656038
g__Rhizobacter	4.80433e-06	1.77513e-10	2.43251e-06	9.84434e-07	2.81042e-11	9.84434e-07	0.219114	0.459582
g__Coprococcus2	3.80895e-06	1.53808e-10	2.26427e-06	1.97168e-06	1.12738e-10	1.97168e-06	0.687742	0.840416
g__Achromobacter	3.81907e-06	2.11235e-10	2.65352e-06	1.96957e-06	5.42397e-11	1.3676e-06	0.687742	0.840416
g__Collinsella	3.80724e-06	4.34852e-10	3.80724e-06	1.96921e-06	5.42196e-11	1.36735e-06	0.687742	0.840416
g__Nitrincola	3.81795e-06	2.67744e-10	2.98744e-06	1.97858e-06	1.13529e-10	1.97858e-06	0.687742	0.840416
g__Pelomonas	9.51946e-07	2.7186e-11	9.51946e-07	3.95298e-06	2.77527e-10	3.09352e-06	0.211447	0.453101
g__Desulfatiferula	1.90335e-06	1.08682e-10	1.90335e-06	2.96788e-06	2.5544e-10	2.96788e-06	0.682633	0.840416
g__Thermomonas	2.85567e-06	2.44646e-10	2.85567e-06	1.96977e-06	1.1252e-10	1.96977e-06	1	1
g__Ideonella	9.52817e-07	2.72358e-11	9.52817e-07	3.94032e-06	1.5878e-10	2.33991e-06	0.211447	0.453101
g__[Ruminococcus]torquesgroup	1.90654e-06	5.26433e-11	1.32468e-06	2.96788e-06	2.5544e-10	2.96788e-06	0.682633	0.840416
g__Pseudoflavitalea	3.82891e-06	1.5516e-10	2.2742e-06	9.84266e-07	2.80946e-11	9.84266e-07	0.375323	0.607141
g__Fulvivirga	9.52327e-07	2.72078e-11	9.52327e-07	3.94254e-06	1.58843e-10	2.34038e-06	0.211447	0.453101
g__Cupriavidus	3.83949e-06	1.56984e-10	2.28753e-06	9.85334e-07	2.81556e-11	9.85334e-07	0.375323	0.607141
g__LachnospiraceaeNK4B4group	9.51647e-07	2.7169e-11	9.51647e-07	2.95533e-06	2.53285e-10	2.95533e-06	0.367147	0.60178
g__Agromyces	1.91978e-06	5.33806e-11	1.33392e-06	1.96982e-06	1.12526e-10	1.96982e-06	1	1
g__Tagaea	1.90335e-06	1.08682e-10	1.90335e-06	1.97858e-06	1.13529e-10	1.97858e-06	1	1
g__Brachybacterium	1.9331e-06	5.41202e-11	1.34313e-06	1.97398e-06	5.4483e-11	1.37067e-06	1	1
g__Asticcacaulis	9.5143e-07	2.71565e-11	9.5143e-07	2.95474e-06	2.53184e-10	2.95474e-06	0.367147	0.60178
g__Paenibacillus	2.89637e-06	2.51668e-10	2.89637e-06	9.84912e-07	2.81315e-11	9.84912e-07	0.625194	0.795555
g__[Eubacterium]halliigroup	9.54727e-07	2.73451e-11	9.54727e-07	2.95482e-06	2.53198e-10	2.95482e-06	0.367147	0.60178
g__Ahrensia	1.90552e-06	1.08931e-10	1.90552e-06	1.97858e-06	1.13529e-10	1.97858e-06	1	1
g__Roseiarcus	1.93091e-06	1.11853e-10	1.93091e-06	1.96937e-06	1.12475e-10	1.96937e-06	1	1
g__ADurb.Bin063-1	1.91735e-06	5.32447e-11	1.33222e-06	9.8494e-07	2.81331e-11	9.8494e-07	1	1
g__Vagococcus	9.52136e-07	2.71969e-11	9.52136e-07	1.96895e-06	5.42056e-11	1.36717e-06	0.619061	0.792213
g__Gracilibacteriabacteriumoraltaxon871	1.90689e-06	5.26629e-11	1.32493e-06	9.8449e-07	2.81074e-11	9.8449e-07	1	1
g__Alicycliphilus	9.52817e-07	2.72358e-11	9.52817e-07	1.97858e-06	1.13529e-10	1.97858e-06	0.619061	0.792213
g__Syntrophomonas	9.5143e-07	2.71565e-11	9.5143e-07	1.96988e-06	1.12532e-10	1.96988e-06	0.619061	0.792213
g__Nonlabens	1.91012e-06	5.28415e-11	1.32717e-06	9.89292e-07	2.83823e-11	9.89292e-07	1	1
g__Niastella	1.93091e-06	1.11853e-10	1.93091e-06	9.84209e-07	2.80914e-11	9.84209e-07	1	1
g__Jeotgalicoccus	9.53771e-07	2.72904e-11	9.53771e-07	1.97022e-06	1.12571e-10	1.97022e-06	0.619061	0.792213
g__Candidimonas	9.5181e-07	2.71783e-11	9.5181e-07	1.97005e-06	5.4266e-11	1.36793e-06	0.619061	0.792213
g__Dyella	9.52327e-07	2.72078e-11	9.52327e-07	1.96898e-06	1.1243e-10	1.96898e-06	0.619061	0.792213
g__Actinophytocola	9.5181e-07	2.71783e-11	9.5181e-07	1.96963e-06	5.42428e-11	1.36764e-06	0.619061	0.792213
g__Pseudonocardia	1.90945e-06	5.28043e-11	1.3267e-06	9.84659e-07	2.8117e-11	9.84659e-07	1	1
g__Glycomyces	1.90362e-06	1.08713e-10	1.90362e-06	9.84687e-07	2.81187e-11	9.84687e-07	1	1
g__Tabrizicola	9.67642e-07	2.80899e-11	9.67642e-07	1.97027e-06	5.42784e-11	1.36809e-06	0.619061	0.792213
g__Paludibaculum	1.93528e-06	1.1236e-10	1.93528e-06	9.8494e-07	2.81331e-11	9.8494e-07	1	1
g__Nitrosospira	1.9331e-06	5.41202e-11	1.34313e-06	9.8494e-07	2.81331e-11	9.8494e-07	1	1
g__[Eubacterium]ventriosumgroup	1.90779e-06	5.27123e-11	1.32555e-06	9.85109e-07	2.81428e-11	9.85109e-07	1	1
g__Bordetella	9.5181e-07	2.71783e-11	9.5181e-07	9.84687e-07	2.81187e-11	9.84687e-07	1	1
g__Enhygromyxasp.SIS-1	9.57304e-07	2.74929e-11	9.57304e-07	9.89292e-07	2.83823e-11	9.89292e-07	1	1
g__Lapillicoccus	9.65456e-07	2.79632e-11	9.65456e-07	9.84603e-07	2.81138e-11	9.84603e-07	1	1
OPL versus OSCC
Tax	A_mean	A_variance	A_se	B_mean	B_variance	B_se	pvalue	qvalue
g__Neisseria	0.14756	0.0129838	0.0201431	0.128834	0.0101964	0.018751	0.518482	0.785649
g__Streptococcus	0.184975	0.0157628	0.0221943	0.0816988	0.00433304	0.0122235	0.000999001	0.0138649
g__Haemophilus	0.14303	0.0193349	0.0245808	0.0730068	0.00373395	0.0113471	0.00699301	0.0488137
g__Alloprevotella	0.036218	0.00130497	0.00638595	0.0854222	0.00374453	0.0113632	0.001998	0.0217877
g__Fusobacterium	0.0283929	0.000996922	0.00558156	0.073037	0.00209364	0.00849674	0.000999001	0.0138649
g__Prevotella	0.0284166	0.00245026	0.00875047	0.0658301	0.00285487	0.00992188	0.003996	0.0351956
g__Veillonella	0.0442659	0.00275053	0.00927115	0.0420732	0.00160629	0.00744239	0.859141	0.955064
g__Prevotella7	0.0302469	0.00276328	0.0092926	0.0438804	0.0010422	0.00599483	0.244755	0.50723
g__Gemella	0.0355866	0.00109666	0.00585412	0.0203954	0.000181789	0.00250371	0.014985	0.0798039
g__Porphyromonas	0.0246348	0.000311195	0.00311847	0.0320723	0.000415987	0.0037874	0.133866	0.330311
g__Aggregatibacter	0.0121903	0.000201294	0.00250808	0.0431704	0.00261168	0.00948989	0.001998	0.0217877
g__	0.0274631	0.00101506	0.00563212	0.0255447	0.00169945	0.00765519	0.844156	0.945289
g__Actinobacillus	0.0374219	0.00473786	0.0121679	0.00953867	0.000662504	0.00477964	0.030969	0.121686
g__Capnocytophaga	0.0110531	0.000175249	0.0023402	0.0384535	0.00149499	0.00717993	0.000999001	0.0138649
g__Rothia	0.0321862	0.00175913	0.00741436	0.00938565	0.00014501	0.00223614	0.000999001	0.0138649
g__Granulicatella	0.0181062	0.000197381	0.00248358	0.0166731	0.000639309	0.00469523	0.787213	0.925644
g__Renibacterium	0.0289385	0.0129993	0.0201551	0.00359267	0.000124132	0.00206892	0.04995	0.173312
g__Leptotrichia	0.00823609	7.64453e-05	0.00154561	0.0149738	0.000251286	0.00294364	0.048951	0.171142
g__Peptostreptococcus	0.00442014	5.01836e-05	0.00125229	0.0175666	0.000338284	0.0034154	0.000999001	0.0138649
g__Pseudomonas	0.0135221	0.00159472	0.00705938	0.00167223	2.54413e-05	0.000936636	0.0659341	0.209707
g__Parvimonas	0.00364118	2.66167e-05	0.000912016	0.0121173	0.000368175	0.0035631	0.002997	0.0285964
g__Campylobacter	0.00308786	8.64323e-06	0.000519712	0.0115392	5.83769e-05	0.0014188	0.000999001	0.0138649
g__Lautropia	0.00921756	0.000685845	0.00462954	0.00459728	4.21993e-05	0.0012063	0.461538	0.744107
g__Actinomyces	0.00677832	3.05448e-05	0.000976998	0.00719234	3.57007e-05	0.00110953	0.775225	0.922608
g__Treponema2	0.00493292	5.30272e-05	0.00128728	0.00835838	7.73886e-05	0.00163358	0.110889	0.295274
g__Selenomonas3	0.00249193	1.12342e-05	0.000592512	0.00964456	0.000183651	0.0025165	0.002997	0.0285964
g__Moraxella	0.00041495	1.43746e-06	0.000211945	0.00958326	0.00162414	0.00748363	0.242757	0.50723
g__Bergeyella	0.00465057	0.000109716	0.00185166	0.00435035	4.44139e-05	0.00123754	0.923077	1
g__Prevotella2	0.00296024	1.65922e-05	0.000720073	0.00574421	4.48589e-05	0.00124373	0.0709291	0.219497
g__Prevotella1	0.00263743	1.00814e-05	0.000561288	0.00481115	0.000169055	0.00241443	0.528472	0.78733
g__Sphingomonas	0.00415228	6.26136e-05	0.00139881	0.00260686	4.50945e-05	0.00124699	0.438561	0.719932
g__Eikenella	0.00180014	5.62354e-06	0.000419208	0.00513244	4.10914e-05	0.00119035	0.00799201	0.0515541
g__Catonella	0.00125461	1.84603e-06	0.000240184	0.00479832	2.18179e-05	0.000867376	0.000999001	0.0138649
g__Dialister	0.00141582	5.11663e-06	0.000399868	0.00435811	3.39221e-05	0.00108154	0.00699301	0.0488137
g__RuminococcaceaeUCG-014	0.00118867	1.80637e-06	0.00023759	0.00460422	0.000101939	0.00187487	0.015984	0.0831895
g__Lachnoanaerobaculum	0.00147961	2.0531e-06	0.000253297	0.00361182	1.42022e-05	0.000699808	0.002997	0.0285964
g__Filifactor	0.00186735	1.00823e-05	0.000561313	0.00316119	3.4418e-05	0.00108942	0.343656	0.639815
g__RikenellaceaeRC9gutgroup	0.00122745	4.8609e-06	0.000389748	0.00323473	4.20166e-05	0.00120368	0.134865	0.330311
g__TM7phylumsp.oralcloneFR058	0.00262674	3.1645e-05	0.000994438	0.00152697	7.30837e-06	0.000502009	0.36963	0.658793
g__Selenomonas	0.000699406	8.74681e-07	0.000165329	0.00340668	3.88337e-05	0.00115719	0.00599401	0.0465297
g__Alysiella	1.96799e-05	1.29402e-09	6.35909e-06	0.00391083	5.44086e-05	0.00136973	0.000999001	0.0138649
g__Oribacterium	0.00105635	1.20466e-06	0.000194025	0.00259912	3.30536e-05	0.00106761	0.0949051	0.271666
g__Abiotrophia	0.0023612	1.21863e-05	0.000617109	0.000987195	2.62762e-06	0.000301011	0.0559441	0.187025
g__[Eubacterium]nodatumgroup	0.00155268	3.16398e-06	0.000314443	0.00153883	4.09473e-06	0.000375763	0.982018	1
g__Prevotella6	0.00106791	4.63275e-06	0.000380491	0.00206964	1.85668e-05	0.000800146	0.257742	0.531739
g__Bacteroides	0.000743754	7.39246e-07	0.000151992	0.00228443	4.94507e-05	0.00130583	0.226773	0.489916
g__Corynebacterium	0.0015291	3.10205e-06	0.00031135	0.00139419	1.38684e-05	0.000691534	0.939061	1
g__Streptobacillus	0.000761704	1.57413e-05	0.000701367	0.00179017	2.25833e-05	0.000882459	0.328671	0.618687
g__ErysipelotrichaceaeUCG-007	0.00088333	2.02554e-06	0.000251591	0.00165563	3.39907e-06	0.000342358	0.0669331	0.211416
g__Peptoanaerobacter	0.000149374	5.67065e-08	4.20961e-05	0.00240178	1.18082e-05	0.000638105	0.000999001	0.0138649
g__candidatedivisionSR1bacteriumtaxon345	0.000565723	1.8234e-06	0.000238707	0.00160524	3.20787e-05	0.00105174	0.484515	0.766735
g__Acinetobacter	0.000455699	4.25293e-07	0.000115284	0.00169787	5.00318e-05	0.00131348	0.611389	0.853707
g__Johnsonella	0.000600768	8.03444e-07	0.000158454	0.001501	2.91669e-06	0.000317137	0.012987	0.0743506
g__Comamonas	0.000416967	5.34531e-07	0.000129244	0.00158906	1.62591e-05	0.000748771	0.137862	0.335856
g__candidatedivisionSR1bacteriumMGEHA	0.000449344	6.09734e-07	0.000138037	0.00150765	5.38569e-06	0.000430945	0.016983	0.085475
g__Megasphaera	0.00102853	2.75576e-06	0.000293458	0.000803714	1.91055e-06	0.000256673	0.555445	0.817456
g__ChristensenellaceaeR-7group	0.000536944	2.10886e-06	0.000256714	0.00120266	1.22383e-05	0.000649622	0.42957	0.715939
g__Tannerella	0.000851668	8.53243e-07	0.000163291	0.000790949	9.24257e-07	0.000178524	0.798202	0.929735
g__[Eubacterium]saphenumgroup	0.00111851	8.63888e-06	0.000519581	0.000465057	5.34194e-07	0.000135722	0.242757	0.50723
g__Cardiobacterium	0.000497104	6.04091e-07	0.000137397	0.0010685	2.81148e-06	0.000311364	0.110889	0.295274
g__F0332	0.00120913	1.63086e-05	0.000713894	0.000230537	3.32838e-07	0.000107132	0.103896	0.290149
g__Stomatobaculum	0.000331427	1.44585e-07	6.72181e-05	0.00116022	5.27749e-06	0.000426594	0.011988	0.0713053
g__Peptococcus	0.000501266	5.88818e-07	0.000135649	0.000880623	8.24206e-07	0.000168585	0.103896	0.290149
g__Fretibacterium	0.000817876	1.33555e-06	0.000204294	0.000527178	8.31848e-07	0.000169365	0.298701	0.587147
g__Atopobium	0.000611046	7.31831e-07	0.000151227	0.000727945	2.49338e-07	9.27247e-05	0.52048	0.785649
g__unidentified	0.000747921	8.64155e-07	0.000164332	0.000558429	1.41496e-06	0.000220888	0.518482	0.785649
g__LachnospiraceaeNK4A136group	0.000857734	5.75349e-06	0.000424024	0.000342173	1.0723e-06	0.000192292	0.368631	0.658793
g__Mycoplasma	0.000480273	4.58835e-07	0.000119744	0.000703421	6.90048e-07	0.000154256	0.263736	0.541665
g__Butyrivibrio2	6.52488e-05	9.19188e-09	1.69483e-05	0.00101913	7.76681e-06	0.000517514	0.020979	0.0980448
g__[Eubacterium]brachygroup	0.00071943	3.38097e-06	0.000325047	0.000243316	1.61403e-07	7.4603e-05	0.110889	0.295274
g__CandidatusSaccharimonas	0.000369887	2.02207e-07	7.9492e-05	0.000629079	1.10041e-06	0.000194795	0.224775	0.487901
g__Prevotella9	0.000261786	3.13014e-07	9.89024e-05	0.000700468	1.13307e-06	0.000197665	0.045954	0.163155
g__[Eubacterium]yuriigroup	0.000209235	1.89625e-07	7.69792e-05	0.000643042	7.58103e-07	0.000161683	0.012987	0.0743506
g__Kingella	0.000283008	2.42035e-07	8.69689e-05	0.000555611	1.53334e-06	0.000229943	0.278721	0.564842
g__Psychrobacter	0.000657352	8.6828e-06	0.000520901	0.000117299	1.34497e-07	6.81017e-05	0.41958	0.715939
g__Lactobacillus	0.000354817	7.11992e-07	0.000149163	0.000435481	1.68777e-06	0.000241244	0.849151	0.948482
g__F0058	0.00031292	3.21894e-07	0.000100296	0.000478582	7.22499e-07	0.000157841	0.416583	0.715939
g__PrevotellaceaeUCG-001	0.000493166	1.81244e-06	0.000237989	0.000239825	7.62611e-07	0.000162163	0.502498	0.772295
g__Gracilibacteriabacteriumoraltaxon873	0.000388237	8.57169e-07	0.000163666	0.000337781	7.26492e-07	0.000158277	0.851149	0.948482
g__FamilyXIIIUCG-001	0.000150155	7.54163e-08	4.85465e-05	0.000598846	8.8036e-07	0.000174233	0.00799201	0.0515541
g__Phascolarctobacterium	0.000599378	6.55835e-06	0.000452712	9.36161e-05	2.93259e-08	3.18e-05	0.283716	0.571459
g__Faucicola	3.95038e-05	3.09997e-08	3.11246e-05	0.000642128	1.1844e-05	0.000639073	0.784216	0.925644
g__[Eubacterium]coprostanoligenesgroup	0.000296867	3.84798e-07	0.000109658	0.000358512	5.77962e-07	0.000141173	0.728272	0.894288
g__RuminococcaceaeNK4A214group	0.00026355	3.77156e-07	0.000108564	0.000385173	1.49153e-06	0.000226786	0.73027	0.894288
g__LachnospiraceaeUCG-008	5.90977e-05	3.03129e-08	3.07779e-05	0.000516886	2.65899e-06	0.000302803	0.111888	0.295949
g__OryzasativaJaponicaGroup(Japaneserice)	0.000381887	2.00813e-06	0.000250508	0.000145989	1.01945e-07	5.92902e-05	0.529471	0.78733
g__PrevotellaceaeNK3B31group	0.000371515	3.61629e-06	0.000336168	0.000155921	6.16678e-07	0.000145824	0.678322	0.874751
g__RuminococcaceaeUCG-005	0.000260871	6.63915e-07	0.000144039	0.000265481	4.09093e-07	0.000118771	0.984016	1
g__Sulfurovum	0.000304914	1.18489e-06	0.000192427	0.000215154	7.51743e-07	0.000161004	0.704296	0.881332
g__Ruminococcus2	0.000210792	2.3705e-07	8.60686e-05	0.000315805	9.23725e-07	0.000178473	0.682318	0.874751
g__PrevotellaceaeUCG-003	0.000327813	1.27785e-06	0.000199832	0.000181997	2.52101e-07	9.3237e-05	0.672328	0.874751
g__Staphylococcus	0.000400605	8.64794e-07	0.000164392	8.21461e-05	6.16199e-08	4.60958e-05	0.0589411	0.1929
g__Clostridialesbacteriumcanineoraltaxon162	0.0002909	3.80591e-07	0.000109057	0.000199996	1.38673e-07	6.91508e-05	0.526474	0.78733
g__Stenotrophomonas	0.00032738	1.65675e-07	7.19537e-05	0.000125655	1.12031e-07	6.21542e-05	0.034965	0.132347
g__Roseburia	0.000266562	2.82205e-07	9.39091e-05	0.000182282	7.07068e-08	4.93778e-05	0.470529	0.748273
g__Woeseia	0.00029327	8.48415e-07	0.000162828	0.000147784	3.98806e-07	0.000117269	0.490509	0.766735
g__Akkermansia	0.000320696	3.84004e-07	0.000109545	9.95796e-05	4.94711e-08	4.13025e-05	0.0609391	0.197944
g__Ilumatobacter	0.000143248	3.54746e-07	0.000105289	0.000283002	1.97815e-06	0.000261174	0.816184	0.929735
g__DefluviitaleaceaeUCG-011	0.000176946	7.25902e-08	4.76282e-05	0.000238467	3.23579e-07	0.000105631	0.696304	0.876118
g__Ruminococcus1	0.000271646	5.718e-07	0.000133674	0.000120247	6.72181e-08	4.81442e-05	0.317682	0.60878
g__Anaeroglobus	0.000232237	1.55666e-07	6.97465e-05	0.000153598	1.31243e-07	6.72726e-05	0.423576	0.715939
g__Terrimicrobium	0.000156635	6.0866e-07	0.000137915	0.000222313	1.08282e-06	0.000193232	0.609391	0.85352
g__Selenomonas4	0.000102731	2.31539e-08	2.68991e-05	0.000262125	4.06558e-07	0.000118403	0.184815	0.427502
g__Acholeplasma	0.000293576	7.0117e-07	0.000148026	4.5329e-05	9.65068e-09	1.82423e-05	0.0699301	0.217877
g__Limnobacter	0.000318465	1.36139e-06	0.00020626	1.38316e-05	2.43689e-09	9.16683e-06	0.154845	0.369897
g__Blastopirellula	0.00012533	3.48579e-07	0.00010437	0.000221465	1.24735e-06	0.000207393	0.683317	0.874751
g__PMMR1	0.000307541	8.21491e-07	0.000160224	1.47919e-05	2.31352e-09	8.93177e-06	0.02997	0.121686
g__RuminococcaceaeUCG-002	0.000151861	1.48066e-07	6.80226e-05	0.000186764	1.89335e-07	8.0801e-05	0.771229	0.922608
g__Nitrospira	0.00030138	6.20281e-07	0.000139226	1.87515e-05	1.53854e-09	7.28375e-06	0.00599401	0.0465297
g__SM1A02	0.000175963	2.77048e-07	9.30471e-05	0.0001519	5.44538e-07	0.00013703	0.834166	0.938693
g__Brevundimonas	0.000168622	8.68464e-08	5.20956e-05	0.000142789	3.45656e-07	0.000109175	0.91009	0.99718
g__Succiniclasticum	7.23308e-05	2.28641e-08	2.67302e-05	0.000248976	1.10042e-06	0.000194796	0.638362	0.867566
g__Geobacillus	5.9824e-05	7.81763e-08	4.94268e-05	0.000255667	6.09212e-07	0.000144939	0.231768	0.496027
g__Methylobacterium	0.000228963	5.02764e-07	0.000125345	5.53155e-05	1.9492e-08	2.59257e-05	0.20979	0.471
g__Flavobacterium	0.000231474	4.52713e-07	0.000118942	4.83844e-05	1.18214e-08	2.01899e-05	0.114885	0.295949
g__CandidatusSaccharibacteriaoraltaxonTM7x	4.11681e-05	3.22404e-09	1.00375e-05	0.000255112	3.0586e-07	0.000102698	0.002997	0.0285964
g__RuminococcaceaeUCG-010	0.000157484	1.83156e-07	7.56547e-05	0.000113652	9.09005e-08	5.59866e-05	0.649351	0.87349
g__wb1-A12	0.000247946	5.30167e-07	0.000128716	8.86317e-06	1.81224e-09	7.90514e-06	0.0639361	0.206216
g__SuccinivibrionaceaeUCG-002	3.21607e-05	1.01688e-08	1.78262e-05	0.000245409	1.68933e-06	0.000241356	0.867133	0.960095
g__Escherichia-Shigella	0.000135982	8.87514e-08	5.26639e-05	0.000106209	2.45991e-07	9.21001e-05	0.817183	0.929735
g__Alistipes	0.000158917	9.3489e-08	5.40512e-05	7.58599e-05	6.53618e-08	4.74748e-05	0.285714	0.571459
g__Lysobacter	0.000205097	3.47131e-07	0.000104153	7.89698e-06	4.03663e-10	3.73087e-06	0.015984	0.0831895
g__Parabacteroides	0.000159971	7.20949e-08	4.74654e-05	5.32547e-05	7.22687e-09	1.57861e-05	0.028971	0.120625
g__Phaseolusacutifolius(teparybean)	0.000102873	1.20296e-08	1.93888e-05	0.000109755	6.83567e-08	4.85503e-05	0.941059	1
g__Shuttleworthia	0.000154483	1.28686e-07	6.34149e-05	4.72739e-05	6.19585e-09	1.46168e-05	0.048951	0.171142
g__Rhodopirellula	7.69852e-05	1.21087e-07	6.15139e-05	0.000132097	4.53846e-07	0.000125099	0.768232	0.922608
g__Ruminiclostridium9	0.000160362	2.16979e-07	8.23443e-05	3.34886e-05	1.66149e-08	2.39359e-05	0.0829171	0.246598
g__Altererythrobacter	9.49484e-05	1.56171e-07	6.98595e-05	0.000104198	2.25245e-07	8.81309e-05	0.822178	0.929735
g__RB41	0.000161163	2.31531e-07	8.50609e-05	1.87222e-05	2.46755e-09	9.22431e-06	0.021978	0.101676
g__Falsirhodobacter	6.08531e-05	8.15958e-08	5.04962e-05	0.000128059	3.80185e-07	0.000114498	0.658342	0.874751
g__CandidatusCompetibacter	5.99574e-05	8.0189e-08	5.0059e-05	0.000126116	3.9802e-07	0.000117153	0.688312	0.874751
g__RuminococcaceaeUCG-003	0.000151848	5.02901e-07	0.000125362	1.77278e-05	5.09458e-09	1.32542e-05	0.305694	0.595193
g__Odoribacter	0.000124815	4.79471e-08	3.87085e-05	4.43279e-05	6.21343e-09	1.46375e-05	0.0569431	0.188985
g__Quinella	1.78698e-05	4.04423e-09	1.1242e-05	0.000157884	6.00241e-07	0.000143868	0.572428	0.829658
g__Ruminiclostridium6	0.000147362	4.4491e-07	0.000117913	1.38042e-05	1.66845e-09	7.58503e-06	0.157842	0.374568
g__Bulleidia	2.50292e-05	1.99744e-09	7.90063e-06	0.000146701	1.19533e-07	6.42013e-05	0.00999001	0.0610057
g__Subgroup10	0.000108664	7.40465e-08	4.81036e-05	4.95571e-05	3.50403e-08	3.47604e-05	0.355644	0.648945
g__Scardovia	2.14395e-05	1.84432e-09	7.59176e-06	0.000145599	2.74152e-07	9.72292e-05	0.170829	0.40123
g__VeillonellaceaeUCG-001	5.53897e-05	1.68713e-08	2.29614e-05	0.00010595	1.13441e-07	6.25441e-05	0.563437	0.819219
g__Alcaligenes	0.000149135	4.8897e-07	0.000123614	9.84181e-07	2.80898e-11	9.84181e-07	0.034965	0.132347
g__Mogibacterium	8.21568e-05	4.46287e-08	3.7345e-05	7.4858e-05	8.01521e-09	1.66249e-05	0.889111	0.976529
g__Erythrobacter	4.56816e-05	3.76986e-08	3.43232e-05	0.000113136	2.7664e-07	9.76694e-05	0.666334	0.874751
g__[Eubacterium]oxidoreducensgroup	0.000130497	1.9692e-07	7.84459e-05	1.77731e-05	1.55074e-09	7.31257e-06	0.193806	0.446046
g__Olsenella	7.59189e-05	9.8791e-09	1.75705e-05	6.90503e-05	1.26697e-08	2.09019e-05	0.824176	0.929735
g__Faecalibacterium	8.925e-07	2.54898e-11	8.925e-07	0.000148799	1.64089e-07	7.52214e-05	0.000999001	0.0138649
g__Anderseniella	6.45525e-05	5.73245e-08	4.23248e-05	7.8411e-05	1.36753e-07	6.86704e-05	0.82018	0.929735
g__Fibrobacter	7.95029e-05	8.7593e-08	5.2319e-05	5.81669e-05	2.99724e-08	3.21486e-05	0.773227	0.922608
g__Chryseobacterium	0.000117296	1.12104e-07	5.91883e-05	1.67414e-05	2.12788e-09	8.56592e-06	0.0889111	0.25773
g__Simonsiella	0.000114056	2.47809e-07	8.80001e-05	1.77321e-05	4.39471e-09	1.23102e-05	0.44955	0.732719
g__Sphingobacterium	0.000116869	5.26488e-08	4.0562e-05	1.47723e-05	1.66671e-09	7.58109e-06	0.00899101	0.0557786
g__Truepera	5.10409e-05	4.84557e-08	3.89132e-05	8.3433e-05	1.82889e-07	7.94136e-05	0.815185	0.929735
g__Clostridialesbacteriumcanineoraltaxon260	1.60954e-05	4.06282e-09	1.12678e-05	0.000120246	1.67444e-07	7.59865e-05	0.243756	0.50723
g__RuminococcaceaeUCG-013	8.06308e-05	5.28388e-08	4.06351e-05	4.82948e-05	1.72818e-08	2.44116e-05	0.521479	0.785649
g__p-1088-a5gutgroup	7.14396e-05	4.07255e-08	3.56745e-05	5.73926e-05	3.36128e-08	3.4045e-05	0.788212	0.925644
g__Succinivibrio	7.95137e-05	6.1482e-08	4.38328e-05	4.83084e-05	2.68632e-08	3.04355e-05	0.626374	0.854329
g__Oscillibacter	0.000105508	1.55256e-07	6.96546e-05	1.87154e-05	2.28916e-09	8.88463e-06	0.427572	0.715939
g__Ralstonia	0.000103724	3.85171e-08	3.46938e-05	1.18283e-05	4.38318e-10	3.88773e-06	0.000999001	0.0138649
g__Methylophilus	8.7745e-05	1.23839e-07	6.22092e-05	2.95893e-05	2.20951e-08	2.76025e-05	0.428571	0.715939
g__AKYG587	0.000110292	1.22078e-07	6.17651e-05	9.84378e-07	2.8101e-11	9.84378e-07	0.107892	0.294134
g__Corynebacterium1	5.68046e-05	1.65234e-08	2.27235e-05	5.74533e-05	3.89602e-08	3.66532e-05	1	1
g__JTB255marinebenthicgroup	7.80321e-05	7.69141e-08	4.90262e-05	3.17369e-05	1.80461e-08	2.49456e-05	0.48951	0.766735
g__W5053	5.35715e-06	2.8613e-10	2.99024e-06	0.000107414	1.04781e-07	6.01094e-05	0.024975	0.108939
g__Acuticoccus	3.22172e-05	2.37104e-08	2.72204e-05	7.64499e-05	1.40112e-07	6.95087e-05	0.618382	0.854329
g__Stappia	3.40079e-05	2.68719e-08	2.89784e-05	7.44813e-05	1.40304e-07	6.95562e-05	0.688312	0.874751
g__Bifidobacterium	6.2502e-05	8.5529e-08	5.16989e-05	4.23771e-05	9.66868e-09	1.82593e-05	0.964036	1
g__Haliangium	7.64338e-05	3.93881e-08	3.50839e-05	2.57333e-05	6.05994e-09	1.44556e-05	0.213786	0.477532
g__Blautia	6.26506e-05	5.2428e-08	4.04768e-05	3.65158e-05	7.5972e-09	1.61856e-05	0.692308	0.874751
g__ErysipelotrichaceaeUCG-004	3.1265e-05	3.13159e-09	9.89254e-06	7.11285e-05	2.46241e-08	2.91394e-05	0.214785	0.477532
g__Bernardetia	3.1333e-05	2.79315e-08	2.95442e-05	7.05057e-05	1.24418e-07	6.55001e-05	0.56044	0.817456
g__Sva0081sedimentgroup	5.47239e-05	4.6566e-08	3.81469e-05	4.26432e-05	3.08216e-08	3.26008e-05	0.691309	0.874751
g__Pedobacter	7.41963e-05	8.06539e-09	1.58759e-05	2.07378e-05	1.3513e-09	6.82617e-06	0.003996	0.0351956
g__Shimia	4.02919e-05	3.52684e-08	3.31985e-05	5.75968e-05	8.3278e-08	5.35878e-05	0.748252	0.906612
g__Phocaeicola	4.02579e-05	8.44671e-09	1.62468e-05	5.61401e-05	1.11596e-08	1.96166e-05	0.575425	0.831371
g__Urania-1B-19marinesedimentgroup	7.79793e-05	7.43766e-08	4.82107e-05	1.38594e-05	2.28182e-09	8.87037e-06	0.171828	0.401517
g__RuminococcaceaeUCG-009	4.73614e-05	1.90195e-08	2.43795e-05	4.53257e-05	1.39138e-08	2.1904e-05	0.923077	1
g__Gemmata	3.24201e-05	1.82513e-08	2.38821e-05	6.14763e-05	6.5298e-08	4.74516e-05	0.648352	0.87349
g__RBG-16-58-14	5.10741e-05	2.00603e-08	2.50376e-05	3.96421e-05	2.27895e-08	2.80329e-05	0.783217	0.925644
g__Pir4lineage	3.58242e-05	1.69611e-08	2.30225e-05	5.65249e-05	5.3452e-08	4.29322e-05	0.704296	0.881332
g__Subgroup23	5.74156e-05	5.0892e-08	3.98795e-05	3.07618e-05	1.94474e-08	2.58959e-05	0.646354	0.87349
g__Lewinella	3.04292e-05	2.19741e-08	2.62048e-05	6.05518e-05	8.41106e-08	5.3855e-05	0.622378	0.854329
g__Pyramidobacter	9.83281e-06	4.54264e-10	3.76773e-06	8.18762e-05	3.18826e-08	3.31572e-05	0.016983	0.085475
g__Carboxylicivirga	3.7589e-05	2.74506e-08	2.92888e-05	5.06504e-05	6.58191e-08	4.76406e-05	0.801199	0.929735
g__RuminococcaceaeUCG-011	2.23428e-05	3.10145e-09	9.84482e-06	6.74728e-05	8.98661e-08	5.56671e-05	0.748252	0.906612
g__LachnospiraceaeAC2044group	5.45013e-05	2.02243e-08	2.51398e-05	3.06217e-05	1.04127e-08	1.89488e-05	0.46953	0.748273
g__Howardella	4.46027e-05	4.68313e-08	3.82554e-05	4.04099e-05	3.12113e-09	1.03743e-05	1	1
g__SH-PL14	4.48625e-05	1.68689e-08	2.29598e-05	3.97199e-05	3.91125e-08	3.67248e-05	0.917083	1
g__Desulfopila	3.13414e-05	1.46425e-08	2.13911e-05	5.45311e-05	4.71458e-08	4.03202e-05	0.65035	0.87349
g__Wolinella	1.16327e-05	9.47608e-10	5.44176e-06	7.49174e-05	7.54619e-08	5.10111e-05	0.32967	0.618687
g__PrevotellaceaeGa6A1group	5.08873e-05	1.69829e-08	2.30372e-05	3.15706e-05	5.92052e-09	1.42883e-05	0.494505	0.769707
g__Acidovorax	2.5081e-05	5.16244e-09	1.27014e-05	5.85763e-05	8.00454e-08	5.25375e-05	0.881119	0.970078
g__CandidatusSolibacter	6.92465e-05	2.29654e-08	2.67894e-05	9.85377e-06	8.91455e-10	5.54435e-06	0.024975	0.108939
g__CandidatusThiobios	4.21646e-05	3.57378e-08	3.34186e-05	3.86279e-05	1.80567e-08	2.49529e-05	0.937063	1
g__Arenimonas	7.65619e-05	7.92474e-08	4.97643e-05	9.8556e-07	2.81685e-11	9.8556e-07	0.000999001	0.0138649
g__LachnospiraceaeUCG-001	6.47048e-05	2.39701e-08	2.73691e-05	1.18196e-05	3.4107e-09	1.08448e-05	0.0659341	0.209707
g__Bradyrhizobium	6.10524e-05	1.18291e-08	1.92265e-05	1.48055e-05	5.64941e-10	4.4137e-06	0.017982	0.0876145
g__Ochrobactrum	6.62385e-05	3.07384e-08	3.09931e-05	7.89951e-06	4.04142e-10	3.73308e-06	0.016983	0.085475
g__Fimbriiglobus	2.59579e-05	1.74436e-08	2.33477e-05	5.26374e-05	7.14194e-08	4.9626e-05	0.588412	0.842164
g__Alphaproteobacteriabacteriumcanineoraltaxon081	2.58902e-05	1.99658e-08	2.49786e-05	5.22571e-05	7.91932e-08	5.22571e-05	0.6004	0.851341
g__Allorhizobium-Neorhizobium-Pararhizobium-Rhizobium	5.57465e-05	1.13586e-08	1.88402e-05	1.88003e-05	3.26969e-09	1.06183e-05	0.0999001	0.282434
g__Helicobacter	5.00687e-05	1.36087e-08	2.06221e-05	2.46358e-05	1.35646e-08	2.16274e-05	0.434565	0.715939
g__Pseudarthrobacter	6.5244e-05	1.4887e-08	2.15689e-05	7.89173e-06	5.77731e-10	4.46338e-06	0.00699301	0.0488137
g__Ruminiclostridium5	5.03816e-05	1.75642e-08	2.34282e-05	2.36567e-05	8.28162e-09	1.68989e-05	0.303696	0.594414
g__Acidibacter	6.36002e-05	2.04834e-08	2.53003e-05	6.89498e-06	1.5475e-10	2.31002e-06	0.003996	0.0351956
g__FamilyXIIIAD3011group	2.85934e-05	5.00973e-09	1.25122e-05	4.43723e-05	1.00186e-08	1.85868e-05	0.531469	0.787743
g__Paracoccus	4.20724e-05	1.13416e-08	1.88262e-05	2.97496e-05	1.50927e-08	2.28131e-05	0.592408	0.845242
g__Pirellula	4.02886e-05	1.08035e-08	1.83742e-05	3.07769e-05	2.2416e-08	2.78022e-05	0.818182	0.929735
g__Tropicimonas	2.86384e-05	1.62581e-08	2.25403e-05	4.26755e-05	3.9006e-08	3.66747e-05	0.672328	0.874751
g__Romboutsia	5.35253e-06	4.43537e-10	3.72297e-06	6.79546e-05	4.64664e-08	4.00286e-05	0.0979021	0.278504
g__Marvinbryantia	3.66381e-05	1.85431e-08	2.40722e-05	3.26338e-05	8.47364e-09	1.70937e-05	0.915085	1
g__Salinarimonas	2.14753e-05	9.74211e-09	1.74482e-05	4.76604e-05	5.53553e-08	4.36899e-05	0.688312	0.874751
g__Citrobacter	3.30996e-05	7.71707e-09	1.55293e-05	3.37593e-05	2.74078e-08	3.07424e-05	0.992008	1
g__Granulicatellasp.BB-11	2.14211e-05	2.36652e-09	8.59964e-06	4.62771e-05	1.95257e-08	2.59481e-05	0.418581	0.715939
g__Cohaesibacter	1.79022e-05	8.35484e-09	1.61582e-05	4.96384e-05	5.78828e-08	4.46761e-05	0.56044	0.817456
g__Silicimonas	3.85269e-05	2.2354e-08	2.64303e-05	2.58075e-05	1.51444e-08	2.28522e-05	0.717283	0.892705
g__Hasllibacter	1.25355e-05	5.02841e-09	1.25355e-05	5.36319e-05	7.44219e-08	5.06584e-05	0.506494	0.775833
g__Roseovarius	2.86502e-05	1.75313e-08	2.34063e-05	3.57192e-05	2.58945e-08	2.98817e-05	0.674326	0.874751
g__Desulfobulbus	3.03885e-05	3.90016e-09	1.10399e-05	3.37127e-05	1.92206e-08	2.57445e-05	0.975025	1
g__Flexilinea	3.48647e-05	3.84123e-09	1.09562e-05	2.87101e-05	8.88226e-09	1.7501e-05	0.801199	0.929735
g__PrevotellaceaeUCG-004	2.32399e-05	7.57406e-09	1.53847e-05	3.94441e-05	8.24849e-09	1.68651e-05	0.488511	0.766735
g__Lachnoclostridium	1.07152e-05	3.6741e-09	1.07152e-05	5.12224e-05	7.59873e-09	1.61872e-05	0.043956	0.158519
g__Moryella	2.59046e-05	2.60067e-09	9.01503e-06	3.35267e-05	4.2057e-09	1.20426e-05	0.622378	0.854329
g__Ilyobacter	4.93774e-05	6.96369e-08	4.66492e-05	7.94133e-06	1.41707e-09	6.99031e-06	0.657343	0.874751
g__LachnospiraceaeND3007group	5.00229e-05	4.61494e-08	3.79759e-05	5.95431e-06	7.33909e-10	5.03063e-06	0.194805	0.446104
g__Nocardioides	4.78765e-05	1.78699e-08	2.36312e-05	7.88164e-06	2.27092e-10	2.79835e-06	0.0939061	0.270497
g__Ruminiclostridium	3.30925e-05	1.23495e-08	1.96449e-05	2.27069e-05	3.53534e-09	1.10412e-05	0.664336	0.874751
g__SEEP-SRB1	2.77553e-05	8.34388e-09	1.61476e-05	2.87817e-05	1.7911e-08	2.4852e-05	0.974026	1
g__Bryobacter	4.75594e-05	6.84512e-09	1.46257e-05	5.91125e-06	1.38731e-10	2.1872e-06	0.00599401	0.0465297
g__Gracilibacteriabacteriumoraltaxon872	3.58367e-05	1.83328e-08	2.39353e-05	1.87081e-05	2.34562e-09	8.99353e-06	0.529471	0.78733
g__CAG-352	3.66694e-05	1.52081e-08	2.18003e-05	1.57713e-05	3.06911e-09	1.02874e-05	0.502498	0.772295
g__Pedomicrobium	4.98666e-05	2.89488e-08	3.00774e-05	9.8556e-07	2.81685e-11	9.8556e-07	0.017982	0.0876145
g__HSBOF53-F07	4.66576e-05	3.43419e-08	3.27595e-05	2.95668e-06	2.53517e-10	2.95668e-06	0.107892	0.294134
g__RoseobactercladeNAC11-7lineage	3.05109e-05	1.66138e-08	2.27856e-05	2.07783e-05	4.06535e-09	1.184e-05	0.841159	0.944242
g__Thiohalophilus	2.96145e-05	1.92001e-08	2.4495e-05	2.08579e-05	1.14415e-08	1.98629e-05	0.67033	0.874751
g__Nordella	4.80966e-05	3.20166e-08	3.1631e-05	9.84322e-07	2.80978e-11	9.84322e-07	0.036963	0.137817
g__Gimesia	1.34252e-05	4.3948e-09	1.17191e-05	3.77151e-05	3.15518e-08	3.29847e-05	0.622378	0.854329
g__Labrenzia	2.68334e-05	1.20137e-08	1.9376e-05	1.98463e-05	8.30864e-09	1.69265e-05	0.322649	0.615722
g__Sphingomicrobium	1.16344e-05	3.16995e-09	9.95293e-06	3.66842e-05	2.3168e-08	2.82647e-05	0.56044	0.817456
g__Sulfurimonas	7.17317e-06	7.45012e-10	4.8251e-06	4.16816e-05	3.69862e-08	3.57125e-05	0.598402	0.851143
g__GCA-900066575	3.13515e-05	1.11054e-08	1.86291e-05	1.37883e-05	3.00852e-09	1.01854e-05	0.445554	0.7288
g__Subdoligranulum	1.33932e-05	5.0033e-09	1.25041e-05	3.35012e-05	9.04638e-09	1.76619e-05	0.234765	0.497789
g__Phenylobacterium	3.50922e-05	4.26548e-09	1.15454e-05	8.90109e-06	5.96623e-10	4.53577e-06	0.026973	0.114628
g__Anaerolinea	1.61203e-05	2.85006e-09	9.43739e-06	2.97183e-05	1.05209e-08	1.9047e-05	0.669331	0.874751
g__Blastocatella	1.34584e-05	3.19473e-09	9.99177e-06	3.17635e-05	2.23814e-08	2.77808e-05	0.693307	0.874751
g__Selenomonas1	1.25037e-05	1.84107e-09	7.58508e-06	3.27168e-05	1.67615e-08	2.40412e-05	0.579421	0.834511
g__Lawsonella	1.52682e-05	2.28993e-09	8.45934e-06	2.86515e-05	3.41914e-09	1.08582e-05	0.363636	0.658282
g__Pseudoramibacter	2.59052e-05	2.92077e-09	9.55375e-06	1.57647e-05	8.5115e-10	5.41756e-06	0.134843	0.330311
g__Terrimonas	3.87498e-05	1.05178e-08	1.81296e-05	1.96983e-06	5.42537e-11	1.36778e-06	0.023976	0.108723
g__Reyranella	3.07911e-05	1.01371e-08	1.77984e-05	9.85596e-06	8.91446e-10	5.54432e-06	0.306693	0.595193
g__Ramlibacter	3.45845e-05	2.56125e-08	2.82912e-05	5.91105e-06	3.1389e-10	3.28995e-06	0.41958	0.715939
g__Bacteroidalesgenomosp.P4oralcloneMB2_G17	3.58228e-06	4.10647e-10	3.58228e-06	3.74251e-05	3.25112e-08	3.34825e-05	0.428571	0.715939
g__Megamonas	8.925e-07	2.54898e-11	8.925e-07	4.04031e-05	1.01842e-08	1.87398e-05	0.002997	0.0285964
g__Fusibacter	1.34172e-05	2.90992e-09	9.53599e-06	2.67753e-05	1.28606e-08	2.10587e-05	0.031307	0.121686
g__Desulfotignum	8.93983e-06	1.23748e-09	6.21863e-06	3.1762e-05	2.26725e-08	2.79609e-05	0.625375	0.854329
g__Bauldia	3.15317e-05	9.2198e-09	1.69741e-05	5.91661e-06	3.13783e-10	3.28939e-06	0.105894	0.292166
g__Tunicatimonas	1.25355e-05	5.02841e-09	1.25355e-05	2.48331e-05	1.64731e-08	2.38335e-05	0.0530052	0.181167
g__Elusimicrobium	1.161e-05	1.52007e-09	6.89219e-06	2.56766e-05	3.71217e-09	1.1314e-05	0.023568	0.107942
g__Sva0996marinegroup	8.05803e-06	8.06848e-10	5.02136e-06	2.98015e-05	2.40511e-08	2.87984e-05	0.878122	0.969108
g__Robiginitalea	2.33002e-05	7.39898e-09	1.52059e-05	1.28999e-05	3.53269e-09	1.10371e-05	0.0795046	0.23956
g__Streptomyces	2.53255e-05	4.96086e-09	1.2451e-05	9.8545e-06	8.33338e-10	5.36058e-06	0.00901227	0.0557786
g__Limibacillus	1.25715e-05	5.05735e-09	1.25715e-05	2.38088e-05	1.04404e-08	1.8974e-05	0.0727007	0.221053
g__LachnospiraceaeUCG-010	2.32274e-05	4.87184e-09	1.23388e-05	1.18288e-05	2.0149e-09	8.33542e-06	0.0519795	0.178997
g__Nitrospina	2.96083e-05	1.46154e-08	2.13713e-05	4.95048e-06	3.58032e-10	3.51368e-06	0.330669	0.618687
g__PAUC26f	2.82315e-05	1.81648e-08	2.38254e-05	6.93011e-06	5.70573e-10	4.43564e-06	0.000257919	0.00738292
g__LachnospiraceaeFCS020group	2.41175e-05	5.06638e-09	1.25827e-05	9.85563e-06	1.47506e-09	7.13191e-06	0.0131531	0.0743719
g__Hyphomonas	6.25366e-06	7.23475e-10	4.75485e-06	2.97836e-05	2.09636e-08	2.68865e-05	0.624376	0.854329
g__SynechococcusIR11	1.61095e-05	3.27957e-09	1.01236e-05	1.78679e-05	7.31985e-09	1.58874e-05	0.867859	0.960095
g__Anaeroplasma	1.33941e-05	3.73918e-09	1.08097e-05	2.0842e-05	9.30493e-09	1.79126e-05	0.242757	0.50723
g__ErysipelotrichaceaeUCG-006	9.82993e-06	4.53954e-10	3.76644e-06	2.46208e-05	1.38287e-09	6.90546e-06	0.0113462	0.0683755
g__Rubribacterium	6.26773e-06	1.2571e-09	6.26773e-06	2.77868e-05	1.65742e-08	2.39066e-05	0.000122581	0.00467852
g__Mesorhizobium	2.97501e-05	5.93793e-09	1.3622e-05	1.97061e-06	5.42971e-11	1.36833e-06	0.013986	0.0775431
g__Tyzzerella4	1.42965e-05	2.90223e-09	9.52337e-06	1.87319e-05	6.08769e-09	1.44886e-05	0.499461	0.772295
g__Massilia	2.25088e-05	2.31088e-09	8.49794e-06	9.87679e-06	5.45113e-10	4.33555e-06	0.0273461	0.114904
g__mle1-7	2.90827e-05	1.42339e-08	2.10905e-05	1.97073e-06	5.43033e-11	1.3684e-06	0.208791	0.471
g__JGI0001001-H03	2.59833e-05	7.4153e-09	1.52226e-05	4.92451e-06	2.95358e-10	3.19136e-06	9.19696e-05	0.00382928
g__Curvibacter	1.80645e-05	3.81094e-09	1.09129e-05	1.38364e-05	9.80626e-10	5.81504e-06	0.495772	0.769707
g__Desulfatiglans	1.25459e-05	1.80244e-09	7.50507e-06	1.98548e-05	9.31709e-09	1.79243e-05	0.22965	0.493801
g__RuminococcaceaeUCG-004	9.82636e-06	1.14019e-09	5.96918e-06	2.28137e-05	9.44921e-09	1.80509e-05	0.0244583	0.108756
g__SS1-B-09-64	1.9761e-05	5.01901e-09	1.25237e-05	1.0922e-05	2.87134e-09	9.95046e-06	0.117467	0.300557
g__Cetobacterium	7.16031e-06	1.27105e-09	6.3024e-06	2.47881e-05	1.05939e-08	1.9113e-05	0.00136983	0.0174273
g__dgA-11gutgroup	1.78652e-05	3.09704e-09	9.83781e-06	1.18289e-05	2.36519e-09	9.03096e-06	0.290684	0.57884
g__Ignavibacterium	1.71516e-05	2.53591e-09	8.90209e-06	1.19242e-05	4.1234e-09	1.19242e-05	0.37111	0.658793
g__Devosia	2.06326e-05	3.47486e-09	1.04206e-05	7.88245e-06	5.18999e-10	4.23043e-06	0.0183262	0.0883516
g__Variovorax	2.61792e-05	5.33649e-09	1.29138e-05	1.97157e-06	1.12726e-10	1.97157e-06	1.49206e-06	0.000170841
g__LachnospiraceaeNC2004group	1.07187e-05	1.83124e-09	7.5648e-06	1.87877e-05	2.89839e-09	9.99722e-06	0.150663	0.365098
g__ESFC-1	1.3428e-05	5.0308e-09	1.25384e-05	1.58989e-05	7.33049e-09	1.58989e-05	0.720642	0.894288
g__Lachnoclostridium10	1.96545e-05	4.08609e-09	1.13e-05	7.88586e-06	9.27905e-10	5.65656e-06	0.0270302	0.114628
g__FirmicutesoralcloneFM046	1.16298e-05	1.15432e-09	6.00604e-06	1.67411e-05	9.03704e-10	5.58231e-06	0.363086	0.658282
g__Phyllobacterium	1.62542e-05	2.6424e-09	9.08708e-06	1.18885e-05	1.8682e-09	8.02625e-06	0.467095	0.748005
g__CandidatusSoleaferrea	1.8765e-05	5.15068e-09	1.2687e-05	7.88436e-06	1.04439e-09	6.00113e-06	0.0394792	0.145818
g__Iamia	1.99449e-05	4.91457e-09	1.23928e-05	6.95578e-06	1.4031e-09	6.95578e-06	0.0143912	0.0775431
g__Rhodanobacter	1.99375e-05	5.07363e-09	1.25917e-05	6.89714e-06	5.04921e-10	4.17266e-06	0.0143912	0.0775431
g__Aeromonas	2.43575e-05	4.69243e-09	1.21094e-05	9.85531e-07	2.81669e-11	9.85531e-07	3.99353e-07	0.000169728
g__Anaerovorax	1.34056e-05	3.21983e-09	1.00309e-05	1.29094e-05	4.12721e-09	1.19297e-05	1	1
g__Arcobacter	5.37234e-06	9.23585e-10	5.37234e-06	2.18337e-05	1.03582e-08	1.88992e-05	0.00103954	0.0140033
g__Aeromicrobium	2.36266e-05	9.0517e-09	1.68186e-05	1.9705e-06	5.42909e-11	1.36825e-06	9.2506e-06	0.000529597
g__Brevibacillus	8.0346e-06	9.59657e-10	5.47625e-06	1.87752e-05	3.76765e-09	1.13982e-05	0.037012	0.137817
g__Stenotrophobacter	2.17529e-05	5.87313e-09	1.35475e-05	3.97473e-06	4.58156e-10	3.97473e-06	0.000414157	0.0094842
g__Ponticaulis	2.68617e-06	2.30896e-10	2.68617e-06	2.48237e-05	1.51088e-08	2.28252e-05	4.89091e-06	0.00037334
g__Flavisolibacter	2.08758e-05	7.00648e-09	1.4797e-05	4.92805e-06	2.95932e-10	3.19446e-06	0.0018871	0.0217877
g__Peptoniphilus	2.67651e-06	2.29238e-10	2.67651e-06	2.36262e-05	1.48474e-08	2.26269e-05	9.20203e-06	0.000529597
g__BacC-u-018	2.33575e-05	9.41306e-09	1.7151e-05	9.8556e-07	2.81685e-11	9.8556e-07	7.41172e-07	0.000169728
g__Rikenella	1.97225e-05	3.69241e-09	1.07419e-05	4.92442e-06	4.70271e-10	4.02694e-06	0.00306041	0.0286054
g__Desulfomicrobium	7.15514e-06	7.92713e-10	4.97718e-06	1.77317e-05	6.37737e-09	1.48293e-05	0.0307077	0.121686
g__Rhizobacter	2.26263e-05	5.56254e-09	1.31844e-05	9.8556e-07	2.81685e-11	9.8556e-07	1.37478e-06	0.000170841
g__Sphingobium	1.61381e-05	1.00372e-09	5.60056e-06	7.89791e-06	2.87251e-10	3.14725e-06	0.11502	0.295949
g__LachnospiraceaeUCG-006	9.84673e-06	1.03708e-09	5.69287e-06	1.48802e-05	4.18711e-09	1.20159e-05	0.330957	0.618687
g__CandidatusAlysiosphaera	1.61126e-05	2.96245e-09	9.62167e-06	7.91314e-06	7.00883e-10	4.91613e-06	0.11502	0.295949
g__Vibrio	1.79327e-05	4.61207e-09	1.20053e-05	4.94371e-06	2.39169e-10	2.8718e-06	0.00787192	0.0515541
g__Serratia	1.88835e-05	1.53934e-09	6.93572e-06	3.97473e-06	4.58156e-10	3.97473e-06	0.00196158	0.0217877
g__Cellulomonas	1.79228e-05	3.74143e-09	1.08129e-05	4.95944e-06	4.78168e-10	4.06061e-06	0.00787192	0.0515541
g__Rhodoplanes	2.00398e-05	8.94751e-09	1.67215e-05	2.95693e-06	2.5356e-10	2.95693e-06	0.000383963	0.00925553
g__IS-44	1.71743e-05	2.60478e-09	9.02215e-06	5.96209e-06	1.03085e-09	5.96209e-06	0.0256582	0.110863
g__Muricauda	8.94546e-06	1.4519e-09	6.73586e-06	1.49052e-05	6.44281e-09	1.49052e-05	0.234375	0.497789
g__Phycisphaera	1.82381e-05	8.69832e-09	1.6487e-05	4.96841e-06	7.15868e-10	4.96841e-06	0.00787192	0.0515541
g__[Eubacterium]ruminantiumgroup	7.14873e-06	9.50333e-10	5.44958e-06	1.67772e-05	1.66879e-09	7.58581e-06	0.0458945	0.163155
g__Micromonospora	2.17625e-05	6.35451e-09	1.40918e-05	9.8556e-07	2.81685e-11	9.8556e-07	2.54847e-06	0.00023344
g__Knoellia	1.90154e-05	3.81555e-09	1.09195e-05	2.95795e-06	2.53734e-10	2.95795e-06	0.000382556	0.00925553
g__Gemmatimonas	1.16532e-05	2.17589e-09	8.24601e-06	1.08413e-05	1.13322e-09	6.25113e-06	1	1
g__Parasutterella	1.60856e-05	4.52834e-09	1.18958e-05	4.92338e-06	2.95134e-10	3.19014e-06	0.0195581	0.0923463
g__Rubrivirga	3.58156e-06	4.10482e-10	3.58156e-06	1.888e-05	1.03371e-08	1.888e-05	0.0011493	0.0150394
g__Pelobacter	1.43471e-05	2.06778e-09	8.03853e-06	5.96209e-06	1.03085e-09	5.96209e-06	0.0853969	0.250717
g__Coprococcus3	5.36309e-06	6.56709e-10	4.53014e-06	1.57699e-05	3.18612e-09	1.04817e-05	0.019418	0.0923463
g__RBG-16-49-21	3.58156e-06	4.10482e-10	3.58156e-06	1.78863e-05	9.27765e-09	1.78863e-05	0.00197098	0.0217877
g__Halioglobus	1.79112e-05	3.06263e-09	9.78301e-06	1.96943e-06	1.12481e-10	1.96943e-06	0.000166995	0.00546311
g__Thiogranum	1.43414e-05	1.26944e-09	6.29842e-06	5.95268e-06	7.33833e-10	5.03037e-06	0.0853969	0.250717
g__CPla-4termitegroup	1.33938e-05	2.15918e-09	8.21428e-06	6.90007e-06	6.8031e-10	4.84345e-06	0.199335	0.451959
g__Chujaibacter	1.53723e-05	2.91867e-09	9.55032e-06	4.92791e-06	1.79073e-10	2.48494e-06	0.0303625	0.121686
g__Spirochaeta2	1.79078e-06	1.02621e-10	1.79078e-06	1.888e-05	1.03371e-08	1.888e-05	7.27382e-05	0.00370156
g__Hyphomicrobium	1.3453e-05	3.24414e-09	1.00687e-05	5.94543e-06	4.96232e-10	4.1366e-06	0.124175	0.315957
g__Novosphingobium	8.97743e-06	3.95631e-10	3.51617e-06	1.08954e-05	1.50506e-09	7.20406e-06	0.669615	0.874751
g__Coxiella	8.04924e-06	1.01645e-09	5.63597e-06	1.19152e-05	3.47063e-09	1.09397e-05	0.392658	0.683791
g__Ascidiimonas	4.47132e-06	3.22973e-10	3.17693e-06	1.5872e-05	5.0133e-09	1.31481e-05	0.0141401	0.0775431
g__Thiopseudomonas	1.78536e-06	1.02e-10	1.78536e-06	1.78773e-05	8.2691e-09	1.68861e-05	0.00013667	0.004815
g__Desulfosarcina	8.06786e-06	9.70764e-10	5.50785e-06	9.9287e-06	2.32932e-09	8.96223e-06	0.819132	0.929735
g__[Desulfobacterium]catecholicumgroup	8.07909e-06	1.66375e-09	7.21057e-06	9.88403e-06	1.13063e-09	6.24399e-06	0.819132	0.929735
g__Pelolinea	5.37395e-06	2.88993e-10	3.00517e-06	1.29179e-05	4.83927e-09	1.29179e-05	0.105454	0.292166
g__BD1-7clade	8.98686e-06	8.75322e-10	5.23009e-06	7.92439e-06	8.22227e-10	5.32472e-06	0.818406	0.929735
g__Pseudolabrys	1.52153e-05	1.48095e-09	6.80291e-06	9.85898e-07	2.81878e-11	9.85898e-07	0.000187432	0.00572293
g__Hoeflea	5.36988e-06	6.5864e-10	4.53679e-06	1.19242e-05	4.1234e-09	1.19242e-05	0.155066	0.369897
g__Alloscardovia	8.92067e-07	2.54651e-11	8.92067e-07	1.57601e-05	3.52966e-09	1.10323e-05	8.17791e-05	0.00374548
g__Albidovulum	4.47695e-06	6.41378e-10	4.47695e-06	1.19063e-05	2.93542e-09	1.00609e-05	0.0864486	0.252188
g__Pseudohoeflea	5.37234e-06	9.23585e-10	5.37234e-06	1.09215e-05	2.87132e-09	9.95044e-06	0.224055	0.487901
g__Pseudohaliea	7.15749e-06	1.00576e-09	5.60625e-06	8.93372e-06	1.84451e-09	7.9752e-06	0.809165	0.929735
g__Hydrogenophaga	1.4496e-05	2.45464e-09	8.75829e-06	9.84322e-07	2.80978e-11	9.84322e-07	0.000344781	0.00925553
g__Acetitomaculum	1.7851e-06	1.01971e-10	1.7851e-06	1.39116e-05	5.61241e-09	1.39116e-05	0.00163771	0.0202722
g__Photobacterium	1.0773e-05	3.12953e-09	9.88928e-06	3.96661e-06	2.79795e-10	3.10614e-06	0.0822881	0.246327
g__Occallatibacter	1.25645e-05	3.72657e-09	1.07914e-05	1.96985e-06	5.42552e-11	1.3678e-06	0.00485209	0.0396832
g__Porphyrobacter	8.95596e-06	2.08891e-09	8.0795e-06	5.96209e-06	1.03085e-09	5.96209e-06	0.463036	0.744107
g__Gemmatirosa	1.37061e-05	6.01147e-09	1.37061e-05	9.85898e-07	2.81878e-11	9.85898e-07	0.000633174	0.0138092
g__Levilinea	8.07113e-06	1.02387e-09	5.65649e-06	6.93166e-06	5.70682e-10	4.43607e-06	0.807273	0.929735
g__Thermomonas	1.26618e-05	1.63632e-09	7.15087e-06	1.9718e-06	1.12751e-10	1.9718e-06	0.00485209	0.0396832
g__Filomicrobium	4.52137e-06	3.28932e-10	3.20611e-06	1.09127e-05	2.33717e-09	8.9773e-06	0.131194	0.326705
g__Luteimonas	1.18002e-05	2.24848e-09	8.38242e-06	1.96991e-06	5.42583e-11	1.36784e-06	0.00837332	0.0532636
g__Deinococcus	8.95484e-06	5.01156e-10	3.95741e-06	4.93513e-06	2.37735e-10	2.86317e-06	0.310312	0.597155
g__Rhodococcus	8.9596e-06	1.13938e-09	5.96704e-06	4.9432e-06	2.39144e-10	2.87165e-06	0.310312	0.597155
g__Victivallis	6.25516e-06	6.1913e-10	4.39861e-06	7.88628e-06	1.80361e-09	7.88628e-06	0.797465	0.929735
g__Steroidobacter	8.16555e-06	1.05614e-09	5.74494e-06	4.92822e-06	7.04333e-10	4.92822e-06	0.431643	0.715939
g__Pseudooceanicola	4.47695e-06	6.41378e-10	4.47695e-06	8.93372e-06	1.84451e-09	7.9752e-06	0.285729	0.571459
g__Aquicella	8.22368e-06	2.16413e-09	8.22368e-06	3.96576e-06	2.79752e-10	3.1059e-06	0.274186	0.558122
g__Caproiciproducens	9.82822e-06	1.50867e-09	6.86629e-06	1.97157e-06	1.12726e-10	1.97157e-06	0.0244368	0.108756
g__Algisphaera	3.57875e-06	2.5144e-10	2.80313e-06	8.94314e-06	2.31941e-09	8.94314e-06	0.164659	0.388731
g__Tropicibacter	6.26773e-06	1.2571e-09	6.26773e-06	5.96209e-06	1.03085e-09	5.96209e-06	1	1
g__Tepidamorphus	7.16312e-06	1.64193e-09	7.16312e-06	4.95899e-06	4.78146e-10	4.06052e-06	0.586914	0.842164
g__Krasilnikovia	9.93575e-06	9.57501e-10	5.47009e-06	9.84322e-07	2.80978e-11	9.84322e-07	0.00703429	0.0488137
g__Agathobacter	6.2572e-06	9.36415e-10	5.40953e-06	4.92729e-06	4.70852e-10	4.02942e-06	0.777569	0.922608
g__OM27clade	1.00512e-05	3.23283e-09	1.00512e-05	9.85137e-07	2.81444e-11	9.85137e-07	0.00703429	0.0488137
g__CandidatusMethylomirabilis	9.96969e-06	1.55537e-09	6.97176e-06	9.84856e-07	2.81283e-11	9.84856e-07	0.00703429	0.0488137
g__Cryptobacterium	6.24755e-06	5.12262e-10	4.00102e-06	4.92817e-06	2.95907e-10	3.19432e-06	0.777569	0.922608
g__RoseofilumAO1-A	1.79078e-06	1.02621e-10	1.79078e-06	9.92741e-06	2.32927e-09	8.96213e-06	0.0178159	0.0876145
g__Ideonella	7.29159e-06	1.32299e-09	6.4299e-06	3.94207e-06	1.58962e-10	2.34125e-06	0.394466	0.684339
g__Pajaroellobacter	8.08239e-06	1.66441e-09	7.21199e-06	2.95567e-06	2.53343e-10	2.95567e-06	0.151656	0.365571
g__OM60(NOR5)clade	8.96885e-06	1.72688e-09	7.34609e-06	1.978e-06	5.47064e-11	1.37347e-06	0.0412279	0.14986
g__ADurb.Bin063-1	1.00087e-05	2.23578e-09	8.35872e-06	9.85729e-07	2.81782e-11	9.85729e-07	0.00703429	0.0488137
g__Desulfofustis	5.37234e-06	9.23585e-10	5.37234e-06	5.96209e-06	1.03085e-09	5.96209e-06	1	1
g__CL500-3	8.9539e-07	2.56551e-11	8.9539e-07	1.09211e-05	2.87131e-09	9.95041e-06	0.00234437	0.0249702
g__Pseudobutyrivibrio	8.92679e-07	2.55e-11	8.92679e-07	9.92785e-06	2.32929e-09	8.96216e-06	0.00453213	0.0384392
g__Yangia	3.58619e-06	1.45895e-10	2.13523e-06	6.95578e-06	1.4031e-09	6.95578e-06	0.370135	0.658793
g__Chthoniobacter	8.08786e-06	1.6667e-09	7.21696e-06	1.97011e-06	5.42692e-11	1.36797e-06	0.0688349	0.215934
g__Prosthecochloris	2.68617e-06	2.30896e-10	2.68617e-06	7.94946e-06	1.83262e-09	7.94946e-06	0.131253	0.326705
g__Enterorhabdus	8.92934e-07	2.55146e-11	8.92934e-07	9.85025e-06	2.81379e-09	9.85025e-06	0.00453213	0.0384392
g__Psychrilyobacter	6.27521e-06	5.17761e-10	4.02244e-06	3.97473e-06	4.58156e-10	3.97473e-06	0.554092	0.817456
g__Micrococcus	4.48407e-06	2.71892e-10	2.91489e-06	5.96209e-06	1.03085e-09	5.96209e-06	0.76625	0.922608
g__Gaiella	8.97582e-06	4.48578e-10	3.74407e-06	9.84322e-07	2.80978e-11	9.84322e-07	0.0127332	0.0743506
g__PleurocapsaPCC-7319	3.57875e-06	2.5144e-10	2.80313e-06	6.95578e-06	1.4031e-09	6.95578e-06	0.370135	0.658793
g__Janibacter	1.79078e-06	1.02621e-10	1.79078e-06	8.92521e-06	1.48721e-09	7.16121e-06	0.0316171	0.121686
g__Lutimonas	4.47938e-06	2.18082e-10	2.61057e-06	5.95268e-06	7.33833e-10	5.03037e-06	0.76625	0.922608
g__Roseiarcus	7.16273e-06	1.00499e-09	5.60411e-06	1.96971e-06	1.12513e-10	1.96971e-06	0.113496	0.295949
g__Dactylosporangium	7.18005e-06	1.27832e-09	6.32041e-06	1.97129e-06	1.12693e-10	1.97129e-06	0.113496	0.295949
g__Algoriphagus	6.26979e-06	9.39404e-10	5.41815e-06	2.98105e-06	2.57713e-10	2.98105e-06	0.349502	0.645451
g__Ruegeria	1.79054e-06	4.96423e-11	1.24552e-06	7.94946e-06	1.83262e-09	7.94946e-06	0.0554071	0.186591
g__Kocuria	4.48288e-06	2.69751e-10	2.9034e-06	4.94283e-06	2.39086e-10	2.8713e-06	1	1
g__Marivita	6.28584e-06	4.63468e-10	3.8057e-06	2.98105e-06	2.57713e-10	2.98105e-06	0.349502	0.645451
g__Nitratireductor	1.78797e-06	4.94993e-11	1.24373e-06	7.94946e-06	1.83262e-09	7.94946e-06	0.0554071	0.186591
g__Longilinea	3.57066e-06	1.44739e-10	2.12675e-06	4.92766e-06	2.3746e-10	2.86152e-06	0.7444	0.906612
g__Bacillus	6.24643e-06	4.06839e-10	3.56563e-06	1.97005e-06	1.12552e-10	1.97005e-06	0.184298	0.427502
g__Pannonibacter	3.57593e-06	1.97997e-10	2.48745e-06	4.95944e-06	4.78168e-10	4.06061e-06	0.7444	0.906612
g__Sedimenticola	2.68617e-06	2.30896e-10	2.68617e-06	5.95313e-06	7.33854e-10	5.03044e-06	0.32467	0.617007
g__Pelomonas	4.47384e-06	1.11569e-10	1.86723e-06	3.96669e-06	2.79799e-10	3.10616e-06	1	1
g__Oceanicaulis	4.47695e-06	6.41378e-10	4.47695e-06	3.97473e-06	4.58156e-10	3.97473e-06	1	1
g__SBZC-1223	5.37491e-06	6.58881e-10	4.53763e-06	2.98105e-06	2.57713e-10	2.98105e-06	0.512412	0.782282
g__Pseudoxanthomonas	7.14708e-06	4.22072e-10	3.63177e-06	9.84181e-07	2.80898e-11	9.84181e-07	0.041046	0.14986
g__Dieffenbachiaseguine(dumbcane)	6.25349e-06	6.69992e-10	4.57572e-06	9.93682e-07	2.86347e-11	9.93682e-07	0.0728798	0.221053
g__Azoarcus	6.2712e-06	6.74855e-10	4.5923e-06	9.93682e-07	2.86347e-11	9.93682e-07	0.0728798	0.221053
g__Desulfuromusa	8.9539e-07	2.56551e-11	8.9539e-07	6.94681e-06	1.04681e-09	6.00807e-06	0.0314749	0.121686
g__Legionella	2.68617e-06	2.30896e-10	2.68617e-06	4.96841e-06	7.15868e-10	4.96841e-06	0.490356	0.766735
g__Methylophaga	4.47204e-06	3.23051e-10	3.17732e-06	2.98105e-06	2.57713e-10	2.98105e-06	0.729118	0.894288
g__Acetoanaerobium	3.58156e-06	4.10482e-10	3.58156e-06	3.96576e-06	2.79752e-10	3.1059e-06	1	1
g__Coprococcus2	5.36251e-06	4.4577e-10	3.73233e-06	1.97196e-06	1.12771e-10	1.97196e-06	0.293669	0.579743
g__Asticcacaulis	4.54819e-06	4.46273e-10	3.73444e-06	2.95423e-06	2.53097e-10	2.95423e-06	0.729118	0.894288
g__Anaerosolibacter	5.37234e-06	9.23585e-10	5.37234e-06	1.98736e-06	1.14539e-10	1.98736e-06	0.293669	0.579743
g__LachnospiraceaeNK4B4group	4.47016e-06	6.39435e-10	4.47016e-06	2.95693e-06	2.5356e-10	2.95693e-06	0.729118	0.894288
g__Ornithinimicrobium	8.92577e-07	2.54942e-11	8.92577e-07	6.95578e-06	1.4031e-09	6.95578e-06	0.0314749	0.121686
g__MicrocoleusEs-Yyy1400	8.9539e-07	2.56551e-11	8.9539e-07	6.95578e-06	1.4031e-09	6.95578e-06	0.0314749	0.121686
g__Roseomonas	4.48925e-06	3.25414e-10	3.18891e-06	1.96892e-06	5.42041e-11	1.36715e-06	0.456962	0.739536
g__Fulvivirga	2.68617e-06	2.30896e-10	2.68617e-06	3.94738e-06	1.59115e-10	2.34238e-06	0.715333	0.892704
g__[Eubacterium]eligensgroup	1.78602e-06	1.02076e-10	1.78602e-06	4.93011e-06	3.54479e-10	3.4962e-06	0.268779	0.549557
g__Psychromonas	5.38778e-06	9.289e-10	5.38778e-06	9.8556e-07	2.81685e-11	9.8556e-07	0.128077	0.322304
g__Dokdonella	5.3668e-06	9.21682e-10	5.3668e-06	9.84181e-07	2.80898e-11	9.84181e-07	0.128077	0.322304
g__Ponticoccus	8.9539e-07	2.56551e-11	8.9539e-07	5.95268e-06	7.33833e-10	5.03037e-06	0.0589652	0.1929
g__Hahella	4.47414e-06	4.29376e-10	3.66306e-06	1.98736e-06	1.14539e-10	1.98736e-06	0.456962	0.739536
g__Parafrigoribacterium	4.47622e-06	1.64397e-10	2.26658e-06	9.85137e-07	2.81444e-11	9.85137e-07	0.222044	0.486585
g__Eisenbergiella	4.46467e-06	6.37864e-10	4.46467e-06	9.85137e-07	2.81444e-11	9.85137e-07	0.222044	0.486585
g__Niastella	4.56871e-06	6.67941e-10	4.56871e-06	9.84181e-07	2.80898e-11	9.84181e-07	0.222044	0.486585
g__CandidatusBerkiella	1.79078e-06	1.02621e-10	1.79078e-06	3.97473e-06	4.58156e-10	3.97473e-06	0.433276	0.715939
g__Synergistes	1.78732e-06	4.94637e-11	1.24328e-06	3.93892e-06	1.58685e-10	2.33921e-06	0.433276	0.715939
g__Abyssivirga	8.9539e-07	2.56551e-11	8.9539e-07	4.96841e-06	7.15868e-10	4.96841e-06	0.109039	0.295274
g__Desulfatiferula	2.67773e-06	2.29448e-10	2.67773e-06	2.98105e-06	2.57713e-10	2.98105e-06	1	1
g__Sunxiuqinia	3.58156e-06	4.10482e-10	3.58156e-06	1.98736e-06	1.14539e-10	1.98736e-06	0.689693	0.874751
g__Reinekea	2.68617e-06	2.30896e-10	2.68617e-06	2.98105e-06	2.57713e-10	2.98105e-06	1	1
g__Luteolibacter	1.785e-06	1.01959e-10	1.785e-06	3.96542e-06	2.79735e-10	3.10581e-06	0.433276	0.715939
g__[Eubacterium]ventriosumgroup	3.5702e-06	4.07884e-10	3.5702e-06	9.85644e-07	2.81733e-11	9.85644e-07	0.377927	0.660651
g__[Eubacterium]fissicatenagroup	1.79011e-06	4.96183e-11	1.24522e-06	2.95507e-06	2.53241e-10	2.95507e-06	0.673902	0.874751
g__Robertkochia	1.79078e-06	1.02621e-10	1.79078e-06	2.98105e-06	2.57713e-10	2.98105e-06	0.673902	0.874751
g__Microbulbifer	8.97447e-07	2.57732e-11	8.97447e-07	3.97473e-06	4.58156e-10	3.97473e-06	0.198284	0.45181
g__Desulfocapsa	3.57875e-06	2.5144e-10	2.80313e-06	9.93682e-07	2.86347e-11	9.93682e-07	0.377927	0.660651
g__Desulfovirga	3.57204e-06	4.08303e-10	3.57204e-06	9.84378e-07	2.8101e-11	9.84378e-07	0.377927	0.660651
g__Denitromonas	3.57875e-06	2.5144e-10	2.80313e-06	9.84715e-07	2.81203e-11	9.84715e-07	0.377927	0.660651
g__SuccinivibrionaceaeUCG-001	8.92169e-07	2.54709e-11	8.92169e-07	2.95854e-06	2.53836e-10	2.95854e-06	0.352602	0.645967
g__Parvibaculum	1.79489e-06	1.03093e-10	1.79489e-06	1.98736e-06	1.14539e-10	1.98736e-06	1	1
g__Ahrensia	1.79078e-06	1.02621e-10	1.79078e-06	1.98736e-06	1.14539e-10	1.98736e-06	1	1
g__Dyella	1.82749e-06	1.0687e-10	1.82749e-06	1.97044e-06	1.12597e-10	1.97044e-06	1	1
g__Syntrophobacter	1.79078e-06	1.02621e-10	1.79078e-06	1.97087e-06	5.4311e-11	1.3685e-06	1	1
g__betaproteobacteriumJGI0001003-N18	9.13743e-07	2.67176e-11	9.13743e-07	2.95769e-06	2.53691e-10	2.95769e-06	0.352602	0.645967
g__Vagococcus	1.78469e-06	4.93182e-11	1.24145e-06	1.96901e-06	5.42087e-11	1.36721e-06	1	1
g__CAG-56	2.67903e-06	2.29671e-10	2.67903e-06	9.85644e-07	2.81733e-11	9.85644e-07	0.626756	0.854329
g__Lentimonas	1.78515e-06	1.01977e-10	1.78515e-06	1.96943e-06	1.12481e-10	1.96943e-06	1	1
g__Euzebyella	8.9539e-07	2.56551e-11	8.9539e-07	1.9784e-06	5.47281e-11	1.37375e-06	0.607763	0.85352
g__DNF00809	1.79114e-06	1.02662e-10	1.79114e-06	9.8556e-07	2.81685e-11	9.8556e-07	1	1
g__Anaerotruncus	8.91991e-07	2.54607e-11	8.91991e-07	1.98736e-06	1.14539e-10	1.98736e-06	0.607763	0.85352
g__Nitrosospira	1.79243e-06	4.97469e-11	1.24683e-06	9.85729e-07	2.81782e-11	9.85729e-07	1	1
g__Sulfitobacter	1.78515e-06	1.01977e-10	1.78515e-06	9.93682e-07	2.86347e-11	9.93682e-07	1	1
g__Verruc-01	8.9539e-07	2.56551e-11	8.9539e-07	1.98736e-06	1.14539e-10	1.98736e-06	0.607763	0.85352
g__Dechloromonas	1.79052e-06	4.9641e-11	1.2455e-06	9.84631e-07	2.81154e-11	9.84631e-07	1	1
g__Enhygromyxasp.SIS-1	1.79078e-06	1.02621e-10	1.79078e-06	9.93682e-07	2.86347e-11	9.93682e-07	1	1
g__Sideroxydans	8.9539e-07	2.56551e-11	8.9539e-07	9.85222e-07	2.81492e-11	9.85222e-07	1	1
g__Lapillicoccus	8.97447e-07	2.57732e-11	8.97447e-07	9.84631e-07	2.81154e-11	9.84631e-07	1	1
g__alphaIcluster	8.97447e-07	2.57732e-11	8.97447e-07	9.84631e-07	2.81154e-11	9.84631e-07	1	1
g__OLB13	8.97963e-07	2.58028e-11	8.97963e-07	9.84743e-07	2.81219e-11	9.84743e-07	1	1
HC versus OPL
Tax	A_mean	A_variance	A_se	B_mean	B_variance	B_se	pvalue	qvalue
g__Streptococcus	0.290262	0.0281318	0.0306223	0.184894	0.0157666	0.022197	0.00599401	0.0796572
g__Haemophilus	0.125661	0.00752611	0.0158389	0.142981	0.0193603	0.024597	0.548452	0.728253
g__Neisseria	0.0891887	0.00920592	0.0175175	0.147431	0.0129675	0.0201304	0.02997	0.195492
g__Veillonella	0.0682624	0.00280812	0.00967492	0.0442538	0.00274983	0.00926996	0.0829171	0.307891
g__	0.0566174	0.0144985	0.0219837	0.0274088	0.00100661	0.0056086	0.227772	0.467581
g__Gemella	0.0378658	0.000895852	0.00546459	0.0355401	0.00109188	0.00584134	0.753247	0.888147
g__Alloprevotella	0.030776	0.00100189	0.00577895	0.0361897	0.00130251	0.00637992	0.501499	0.689067
g__Prevotella7	0.0292829	0.000922617	0.00554562	0.0302367	0.00276312	0.00929233	0.946054	1
g__Actinobacillus	0.0183862	0.0010731	0.00598081	0.0373738	0.00473349	0.0121623	0.175824	0.418826
g__Porphyromonas	0.0286497	0.000494333	0.00405928	0.0246164	0.000310963	0.00311731	0.43956	0.649059
g__Fusobacterium	0.0214441	0.000172037	0.00239469	0.0283675	0.000994009	0.0055734	0.27972	0.50994
g__Rothia	0.0122717	8.83765e-05	0.00171636	0.0321471	0.00175464	0.00740489	0.002997	0.0521892
g__Prevotella	0.016113	0.000162858	0.00232994	0.0283957	0.00244526	0.00874154	0.160839	0.396739
g__Granulicatella	0.0233825	0.000392944	0.00361913	0.0180987	0.000197592	0.00248491	0.238761	0.479824
g__Renibacterium	0.00294617	1.92854e-05	0.000801777	0.028927	0.013001	0.0201564	0.012987	0.113077
g__Aggregatibacter	0.00888213	0.000120296	0.00200247	0.01218	0.000201047	0.00250654	0.320679	0.541616
g__Capnocytophaga	0.00723539	9.12988e-05	0.0017445	0.0110384	0.000174527	0.00233537	0.181818	0.42545
g__Actinomyces	0.011424	0.000178024	0.00243601	0.00677552	3.05519e-05	0.000977111	0.0799201	0.29896
g__Leptotrichia	0.00816282	5.40345e-05	0.00134207	0.00822844	7.62748e-05	0.00154389	0.976024	1
g__Pseudomonas	0.000729162	5.05246e-06	0.000410384	0.0134551	0.00157155	0.00700792	0.032967	0.195537
g__Prevotella1	0.0110287	0.00110986	0.00608237	0.00263597	1.00806e-05	0.000561267	0.155844	0.393506
g__Lautropia	0.00260695	6.79566e-06	0.000475943	0.0092014	0.000682799	0.00461925	0.0879121	0.319393
g__Treponema2	0.00377966	1.83866e-05	0.00078287	0.00492543	5.27225e-05	0.00128358	0.461538	0.661704
g__Peptostreptococcus	0.00301131	7.90837e-06	0.000513432	0.00441772	5.01441e-05	0.0012518	0.354645	0.579356
g__TM7phylumsp.oralcloneFR058	0.00442649	8.72499e-05	0.00170538	0.00262326	3.15079e-05	0.000992282	0.392607	0.610051
g__Bergeyella	0.00200077	3.14574e-06	0.000323818	0.00464147	0.00010903	0.00184586	0.218781	0.455762
g__Campylobacter	0.00310208	9.20162e-06	0.000553824	0.00308684	8.66673e-06	0.000520418	0.981019	1
g__Sphingomonas	0.00154029	4.41625e-06	0.000383678	0.00414875	6.25817e-05	0.00139846	0.0659341	0.279364
g__Parvimonas	0.00194665	3.36093e-06	0.00033471	0.00363911	2.66001e-05	0.000911731	0.0759241	0.296536
g__RikenellaceaeRC9gutgroup	0.00406556	0.000127764	0.00206368	0.00122726	4.86389e-06	0.000389868	0.188811	0.435387
g__Prevotella2	0.00210293	3.54788e-06	0.000343893	0.00296052	1.66338e-05	0.000720977	0.27972	0.50994
g__Selenomonas3	0.00237035	6.1994e-06	0.000454584	0.00249094	1.12286e-05	0.000592364	0.884116	0.96027
g__Abiotrophia	0.00247261	2.26182e-05	0.000868297	0.00235673	1.21381e-05	0.000615887	0.915085	0.979063
g__Corynebacterium	0.00256073	6.48727e-06	0.000465019	0.00152706	3.09564e-06	0.000311029	0.0629371	0.273993
g__Filifactor	0.00161282	5.02263e-06	0.000409171	0.00186576	1.00678e-05	0.000560909	0.742258	0.888147
g__[Eubacterium]nodatumgroup	0.00181166	2.4329e-06	0.000284775	0.00155172	3.1593e-06	0.00031421	0.533467	0.71459
g__Lachnoanaerobaculum	0.00153124	9.50361e-07	0.000177985	0.00147861	2.04914e-06	0.000253053	0.864136	0.956993
g__ChristensenellaceaeR-7group	0.00246545	7.72191e-05	0.00160436	0.000537035	2.10969e-06	0.000256764	0.362637	0.585086
g__Eikenella	0.000957108	2.15526e-06	0.000268034	0.00179903	5.62098e-06	0.000419113	0.0969031	0.333033
g__Dialister	0.0012998	1.23707e-06	0.000203066	0.00141491	5.11459e-06	0.000399789	0.814186	0.925095
g__RuminococcaceaeUCG-014	0.00136995	5.90875e-06	0.0004438	0.00118859	1.80999e-06	0.000237828	0.778222	0.903453
g__Prevotella6	0.00143834	1.43118e-05	0.000690696	0.00106758	4.62678e-06	0.000380246	0.729271	0.876861
g__Megasphaera	0.00124219	5.70438e-06	0.000436057	0.00102833	2.75581e-06	0.000293461	0.715285	0.86416
g__Oribacterium	0.00120535	1.27916e-06	0.000206491	0.00105606	1.20393e-06	0.000193966	0.585415	0.758037
g__F0332	0.00099632	9.2521e-06	0.000555341	0.00120693	1.62355e-05	0.000712291	0.713287	0.863812
g__Catonella	0.000866161	5.75661e-07	0.000138523	0.0012531	1.83649e-06	0.000239563	0.161838	0.396739
g__unidentified	0.0013117	4.6997e-06	0.000395799	0.000746799	8.60625e-07	0.000163995	0.216783	0.455762
g__Sulfurovum	0.0015349	2.73775e-05	0.000955293	0.000304019	1.17545e-06	0.000191658	0.192807	0.440578
g__CandidatusSaccharimonas	0.00144948	1.93143e-05	0.000802378	0.000369699	2.02119e-07	7.94745e-05	0.125874	0.362575
g__Tannerella	0.000920348	6.83631e-07	0.000150956	0.000850969	8.52209e-07	0.000163192	0.768232	0.898049
g__[Eubacterium]saphenumgroup	0.000604028	1.46907e-06	0.00022129	0.00111764	8.63472e-06	0.000519457	0.460539	0.661704
g__RuminococcaceaeNK4A214group	0.00128924	1.84439e-05	0.000784089	0.000263768	3.77853e-07	0.000108664	0.232767	0.473982
g__Woeseia	0.00124747	2.11332e-05	0.000839309	0.000292462	8.42401e-07	0.00016225	0.306693	0.537778
g__ErysipelotrichaceaeUCG-007	0.000591681	2.21273e-07	8.58822e-05	0.000882909	2.02401e-06	0.000251496	0.276723	0.508165
g__Fretibacterium	0.000635996	3.50185e-07	0.000108041	0.000817113	1.33257e-06	0.000204066	0.461538	0.661704
g__Selenomonas	0.000707967	4.59346e-07	0.00012374	0.000699184	8.74447e-07	0.000165307	0.967033	1
g__Atopobium	0.000771645	8.48163e-07	0.000168143	0.000611012	7.31781e-07	0.000151222	0.502498	0.689067
g__[Eubacterium]brachygroup	0.000631522	6.73541e-07	0.000149838	0.000719159	3.38137e-06	0.000325066	0.885115	0.96027
g__PrevotellaceaeUCG-001	0.000752371	6.54793e-06	0.000467188	0.000493703	1.82841e-06	0.000239035	0.651349	0.80744
g__Acinetobacter	0.000781281	4.9474e-06	0.000406095	0.000455182	4.2433e-07	0.000115153	0.648352	0.806447
g__Cardiobacterium	0.000733719	1.54941e-06	0.00022726	0.000496544	6.02076e-07	0.000137167	0.37962	0.599088
g__Succiniclasticum	0.00112507	2.38136e-05	0.000890947	7.2338e-05	2.28762e-08	2.67373e-05	0.320679	0.541616
g__Johnsonella	0.0005135	4.58722e-07	0.000123656	0.000600098	8.00344e-07	0.000158148	0.712288	0.863812
g__Bacteroides	0.000342416	1.60785e-07	7.32086e-05	0.000742965	7.37494e-07	0.000151811	0.017982	0.132671
g__LachnospiraceaeNK4A136group	0.000198635	7.61184e-08	5.03714e-05	0.000859038	5.80519e-06	0.000425925	0.016983	0.131945
g__Roseburia	0.000764026	1.15796e-05	0.000621278	0.000266582	2.83739e-07	9.41639e-05	0.841159	0.93565
g__candidatedivisionSR1bacteriumtaxon345	0.000427891	2.65153e-07	9.40129e-05	0.000565252	1.82136e-06	0.000238574	0.722278	0.870526
g__Stomatobaculum	0.000601879	1.37479e-06	0.000214071	0.000331237	1.44343e-07	6.71618e-05	0.258741	0.48938
g__PrevotellaceaeNK3B31group	0.000529395	4.81298e-06	0.00040054	0.00037303	3.64955e-06	0.000337711	0.564436	0.742292
g__[Eubacterium]coprostanoligenesgroup	0.000597917	4.47463e-06	0.000386205	0.000297094	3.86725e-07	0.000109933	0.601399	0.772109
g__Peptococcus	0.000361058	8.20871e-08	5.23091e-05	0.000500748	5.87257e-07	0.000135469	0.360639	0.583727
g__Streptobacillus	5.80917e-05	2.42871e-08	2.84529e-05	0.000761202	1.57216e-05	0.000700927	0.46953	0.666885
g__Mycoplasma	0.00032197	2.53548e-07	9.19325e-05	0.000479585	4.57216e-07	0.000119532	0.316683	0.541616
g__Psychrobacter	0.000102858	1.11757e-07	6.10347e-05	0.000657692	8.69393e-06	0.000521234	0.395604	0.612491
g__Kingella	0.000495306	5.9007e-07	0.000140246	0.000283079	2.42349e-07	8.70252e-05	0.202797	0.443345
g__Escherichia-Shigella	0.000635994	7.51022e-06	0.00050034	0.000135943	8.87565e-08	5.26654e-05	0.462537	0.661704
g__Gracilibacteriabacteriumoraltaxon873	0.000322054	7.17219e-07	0.00015462	0.00038798	8.55868e-07	0.000163542	0.745255	0.888147
g__candidatedivisionSR1bacteriumMGEHA	0.000207633	4.40889e-08	3.83358e-05	0.000448692	6.06819e-07	0.000137707	0.107892	0.34688
g__F0058	0.000344863	1.71255e-07	7.55546e-05	0.000312527	3.20844e-07	0.000100132	0.797203	0.919149
g__Ilumatobacter	0.000510457	8.94503e-07	0.000172675	0.000143086	3.54182e-07	0.000105206	0.0789211	0.29896
g__Comamonas	0.000215408	1.15246e-07	6.19802e-05	0.000416562	5.33579e-07	0.000129129	0.173826	0.416029
g__Phascolarctobacterium	1.33384e-05	1.22478e-09	6.38953e-06	0.000601457	6.61704e-06	0.000454734	0.013986	0.115786
g__Terrimicrobium	0.000475682	1.12782e-06	0.000193892	0.000156532	6.07792e-07	0.000137817	0.195804	0.441434
g__Acholeplasma	0.000326608	7.65164e-07	0.000159704	0.000293048	6.98624e-07	0.000147757	0.889111	0.96027
g__Lactobacillus	0.000222411	2.41897e-07	8.97955e-05	0.000355254	7.17355e-07	0.000149724	0.492507	0.687948
g__PrevotellaceaeUCG-003	0.000242029	7.49911e-07	0.000158104	0.000328698	1.28906e-06	0.000200706	0.657343	0.811633
g__Anaeroglobus	0.000333425	2.34072e-07	8.83312e-05	0.000232215	1.55653e-07	6.97435e-05	0.403596	0.615759
g__Cetobacterium	0.000559315	6.70287e-06	0.000472683	7.15567e-06	1.26925e-09	6.29794e-06	0.044955	0.229316
g__SM1A02	0.000370222	4.91343e-07	0.000127977	0.000175152	2.74111e-07	9.25525e-05	0.240759	0.479824
g__Stenotrophomonas	0.000203195	6.30479e-08	4.58432e-05	0.000327282	1.66155e-07	7.20579e-05	0.138861	0.369078
g__Blastopirellula	0.000406286	5.46722e-07	0.000134997	0.000125221	3.48079e-07	0.000104295	0.117882	0.353859
g__OryzasativaJaponicaGroup(Japaneserice)	0.000122071	4.54568e-08	3.89259e-05	0.000381207	1.99899e-06	0.000249937	0.426573	0.638432
g__Ruminococcus2	0.00029331	5.37199e-07	0.000133816	0.000210853	2.37172e-07	8.60907e-05	0.652348	0.80744
g__Nitrospira	0.000196468	3.19888e-07	0.000103261	0.000300159	6.13915e-07	0.000138509	0.522478	0.705484
g__Clostridialesbacteriumcanineoraltaxon162	0.000198219	8.7849e-08	5.41138e-05	0.000290357	3.78178e-07	0.000108711	0.476523	0.674074
g__Subgroup23	0.000443182	2.79408e-06	0.000305182	5.72332e-05	5.04822e-08	3.97186e-05	0.204795	0.443869
g__Methylophilus	0.000403588	4.21692e-06	0.000374919	8.77074e-05	1.23714e-07	6.21777e-05	0.759241	0.889598
g__Moraxella	5.14687e-05	2.36557e-08	2.80807e-05	0.000414241	1.43164e-06	0.000211515	0.120879	0.356982
g__Anderseniella	0.000426275	1.43242e-06	0.000218512	6.43889e-05	5.70125e-08	4.22095e-05	0.0579421	0.265761
g__Quinella	0.000468954	3.32083e-06	0.000332707	1.7865e-05	4.04205e-09	1.1239e-05	0.203796	0.443608
g__Subgroup10	0.000369122	1.63411e-06	0.000233388	0.000108344	7.35249e-08	4.79338e-05	0.345654	0.570443
g__Staphylococcus	4.5732e-05	3.69019e-09	1.10908e-05	0.000399801	8.6196e-07	0.000164123	0.017982	0.132671
g__Ilyobacter	0.000408803	3.01489e-06	0.000317012	4.91663e-05	6.90127e-08	4.64397e-05	0.241758	0.479824
g__RuminococcaceaeUCG-005	0.000179644	2.38272e-07	8.91201e-05	0.000260961	6.64358e-07	0.000144087	0.698302	0.853012
g__RuminococcaceaeUCG-002	0.000282909	7.11272e-07	0.000153977	0.000151877	1.48134e-07	6.80381e-05	0.441558	0.650108
g__JTB255marinebenthicgroup	0.00035868	1.9593e-06	0.000255559	7.78092e-05	7.633e-08	4.88397e-05	0.355644	0.579356
g__VeillonellaceaeUCG-001	0.000376125	2.09347e-06	0.000264163	5.53934e-05	1.68818e-08	2.29686e-05	0.392607	0.610051
g__Shuttleworthia	0.000248576	1.78546e-07	7.71463e-05	0.000154413	1.28588e-07	6.33906e-05	0.368631	0.59098
g__[Eubacterium]yuriigroup	0.000189525	8.03413e-08	5.17498e-05	0.000209102	1.89538e-07	7.69614e-05	0.837163	0.933261
g__Sva0081sedimentgroup	0.000340481	1.77493e-06	0.000243237	5.45366e-05	4.6162e-08	3.79811e-05	0.246753	0.481121
g__SuccinivibrionaceaeUCG-002	0.000363811	2.34814e-06	0.00027977	3.21568e-05	1.0168e-08	1.78255e-05	0.308691	0.539409
g__Altererythrobacter	0.000292606	2.69554e-07	9.479e-05	9.48319e-05	1.55936e-07	6.98068e-05	0.111888	0.34688
g__Prevotella9	0.000113383	3.04243e-07	0.000100705	0.0002621	3.13771e-07	9.9022e-05	0.314685	0.541616
g__Akkermansia	5.25558e-05	1.00243e-08	1.82796e-05	0.000319995	3.81907e-07	0.000109246	0.015984	0.126124
g__RuminococcaceaeUCG-010	0.000218093	5.78417e-07	0.000138855	0.000157384	1.83245e-07	7.56729e-05	0.755245	0.888147
g__Rhodopirellula	0.000300993	3.7074e-07	0.000111167	7.69156e-05	1.20913e-07	6.14696e-05	0.0999001	0.333033
g__CandidatusThiobios	0.000332809	1.68405e-06	0.000236928	4.20112e-05	3.54232e-08	3.32712e-05	0.232767	0.473982
g__RBG-16-58-14	0.000320177	9.58339e-07	0.000178731	5.09753e-05	1.996e-08	2.4975e-05	0.102897	0.337422
g__PMMR1	4.29653e-05	4.24108e-09	1.18899e-05	0.000307446	8.20323e-07	0.00016011	0.0969031	0.333033
g__Ruminococcus1	6.86781e-05	3.09155e-08	3.21017e-05	0.000272171	5.76136e-07	0.00013418	0.0979021	0.333033
g__Phaseolusacutifolius(teparybean)	0.00024742	2.61459e-07	9.33558e-05	0.000102756	1.2007e-08	1.93706e-05	0.144855	0.375138
g__Limnobacter	1.82106e-05	3.28381e-09	1.04623e-05	0.000316345	1.33662e-06	0.000204376	0.182817	0.42545
g__DefluviitaleaceaeUCG-011	0.000159077	6.46367e-08	4.64172e-05	0.000176784	7.24268e-08	4.75745e-05	0.813187	0.925095
g__CandidatusCompetibacter	0.000270274	3.6078e-07	0.000109663	5.99203e-05	8.00776e-08	5.00242e-05	0.100899	0.333033
g__Urania-1B-19marinesedimentgroup	0.000245552	9.14903e-07	0.000174633	7.74384e-05	7.29815e-08	4.77564e-05	0.494505	0.687948
g__MND1	0.000120757	1.60249e-07	7.30866e-05	0.000181507	2.46557e-07	8.77776e-05	0.619381	0.781551
g__Dongia	0.000140788	1.58558e-07	7.26998e-05	0.000156247	1.26062e-07	6.27651e-05	0.873127	0.95896
g__Erythrobacter	0.000256161	3.88069e-07	0.000113735	4.56284e-05	3.76451e-08	3.42988e-05	0.0739261	0.296291
g__Pir4lineage	0.000264318	3.90912e-07	0.000114151	3.57665e-05	1.69195e-08	2.29942e-05	0.038961	0.214679
g__Flavobacterium	5.35753e-05	1.04165e-08	1.86338e-05	0.000230273	4.45345e-07	0.000117971	0.158841	0.396739
g__RB41	0.000123271	9.37653e-08	5.59063e-05	0.000160126	2.26949e-07	8.42149e-05	0.778222	0.903453
g__Methylobacterium	4.49841e-05	1.03836e-08	1.86043e-05	0.000227682	4.94064e-07	0.000124256	0.133866	0.365418
g__Falsirhodobacter	0.000211959	2.08895e-07	8.34456e-05	6.08149e-05	8.14809e-08	5.04606e-05	0.144855	0.375138
g__Enterobacter	1.52655e-05	1.96413e-09	8.09142e-06	0.000238458	1.50851e-06	0.000217119	0.453546	0.658131
g__Selenomonas4	0.00015628	5.46352e-08	4.26752e-05	0.000102665	2.30886e-08	2.68611e-05	0.325674	0.546397
g__Lysobacter	4.11847e-05	2.8497e-08	3.08204e-05	0.00020416	3.42821e-07	0.000103504	0.134865	0.366166
g__RuminococcaceaeUCG-011	0.000227693	6.57801e-07	0.000148077	2.23403e-05	3.10097e-09	9.84404e-06	0.245754	0.481031
g__Citrobacter	0.000213845	1.08071e-06	0.000189799	3.30741e-05	7.70444e-09	1.55166e-05	0.602398	0.772109
g__Alistipes	7.81621e-05	2.03291e-08	2.60314e-05	0.000158526	9.30561e-08	5.39259e-05	0.20979	0.452752
g__Butyrivibrio2	0.000175654	9.58582e-08	5.65268e-05	6.52305e-05	9.19277e-09	1.69492e-05	0.0509491	0.250077
g__Truepera	0.000190499	1.64253e-07	7.3994e-05	5.09801e-05	4.83766e-08	3.88815e-05	0.111888	0.34688
g__Brevundimonas	6.4037e-05	2.35433e-08	2.80138e-05	0.000168413	8.65492e-08	5.20064e-05	0.0699301	0.284796
g__Parabacteroides	7.25489e-05	1.68488e-08	2.36987e-05	0.000159399	7.12859e-08	4.71983e-05	0.0989011	0.333033
g__FamilyXIIIUCG-001	8.19484e-05	5.55116e-09	1.36029e-05	0.000150065	7.53602e-08	4.85284e-05	0.182817	0.42545
g__Pseudopropionibacterium	7.14026e-05	2.8668e-08	3.09128e-05	0.000148109	1.39581e-07	6.60446e-05	0.330669	0.551116
g__Peptoanaerobacter	6.85712e-05	1.2247e-08	2.02048e-05	0.000149241	5.65436e-08	4.20355e-05	0.0669331	0.279364
g__Simonsiella	9.61842e-05	1.92798e-07	8.01661e-05	0.000113854	2.47223e-07	8.78961e-05	0.91009	0.975786
g__p-1088-a5gutgroup	0.000131923	1.50563e-07	7.08433e-05	7.14554e-05	4.07676e-08	3.5693e-05	0.480519	0.67594
g__Bernardetia	0.000173949	1.99348e-07	8.15164e-05	3.13116e-05	2.78916e-08	2.95231e-05	0.0969031	0.333033
g__Thiohalophilus	0.000176431	3.31604e-07	0.000105136	2.95023e-05	1.9032e-08	2.43875e-05	0.190809	0.437994
g__Succinivibrio	0.000120968	2.54539e-07	9.21121e-05	7.95219e-05	6.14964e-08	4.38379e-05	0.787213	0.909708
g__Ruminiclostridium9	3.3514e-05	6.05541e-09	1.42073e-05	0.000160498	2.18695e-07	8.26693e-05	0.03996	0.214679
g__Desulfopila	0.000170359	1.3912e-07	6.80981e-05	3.12979e-05	1.46135e-08	2.13699e-05	0.042957	0.225972
g__HSBOF53-F07	0.000154426	3.26077e-07	0.000104256	4.64737e-05	3.40373e-08	3.26139e-05	0.420579	0.635906
g__Silicimonas	0.000159853	1.20149e-07	6.32849e-05	3.84568e-05	2.22916e-08	2.63934e-05	0.0769231	0.296536
g__Cutibacterium	0.000149466	1.93333e-07	8.02773e-05	4.65097e-05	1.19099e-08	1.92921e-05	0.303696	0.534379
g__Odoribacter	6.10487e-05	2.81479e-08	3.06311e-05	0.000124459	4.7672e-08	3.85973e-05	0.200799	0.44281
g__Olsenella	0.000105816	1.56846e-08	2.28652e-05	7.59099e-05	9.87866e-09	1.75701e-05	0.314685	0.541616
g__Shimia	0.000142454	7.39266e-08	4.96409e-05	4.0251e-05	3.52159e-08	3.31738e-05	0.100899	0.333033
g__Acuticoccus	0.000148123	1.3354e-07	6.67184e-05	3.2197e-05	2.36773e-08	2.72014e-05	0.127872	0.362783
g__Robiginitalea	0.000157235	3.1577e-07	0.000102595	2.32506e-05	7.37003e-09	1.51761e-05	0.133866	0.365418
g__Nitrospina	0.000146798	3.99932e-07	0.00011546	2.95097e-05	1.44932e-08	2.12817e-05	0.427572	0.638432
g__Carboxylicivirga	0.000137626	8.18896e-08	5.22461e-05	3.75592e-05	2.74126e-08	2.92685e-05	0.10989	0.34688
g__Stappia	0.000139394	7.67167e-08	5.0569e-05	3.39865e-05	2.68342e-08	2.89581e-05	0.0919081	0.326856
g__Lewinella	0.000141343	1.06742e-07	5.96495e-05	3.04098e-05	2.19432e-08	2.61863e-05	0.0989011	0.333033
g__CandidatusSolibacter	9.8793e-05	1.36027e-07	6.73368e-05	6.89805e-05	2.27715e-08	2.6676e-05	0.666334	0.820728
g__RuminococcaceaeUCG-003	6.6896e-06	3.79819e-10	3.55818e-06	0.000152391	5.07455e-07	0.000125928	0.143856	0.375138
g__Allorhizobium-Neorhizobium-Pararhizobium-Rhizobium	0.000108926	2.71983e-08	3.011e-05	5.55795e-05	1.1252e-08	1.87517e-05	0.147852	0.379012
g__Fimbriiglobus	0.000136644	1.09477e-07	6.0409e-05	2.59407e-05	1.74188e-08	2.33311e-05	0.0899101	0.322018
g__SH-PL14	0.000113965	1.11158e-07	6.08709e-05	4.48063e-05	1.68359e-08	2.29374e-05	0.354645	0.579356
g__Ellin6067	6.02257e-05	2.08954e-08	2.63915e-05	9.05906e-05	3.95508e-08	3.51563e-05	0.4995	0.689067
g__Bradyrhizobium	9.18948e-05	1.0102e-07	5.80287e-05	6.0879e-05	1.17664e-08	1.91755e-05	0.807193	0.925095
g__Limibacillus	0.00014392	4.06391e-07	0.000116389	1.2515e-05	5.01202e-09	1.2515e-05	0.211788	0.455119
g__Roseovarius	0.000125269	1.12906e-07	6.13476e-05	2.86312e-05	1.75064e-08	2.33896e-05	0.147852	0.379012
g__Mogibacterium	6.76475e-05	7.73582e-09	1.6058e-05	8.21019e-05	4.45843e-08	3.73264e-05	0.754246	0.888147
g__Sulfurimonas	0.000147561	1.75633e-07	7.65142e-05	7.15157e-06	7.39203e-10	4.80625e-06	0.012987	0.113077
g__Thiogranum	0.00013527	3.01082e-07	0.00010018	1.43098e-05	1.2654e-09	6.28839e-06	0.26973	0.504496
g__Flexilinea	0.000111864	1.22135e-07	6.38058e-05	3.48375e-05	3.83399e-09	1.09459e-05	0.351648	0.578444
g__Haliangium	6.70177e-05	2.08e-08	2.63312e-05	7.62671e-05	3.92695e-08	3.5031e-05	0.826174	0.925095
g__Tropicimonas	0.000116597	7.55378e-08	5.01789e-05	2.86171e-05	1.62352e-08	2.25244e-05	0.132867	0.365418
g__Desulfatiglans	0.000134199	1.70604e-07	7.5411e-05	1.25175e-05	1.79319e-09	7.4858e-06	0.0869131	0.318052
g__[Eubacterium]oxidoreducensgroup	6.67133e-06	7.14713e-10	4.88096e-06	0.000130744	1.98032e-07	7.86671e-05	0.030969	0.195492
g__RoseobactercladeNAC11-7lineage	0.000113098	1.34075e-07	6.68518e-05	3.04049e-05	1.647e-08	2.26867e-05	0.28971	0.520596
g__SEEP-SRB1	0.000114004	1.13455e-07	6.14966e-05	2.7718e-05	8.32612e-09	1.61304e-05	0.152847	0.389837
g__Ralstonia	3.14906e-05	3.64478e-09	1.10224e-05	0.000103717	3.84783e-08	3.46763e-05	0.027972	0.185867
g__Sphingobacterium	1.43305e-05	1.39817e-09	6.82684e-06	0.000116667	5.22244e-08	4.03982e-05	0.004995	0.0741905
g__Acidibacter	6.69196e-05	3.41227e-08	3.37257e-05	6.34472e-05	2.03531e-08	2.52197e-05	0.943057	1
g__Chryseobacterium	1.0555e-05	1.74279e-09	7.62188e-06	0.00011683	1.11e-07	5.88962e-05	0.0699301	0.284796
g__OM60(NOR5)clade	0.000122807	2.45773e-07	9.0512e-05	8.93629e-06	1.71217e-09	7.31473e-06	0.131868	0.365418
g__Pseudarthrobacter	6.2188e-05	2.72033e-08	3.01128e-05	6.52575e-05	1.49103e-08	2.15858e-05	0.947053	1
g__LachnospiraceaeUCG-008	6.88676e-05	3.88444e-08	3.59835e-05	5.90612e-05	3.02766e-08	3.07594e-05	0.826174	0.925095
g__SWB02	3.829e-05	1.56818e-08	2.28632e-05	8.70824e-05	4.52027e-08	3.75843e-05	0.26973	0.504496
g__Fibrobacter	4.38832e-05	8.12748e-09	1.64595e-05	7.95345e-05	8.76851e-08	5.23465e-05	0.594406	0.765752
g__Vibrio	0.000110319	1.82655e-07	7.80289e-05	1.78832e-05	4.58259e-09	1.19669e-05	0.284715	0.513504
g__Ezakiella	8.18409e-05	6.34813e-08	4.60005e-05	4.10428e-05	2.78612e-08	2.9507e-05	0.503497	0.689067
g__Kluyvera	1.33467e-05	1.27936e-09	6.53035e-06	0.000105754	1.7257e-07	7.34357e-05	0.196803	0.441714
g__Pirellula	8.31851e-05	3.03474e-08	3.18054e-05	4.02129e-05	1.07649e-08	1.83413e-05	0.276723	0.508165
g__AKYG587	8.59225e-06	7.98342e-10	5.15862e-06	0.000109788	1.20764e-07	6.14318e-05	0.223776	0.461253
g__Arenimonas	4.40277e-05	2.58073e-08	2.93299e-05	7.63301e-05	7.89719e-08	4.96777e-05	0.699301	0.853012
g__ErysipelotrichaceaeUCG-004	8.78386e-05	4.03674e-08	3.66822e-05	3.12529e-05	3.13029e-09	9.89047e-06	0.161838	0.396739
g__Pedobacter	4.19666e-05	1.79596e-09	7.73727e-06	7.41396e-05	8.05466e-09	1.58653e-05	0.0629371	0.273993
g__PrevotellaceaeGa6A1group	6.30206e-05	5.74554e-08	4.37628e-05	5.10141e-05	1.71128e-08	2.31252e-05	0.876124	0.95896
g__Oscillibacter	4.75908e-06	2.85851e-10	3.08681e-06	0.0001057	1.56036e-07	6.98292e-05	0.153846	0.390414
g__Corynebacterium1	5.62779e-05	9.0472e-09	1.73659e-05	5.65379e-05	1.6236e-08	2.2525e-05	0.985015	1
g__Salinarimonas	9.26928e-05	5.14737e-08	4.14221e-05	2.14623e-05	9.72878e-09	1.74363e-05	0.123876	0.362575
g__SS1-B-09-64	9.39749e-05	9.62918e-08	5.66544e-05	1.96951e-05	4.99173e-09	1.24897e-05	0.256743	0.487426
g__Photobacterium	0.000102685	2.07306e-07	8.31276e-05	1.0728e-05	3.10161e-09	9.84507e-06	0.295704	0.525158
g__RuminococcaceaeUCG-013	2.47989e-05	3.42485e-09	1.06847e-05	8.05502e-05	5.2816e-08	4.06264e-05	0.248751	0.483151
g__Gemmata	7.36187e-05	2.16598e-08	2.68699e-05	3.23044e-05	1.81776e-08	2.38338e-05	0.280719	0.50994
g__Halioglobus	8.91945e-05	1.01558e-07	5.8183e-05	1.78801e-05	3.05197e-09	9.76596e-06	0.245754	0.481031
g__Ochrobactrum	3.6308e-05	6.3036e-09	1.44955e-05	6.62709e-05	3.09099e-08	3.10795e-05	0.444555	0.652188
g__Desulfobulbus	6.9743e-05	1.49891e-08	2.23526e-05	3.03746e-05	3.89711e-09	1.10356e-05	0.124875	0.362575
g__Selenomonas1	8.79998e-05	9.38871e-08	5.59425e-05	1.25081e-05	1.84319e-09	7.58944e-06	0.245754	0.481031
g__Desulfotignum	9.1759e-05	4.79738e-08	3.99891e-05	8.93586e-06	1.23638e-09	6.21587e-06	0.026973	0.181618
g__Blastocatella	8.52203e-05	4.10345e-08	3.6984e-05	1.3412e-05	3.16694e-09	9.94821e-06	0.0709291	0.286553
g__Bacteroidalesgenomosp.P4oralcloneMB2_G17	9.52099e-05	1.43633e-07	6.91936e-05	3.57705e-06	4.09449e-10	3.57705e-06	0.0869131	0.318052
g__Fusibacter	8.4122e-05	4.46189e-08	3.85655e-05	1.34094e-05	2.90605e-09	9.52964e-06	0.0769231	0.296536
g__Paracoccus	5.35764e-05	1.27569e-08	2.06211e-05	4.20321e-05	1.13153e-08	1.88043e-05	0.706294	0.859466
g__Bifidobacterium	3.05234e-05	7.85561e-09	1.61819e-05	6.25526e-05	8.56442e-08	5.17338e-05	0.887113	0.96027
g__Phenylobacterium	6.02448e-05	2.26814e-08	2.74963e-05	3.49638e-05	4.21026e-09	1.14704e-05	0.427572	0.638432
g__JGI0001001-H03	6.8938e-05	4.17547e-08	3.73071e-05	2.5901e-05	7.35342e-09	1.5159e-05	0.296703	0.525158
g__Pedomicrobium	4.31366e-05	3.34116e-08	3.33724e-05	4.94922e-05	2.83736e-08	2.97771e-05	0.823177	0.925095
g__Cohaesibacter	7.45076e-05	2.92613e-08	3.1231e-05	1.78903e-05	8.34296e-09	1.61468e-05	0.131868	0.365418
g__Nocardioides	4.2176e-05	2.218e-08	2.71907e-05	4.76585e-05	1.76668e-08	2.34965e-05	0.896104	0.964888
g__Alysiella	7.05065e-05	1.22512e-08	2.02083e-05	1.96822e-05	1.29579e-09	6.36344e-06	0.014985	0.120118
g__Labrenzia	6.21657e-05	2.29011e-08	2.76291e-05	2.68191e-05	1.19976e-08	1.9363e-05	0.324675	0.546397
g__CandidatusSaccharibacteriaoraltaxonTM7x	4.57042e-05	6.27602e-09	1.44638e-05	4.11031e-05	3.21322e-09	1.00206e-05	0.837163	0.933261
g__PAUC26f	5.94142e-05	3.3274e-08	3.33037e-05	2.79747e-05	1.77899e-08	2.35782e-05	0.38961	0.609143
g__LachnospiraceaeND3007group	3.54124e-05	1.85545e-08	2.48693e-05	5.01893e-05	4.65574e-08	3.81434e-05	0.756244	0.888147
g__Bulleidia	6.09411e-05	1.815e-08	2.45967e-05	2.50138e-05	1.9947e-09	7.89521e-06	0.201798	0.443079
g__LachnospiraceaeAC2044group	2.95994e-05	5.64358e-09	1.37157e-05	5.4531e-05	2.02392e-08	2.51491e-05	0.413586	0.627211
g__Sphingomicrobium	7.45889e-05	3.92577e-08	3.61745e-05	1.16271e-05	3.1655e-09	9.94595e-06	0.0959041	0.333033
g__Pseudobutyrivibrio	8.60069e-05	9.77245e-08	5.70744e-05	8.92373e-07	2.54825e-11	8.92373e-07	0.00799201	0.0917265
g__Sva0996marinegroup	7.66722e-05	5.77228e-08	4.38645e-05	8.04645e-06	8.05102e-10	5.01592e-06	0.0579421	0.265761
g__Devosia	6.31908e-05	3.55629e-08	3.44301e-05	2.05728e-05	3.44952e-09	1.03826e-05	0.292707	0.522322
g__CandidatusAlysiosphaera	6.70367e-05	3.25446e-08	3.29366e-05	1.60931e-05	2.957e-09	9.61282e-06	0.144855	0.375138
g__Acidothermus	5.36902e-05	3.64142e-08	3.48397e-05	2.86878e-05	5.93796e-09	1.36221e-05	0.521479	0.705484
g__Alphaproteobacteriabacteriumcanineoraltaxon081	5.42706e-05	3.16473e-08	3.24794e-05	2.58786e-05	1.99532e-08	2.49707e-05	0.502498	0.689067
g__SynechococcusIR11	6.50112e-05	4.17547e-08	3.73072e-05	1.60961e-05	3.27421e-09	1.01153e-05	0.213786	0.455536
g__Anaerolinea	6.41474e-05	3.0896e-08	3.20916e-05	1.60968e-05	2.84659e-09	9.43165e-06	0.138861	0.369078
g__Rubribacterium	7.45296e-05	3.80495e-08	3.56134e-05	6.26324e-06	1.2553e-09	6.26324e-06	0.041958	0.22304
g__Blautia	1.43141e-05	1.34253e-09	6.68963e-06	6.27527e-05	5.28304e-08	4.06319e-05	0.317682	0.541616
g__Bauldia	4.69502e-05	2.06528e-08	2.62379e-05	3.13738e-05	9.12666e-09	1.68881e-05	0.645355	0.804701
g__Moryella	4.96809e-05	1.65542e-08	2.34905e-05	2.58981e-05	2.60201e-09	9.01736e-06	0.3996	0.613038
g__Bryobacter	2.67562e-05	4.18384e-09	1.18094e-05	4.74504e-05	6.81586e-09	1.45944e-05	0.318681	0.541616
g__Geobacillus	1.05112e-05	7.09109e-10	4.86179e-06	5.98118e-05	7.81565e-08	4.94205e-05	0.44955	0.656136
g__Stenotrophobacter	4.97366e-05	2.33529e-08	2.79004e-05	2.15921e-05	5.76098e-09	1.34175e-05	0.433566	0.643974
g__Pelobacter	5.73881e-05	2.21398e-08	2.7166e-05	1.43157e-05	2.06184e-09	8.02698e-06	0.138861	0.369078
g__Nordella	2.01048e-05	3.43358e-09	1.06983e-05	4.77336e-05	3.13772e-08	3.13135e-05	0.575425	0.750877
g__Hasllibacter	5.72793e-05	1.32715e-08	2.10329e-05	1.25265e-05	5.02121e-09	1.25265e-05	0.0779221	0.298111
g__Deferrisoma	5.84821e-05	3.19331e-08	3.26257e-05	9.83487e-06	2.14405e-09	8.18544e-06	0.131868	0.365418
g__Pelolinea	6.12807e-05	2.59699e-08	2.94222e-05	5.36085e-06	2.8693e-10	2.99442e-06	0.043956	0.226508
g__CandidatusXiphinematobacter	2.68193e-05	7.47126e-09	1.57811e-05	3.66832e-05	1.51455e-08	2.17554e-05	0.771229	0.89947
g__Mesorhizobium	3.2522e-05	8.19185e-09	1.65246e-05	2.96127e-05	5.85266e-09	1.35239e-05	0.9001	0.967129
g__Ruminiclostridium	2.8641e-05	7.16749e-09	1.54569e-05	3.31445e-05	1.24312e-08	1.97098e-05	0.878122	0.95896
g__Helicobacter	9.52695e-06	1.36884e-09	6.75484e-06	5.00853e-05	1.36811e-08	2.06769e-05	0.0549451	0.26426
g__Iamia	4.21438e-05	2.34259e-08	2.79439e-05	1.98007e-05	4.81923e-09	1.2272e-05	0.591409	0.76384
g__Pseudoramibacter	3.44904e-05	2.99063e-08	3.15734e-05	2.58832e-05	2.91338e-09	9.54165e-06	0.992008	1
g__RuminococcaceaeUCG-004	5.06811e-05	2.89696e-08	3.1075e-05	9.83054e-06	1.14045e-09	5.96984e-06	0.320679	0.541616
g__Phocaeicola	1.80995e-05	1.71648e-09	7.56412e-06	4.01956e-05	8.40847e-09	1.621e-05	0.261738	0.493201
g__Ellin6055	5.36234e-05	4.26979e-08	3.77262e-05	7.14936e-06	6.32835e-10	4.44703e-06	0.183816	0.425813
g__FamilyXIIIAD3011group	2.95666e-05	3.86608e-09	1.13521e-05	2.8595e-05	5.01265e-09	1.25158e-05	0.933067	0.996192
g__Granulicatellasp.BB-11	3.71213e-05	4.11063e-09	1.17056e-05	2.1444e-05	2.38135e-09	8.62654e-06	0.290709	0.520596
g__Howardella	1.14385e-05	8.21656e-10	5.2334e-06	4.46072e-05	4.68394e-08	3.82587e-05	0.802198	0.922802
g__BD1-7clade	4.89178e-05	4.2459e-08	3.76205e-05	8.96205e-06	8.7214e-10	5.22057e-06	0.400599	0.613038
g__Hyphomonas	5.1534e-05	1.21843e-08	2.0153e-05	6.25162e-06	7.23125e-10	4.7537e-06	0.037962	0.214679
g__CAG-352	1.90888e-05	2.17361e-09	8.51197e-06	3.66468e-05	1.51718e-08	2.17743e-05	0.567433	0.744295
g__Novosphingobium	4.77742e-05	1.14511e-08	1.95373e-05	8.95985e-06	3.94611e-10	3.51164e-06	0.0589411	0.265761
g__RuminococcaceaeUCG-009	6.66403e-06	5.44911e-10	4.26189e-06	4.73644e-05	1.90329e-08	2.4388e-05	0.0889111	0.320715
g__Pyramidobacter	4.68429e-05	1.91299e-08	2.5252e-05	9.82808e-06	4.53911e-10	3.76626e-06	0.1998	0.44254
g__Ruminiclostridium5	3.82866e-06	9.8568e-11	1.81262e-06	5.02965e-05	1.753e-08	2.34054e-05	0.011988	0.113077
g__Anaeroplasma	4.21311e-05	3.58975e-08	3.45917e-05	1.34402e-05	3.77245e-09	1.08577e-05	0.553447	0.731651
g__Desulfosarcina	4.78971e-05	1.44749e-08	2.19658e-05	8.04277e-06	9.62535e-10	5.48445e-06	0.0669331	0.279364
g__Serratia	3.62425e-05	9.05712e-09	1.73754e-05	1.88332e-05	1.52541e-09	6.90429e-06	0.428571	0.638432
g__Acidovorax	2.86732e-05	2.72375e-09	9.52846e-06	2.50472e-05	5.15576e-09	1.26932e-05	0.82018	0.925095
g__Scardovia	3.05011e-05	3.21137e-09	1.03463e-05	2.14369e-05	1.84519e-09	7.59355e-06	0.525475	0.707639
g__Massilia	2.85777e-05	9.83514e-09	1.81063e-05	2.2412e-05	2.2813e-09	8.44338e-06	0.866134	0.957106
g__Terrimonas	1.05003e-05	8.736e-10	5.39629e-06	3.85915e-05	1.04377e-08	1.80604e-05	0.160839	0.396739
g__Anaerovorax	3.73153e-05	1.94852e-08	2.54854e-05	1.3414e-05	3.22105e-09	1.00328e-05	0.445554	0.652188
g__Hyphomicrobium	3.6427e-05	1.05015e-08	1.87096e-05	1.34378e-05	3.23913e-09	1.0061e-05	0.284715	0.513504
g__CandidatusUdaeobacter	1.8129e-05	2.22691e-09	8.61571e-06	3.04206e-05	8.5606e-09	1.6356e-05	0.556444	0.733692
g__W5053	4.37902e-05	9.26035e-09	1.75692e-05	5.3559e-06	2.86106e-10	2.99012e-06	0.014985	0.120118
g__Gracilibacteriabacteriumoraltaxon872	1.1428e-05	9.33897e-10	5.57942e-06	3.57341e-05	1.82322e-08	2.38696e-05	0.480519	0.67594
g__PrevotellaceaeUCG-004	2.47847e-05	7.0845e-09	1.53672e-05	2.32309e-05	7.57423e-09	1.53849e-05	0.889913	0.96027
g__GCA-900066575	1.62644e-05	1.97526e-09	8.1143e-06	3.1393e-05	1.11832e-08	1.86942e-05	0.577423	0.751542
g__BacC-u-018	2.39759e-05	7.65917e-09	1.59783e-05	2.32603e-05	9.33475e-09	1.70795e-05	1	1
g__Marvinbryantia	8.58493e-06	5.72662e-10	4.36907e-06	3.66687e-05	1.85554e-08	2.40802e-05	0.272727	0.508165
g__Coxiella	3.825e-05	7.76048e-09	1.60836e-05	8.03539e-06	1.01213e-09	5.62397e-06	0.0539461	0.26195
g__Phyllobacterium	2.96268e-05	2.69564e-09	9.47918e-06	1.61769e-05	2.61441e-09	9.03881e-06	0.310689	0.541028
g__Reyranella	1.43401e-05	1.69234e-09	7.51074e-06	3.05881e-05	9.95334e-09	1.76364e-05	0.503497	0.689067
g__Dactylosporangium	3.93003e-05	4.63353e-08	3.93003e-05	7.14975e-06	1.26695e-09	6.29224e-06	0.748252	0.888147
g__LachnospiraceaeUCG-006	3.54101e-05	1.79687e-08	2.44736e-05	9.85866e-06	1.04195e-09	5.70623e-06	0.396603	0.612491
g__Ignavibacterium	2.77735e-05	5.7899e-09	1.38923e-05	1.70776e-05	2.50824e-09	8.85339e-06	0.111963	0.34688
g__IS-44	2.68172e-05	6.62931e-09	1.48653e-05	1.7075e-05	2.56495e-09	8.95291e-06	0.144619	0.375138
g__Faucicola	1.90465e-06	1.08831e-10	1.90465e-06	3.94478e-05	3.09413e-08	3.10953e-05	0.31968	0.541616
g__mle1-7	1.2433e-05	1.57561e-09	7.24708e-06	2.88619e-05	1.3966e-08	2.08911e-05	0.636364	0.795455
g__Hirschia	2.01203e-05	7.19464e-09	1.54862e-05	2.05878e-05	2.71363e-09	9.20874e-06	1	1
g__FCPS473	1.91779e-05	4.81636e-09	1.26706e-05	2.05791e-05	8.16048e-09	1.59692e-05	0.879205	0.95896
g__Ramlibacter	4.78234e-06	1.75516e-10	2.41879e-06	3.42855e-05	2.50812e-08	2.79962e-05	0.368631	0.59098
g__Tropicibacter	3.24941e-05	7.77722e-09	1.6101e-05	6.26324e-06	1.2553e-09	6.26324e-06	0.127872	0.362783
g__Faecalibacterium	3.81116e-05	4.35748e-08	3.81116e-05	8.92398e-07	2.5484e-11	8.92398e-07	0.487512	0.683872
g__Acetitomaculum	3.73296e-05	2.27894e-08	2.75617e-05	1.78454e-06	1.01907e-10	1.78454e-06	0.241758	0.479824
g__Mycobacterium	2.39324e-05	4.11261e-09	1.17084e-05	1.43432e-05	4.41503e-09	1.17461e-05	0.119121	0.353859
g__Phycisphaera	1.90979e-05	2.05987e-09	8.28627e-06	1.80646e-05	8.51847e-09	1.63157e-05	0.875265	0.95896
g__Arcobacter	3.24718e-05	7.41519e-09	1.57217e-05	5.36849e-06	9.22263e-10	5.36849e-06	0.118881	0.353859
g__Psychromonas	3.16685e-05	2.65114e-08	2.97273e-05	5.36358e-06	9.20575e-10	5.36358e-06	0.514486	0.698428
g__Aeromicrobium	1.24705e-05	2.26624e-09	8.69145e-06	2.34475e-05	8.87308e-09	1.66518e-05	0.0769106	0.296536
g__[Desulfobacterium]catecholicumgroup	2.78273e-05	1.10092e-08	1.91566e-05	8.04619e-06	1.64899e-09	7.1785e-06	0.000542283	0.0144133
g__Muricauda	2.67428e-05	4.98034e-09	1.28845e-05	8.94051e-06	1.45005e-09	6.73158e-06	0.00184047	0.0344236
g__Desulfofustis	3.05951e-05	8.41288e-09	1.6746e-05	5.36849e-06	9.22263e-10	5.36849e-06	0.194805	0.441151
g__Flavisolibacter	1.43426e-05	2.08341e-09	8.33349e-06	2.07122e-05	6.86481e-09	1.46467e-05	0.330609	0.551116
g__Tunicatimonas	2.29342e-05	4.11284e-09	1.17087e-05	1.25265e-05	5.02121e-09	1.25265e-05	0.0751277	0.296536
g__Albidovulum	3.1556e-05	7.85109e-09	1.61772e-05	4.47374e-06	6.4046e-10	4.47374e-06	0.103896	0.3385
g__LachnospiraceaeFCS020group	9.55262e-06	8.15189e-10	5.21277e-06	2.41656e-05	5.09442e-09	1.26175e-05	0.0125459	0.113077
g__Cellulomonas	1.6276e-05	3.00359e-09	1.0006e-05	1.78962e-05	3.73613e-09	1.08053e-05	0.869729	0.95896
g__Elusimicrobium	2.29331e-05	4.6875e-09	1.25e-05	1.16147e-05	1.52092e-09	6.89411e-06	0.0489718	0.247308
g__Bryumargenteumvar.argenteum	1.43829e-05	4.14958e-09	1.17609e-05	1.87452e-05	4.34687e-09	1.1655e-05	0.505551	0.690008
g__Lutimonas	2.87739e-05	1.24677e-08	2.0386e-05	4.46973e-06	2.17047e-10	2.60436e-06	0.381618	0.600365
g__Rikenella	1.24322e-05	1.97305e-09	8.10977e-06	1.97056e-05	3.68688e-09	1.07338e-05	0.2362	0.477124
g__Rhodanobacter	1.23946e-05	1.78724e-09	7.71847e-06	1.98088e-05	4.9808e-09	1.2476e-05	0.2362	0.477124
g__Solirubrobacter	1.33908e-05	2.03496e-09	8.23602e-06	1.8852e-05	9.2904e-09	1.70389e-05	0.398293	0.613038
g__Curvibacter	1.43442e-05	8.97195e-10	5.46868e-06	1.79556e-05	3.76278e-09	1.08438e-05	0.612688	0.776251
g__Pannonibacter	2.96061e-05	3.82679e-09	1.12942e-05	3.57435e-06	1.97821e-10	2.48635e-06	0.032967	0.195537
g__Aridibacter	2.96864e-05	1.07414e-08	1.89221e-05	2.68179e-06	2.30144e-10	2.68179e-06	0.118881	0.353859
g__Variovorax	4.75927e-06	3.42047e-10	3.37662e-06	2.60579e-05	5.26886e-09	1.28317e-05	5.01992e-05	0.00316883
g__Lawsonella	1.52808e-05	9.45293e-10	5.61336e-06	1.52167e-05	2.27106e-09	8.42441e-06	1	1
g__LachnospiraceaeUCG-010	6.66648e-06	4.8912e-10	4.03782e-06	2.32422e-05	4.87795e-09	1.23465e-05	0.00156523	0.0316177
g__Wolinella	1.90372e-05	3.56115e-09	1.08952e-05	1.16114e-05	9.41991e-10	5.42561e-06	0.168008	0.404018
g__SBZC-1223	2.58088e-05	4.95336e-09	1.28496e-05	5.36767e-06	6.57776e-10	4.53382e-06	0.000148853	0.00683373
g__Spirochaeta2	2.96967e-05	7.06111e-09	1.53418e-05	1.7895e-06	1.02474e-10	1.7895e-06	0.00799201	0.0917265
g__Rhodoplanes	1.04951e-05	1.26863e-09	6.50289e-06	1.98648e-05	8.76786e-09	1.65528e-05	0.115669	0.351885
g__Micromonospora	7.64882e-06	7.92971e-10	5.14124e-06	2.16223e-05	6.24597e-09	1.39709e-05	0.00792645	0.0917265
g__Actinoplanes	4.79182e-06	4.62068e-10	3.92457e-06	2.42288e-05	1.35733e-08	2.05953e-05	0.000141521	0.00683373
g__Rhizobacter	4.78109e-06	1.75267e-10	2.41707e-06	2.24811e-05	5.46657e-09	1.30702e-05	0.000391946	0.0131955
g__Pseudolabrys	1.14968e-05	3.34171e-09	1.05542e-05	1.51929e-05	1.47582e-09	6.79113e-06	0.465045	0.663412
g__Levilinea	1.917e-05	4.42144e-09	1.21401e-05	8.0455e-06	1.01554e-09	5.63344e-06	0.039111	0.214679
g__Pseudohaliea	1.91259e-05	3.66518e-09	1.10532e-05	7.15334e-06	1.00442e-09	5.60252e-06	0.0215508	0.151155
g__ESFC-1	1.24195e-05	9.46931e-10	5.61822e-06	1.34189e-05	5.02362e-09	1.25295e-05	0.852712	0.946417
g__Robinsoniella	2.57776e-05	1.99346e-08	2.57776e-05	8.92245e-07	2.54753e-11	8.92245e-07	5.49908e-08	2.77704e-05
g__Psychrilyobacter	2.01293e-05	5.66963e-09	1.37473e-05	6.25764e-06	5.14008e-10	4.00784e-06	0.00697405	0.0903051
g__CandidatusChloroploca	2.39226e-05	5.64706e-09	1.37199e-05	1.78452e-06	4.93084e-11	1.24132e-06	1.78153e-06	0.000449837
g__ErysipelotrichaceaeUCG-006	1.52449e-05	7.73381e-10	5.07734e-06	9.82509e-06	4.53687e-10	3.76533e-06	0.335948	0.556241
g__Ponticaulis	2.19401e-05	3.03464e-09	1.00576e-05	2.68425e-06	2.30566e-10	2.68425e-06	3.31616e-05	0.0027911
g__Hydrogenophaga	9.59645e-06	1.56317e-09	7.21843e-06	1.4399e-05	2.41493e-09	8.68716e-06	0.333488	0.553984
g__Planctomicrobium	2.10688e-05	3.1892e-09	1.03105e-05	3.57649e-06	2.51096e-10	2.80121e-06	0.000228999	0.00963704
g__Sphingobium	7.64852e-06	5.09726e-10	4.122e-06	1.6097e-05	9.98436e-10	5.5858e-06	0.0794375	0.29896
g__Dokdonella	1.82168e-05	4.53691e-09	1.22976e-05	5.35347e-06	9.17109e-10	5.35347e-06	0.0079686	0.0917265
g__OM27clade	1.34338e-05	2.84345e-09	9.73559e-06	9.94589e-06	3.16547e-09	9.94589e-06	0.549434	0.728253
g__BIyi10	1.91559e-05	5.71987e-09	1.3808e-05	3.57067e-06	2.49909e-10	2.79458e-06	0.000696136	0.0175774
g__Granulicella	9.58304e-06	1.21709e-09	6.36944e-06	1.25484e-05	3.2931e-09	1.01444e-05	0.546329	0.727958
g__Lechevalieria	1.72695e-05	4.37725e-09	1.20793e-05	5.35332e-06	6.54131e-10	4.52124e-06	0.0126471	0.113077
g__Romboutsia	1.71714e-05	2.00975e-09	8.18485e-06	5.35281e-06	4.43605e-10	3.72326e-06	0.0126471	0.113077
g__Tyzzerella4	7.61861e-06	1.7413e-09	7.61861e-06	1.43008e-05	2.90372e-09	9.52582e-06	0.15668	0.393649
g__dgA-11gutgroup	3.80749e-06	1.53691e-10	2.26341e-06	1.78696e-05	3.09965e-09	9.84195e-06	0.00174388	0.0338716
g__Microvirga	1.24315e-05	1.17585e-09	6.26058e-06	8.93759e-06	1.12953e-09	5.94119e-06	0.532853	0.71459
g__Arthrobacter	1.82232e-05	4.53705e-09	1.22978e-05	3.57682e-06	2.50823e-10	2.79968e-06	0.00120265	0.026406
g__CPla-4termitegroup	7.61296e-06	7.83209e-10	5.1095e-06	1.33984e-05	2.16179e-09	8.21925e-06	0.215489	0.455762
g__IheB3-7	1.72614e-05	5.41221e-09	1.34316e-05	4.47374e-06	6.4046e-10	4.47374e-06	0.00550076	0.0771635
g__Rubrivirga	1.81463e-05	1.55954e-09	7.21004e-06	3.579e-06	4.09895e-10	3.579e-06	0.00120265	0.026406
g__Aquicella	1.33833e-05	1.46086e-09	6.9782e-06	8.13755e-06	2.11903e-09	8.13755e-06	0.297416	0.525158
g__Luteimonas	9.57503e-06	1.3873e-09	6.80025e-06	1.17092e-05	2.20378e-09	8.29868e-06	0.681303	0.837124
g__Parasutterella	4.7697e-06	4.55753e-10	3.89766e-06	1.61337e-05	4.56687e-09	1.19463e-05	0.0115279	0.113077
g__Phaselicystis	2.01201e-05	4.81202e-09	1.26649e-05	1.79425e-06	4.98477e-11	1.2481e-06	2.31606e-05	0.00250589
g__Methylophaga	1.71987e-05	2.98237e-09	9.97057e-06	4.47832e-06	3.23622e-10	3.18012e-06	0.00550076	0.0771635
g__Algoriphagus	1.52756e-05	1.34504e-09	6.69586e-06	6.26532e-06	9.38061e-10	5.41428e-06	0.0584244	0.265761
g__Hoeflea	1.52848e-05	1.00625e-09	5.79152e-06	5.36642e-06	6.57716e-10	4.53361e-06	0.0308655	0.195492
g__Ascidiimonas	1.62432e-05	1.74471e-09	7.62606e-06	4.46909e-06	3.22616e-10	3.17518e-06	0.00898669	0.100851
g__Subdoligranulum	6.66953e-06	1.33448e-09	6.66953e-06	1.34507e-05	5.04924e-09	1.25614e-05	0.138229	0.369078
g__CandidatusSoleaferrea	9.58378e-07	2.75546e-11	9.58378e-07	1.87704e-05	5.15333e-09	1.26902e-05	1.31972e-05	0.00222153
g__FirmicutesoralcloneFM046	7.62158e-06	5.60017e-10	4.32056e-06	1.16157e-05	1.15186e-09	5.99964e-06	0.388531	0.609143
g__Microcella	6.7079e-06	3.81243e-10	3.56484e-06	1.2502e-05	9.97355e-10	5.58277e-06	0.194074	0.441151
g__Lacibacter	9.60117e-07	2.76547e-11	9.60117e-07	1.8042e-05	6.19144e-09	1.39098e-05	2.48108e-05	0.00250589
g__Chujaibacter	3.81116e-06	4.35748e-10	3.81116e-06	1.52971e-05	2.88994e-09	9.50319e-06	0.00780642	0.0917265
g__RBG-16-49-21	1.62381e-05	3.55064e-09	1.08791e-05	3.579e-06	4.09895e-10	3.579e-06	0.00351385	0.0540799
g__CandidatusTenderia	1.91337e-06	5.30218e-11	1.32943e-06	1.70783e-05	2.99563e-09	9.6754e-06	0.000253406	0.00984384
g__Marivita	1.24167e-05	1.17165e-09	6.24941e-06	6.26952e-06	4.62251e-10	3.8007e-06	0.179373	0.425274
g__Piscinibacter	8.61375e-06	1.43296e-09	6.91125e-06	9.87068e-06	1.04305e-09	5.70924e-06	0.825624	0.925095
g__LachnospiraceaeNC2004group	7.64263e-06	5.64577e-10	4.33811e-06	1.07234e-05	1.83338e-09	7.56922e-06	0.507918	0.691371
g__Carnobacterium	9.52762e-07	2.72327e-11	9.52762e-07	1.6976e-05	2.63039e-09	9.0664e-06	4.65817e-05	0.00316883
g__Clostridialesbacteriumcanineoraltaxon260	1.90444e-06	1.08806e-10	1.90444e-06	1.60753e-05	4.05283e-09	1.12539e-05	0.000454002	0.0143294
g__Cryptobacterium	1.14346e-05	1.61173e-09	7.32968e-06	6.24722e-06	5.12061e-10	4.00024e-06	0.252248	0.484173
g__Tepidamorphus	1.05128e-05	7.65242e-10	5.05055e-06	7.15799e-06	1.63958e-09	7.15799e-06	0.493643	0.687948
g__Hahella	1.33824e-05	1.51768e-09	7.11261e-06	4.47142e-06	4.28786e-10	3.66054e-06	0.0367962	0.21116
g__Occallatibacter	4.79272e-06	6.89104e-10	4.79272e-06	1.2554e-05	3.72077e-09	1.0783e-05	0.0661502	0.279364
g__Chthoniobacter	9.57017e-06	7.59556e-10	5.03175e-06	8.05418e-06	1.65297e-09	7.18716e-06	0.819817	0.925095
g__Bacillus	1.14544e-05	1.16222e-09	6.2242e-06	6.25499e-06	4.07759e-10	3.56966e-06	0.252248	0.484173
g__Gaiella	7.66994e-06	7.96553e-10	5.15284e-06	8.95518e-06	4.47006e-10	3.7375e-06	0.816256	0.925095
g__RuminococcaceaeV9D2013group	3.80705e-06	1.53656e-10	2.26315e-06	1.25085e-05	2.2129e-09	8.31584e-06	0.0324153	0.195537
g__Lachnoclostridium	5.71674e-06	9.80432e-10	5.71674e-06	1.07644e-05	3.70793e-09	1.07644e-05	0.242288	0.479824
g__Parvibaculum	1.53351e-05	2.66831e-09	9.431e-06	1.79366e-06	1.02951e-10	1.79366e-06	0.000531573	0.0144133
g__Schwartzia	1.43083e-05	4.10148e-09	1.16926e-05	2.67681e-06	2.2929e-10	2.67681e-06	0.00353393	0.0540799
g__saltmarshcloneLCP-68	1.53533e-05	5.42009e-09	1.34413e-05	1.78786e-06	1.02286e-10	1.78786e-06	0.000531573	0.0144133
g__Porphyrobacter	7.67596e-06	9.10844e-10	5.51012e-06	8.94957e-06	2.08592e-09	8.07372e-06	0.816256	0.925095
g__CandidatusBerkiella	1.43532e-05	2.65942e-09	9.41528e-06	1.7895e-06	1.02474e-10	1.7895e-06	0.000981518	0.0236032
g__Verruc-01	1.53124e-05	1.46507e-09	6.98826e-06	8.94749e-07	2.56184e-11	8.94749e-07	9.671e-05	0.0054265
g__Thermomonas	2.85461e-06	2.44465e-10	2.85461e-06	1.25904e-05	1.60878e-09	7.09044e-06	0.0134836	0.11417
g__Gemmatimonas	3.82177e-06	1.55243e-10	2.27481e-06	1.16458e-05	2.17265e-09	8.23985e-06	0.0510057	0.250077
g__Pseudoxanthomonas	8.58877e-06	6.28826e-10	4.5783e-06	7.14739e-06	4.21719e-10	3.63025e-06	0.810136	0.925095
g__Azoarcus	9.5722e-06	8.73867e-10	5.39712e-06	6.25999e-06	6.72791e-10	4.58527e-06	0.470121	0.666885
g__[Eubacterium]ruminantiumgroup	7.63901e-06	6.18691e-10	4.54126e-06	7.14899e-06	9.5048e-10	5.45e-06	1	1
g__Filomicrobium	1.05564e-05	1.85821e-09	7.87021e-06	4.49013e-06	3.24775e-10	3.18579e-06	0.133708	0.365418
g__Caenimonas	8.58855e-06	1.07869e-09	5.99636e-06	6.25634e-06	4.08197e-10	3.57158e-06	0.620598	0.781551
g__Yangia	1.14627e-05	6.01092e-10	4.4762e-06	3.58026e-06	1.45512e-10	2.13243e-06	0.0435914	0.226508
g__Prosthecochloris	1.24268e-05	1.29043e-09	6.55853e-06	2.68425e-06	2.30566e-10	2.68425e-06	0.0106142	0.110193
g__Micrococcus	9.54851e-06	4.71588e-10	3.9648e-06	4.4713e-06	2.69821e-10	2.90378e-06	0.198717	0.442079
g__FFCH7168	1.14759e-05	1.9699e-09	8.10329e-06	2.68179e-06	2.30144e-10	2.68179e-06	0.0181273	0.132671
g__Synergistes	1.23815e-05	2.79619e-09	9.65435e-06	1.78584e-06	4.93817e-11	1.24225e-06	0.00328717	0.0535491
g__Oceanibaculum	1.2468e-05	2.15448e-09	8.47443e-06	1.78786e-06	1.02286e-10	1.78786e-06	0.00328717	0.0535491
g__Euzebyella	1.33627e-05	2.36323e-09	8.8755e-06	8.94749e-07	2.56184e-11	8.94749e-07	0.000366458	0.0131955
g__Desulfobaculasp.TS-7	1.05228e-05	7.1018e-10	4.86546e-06	3.57572e-06	4.09145e-10	3.57572e-06	0.0695251	0.284796
g__Parafrigoribacterium	9.59313e-06	1.10475e-09	6.06835e-06	4.46705e-06	1.63912e-10	2.26324e-06	0.198717	0.442079
g__PrevotellaceaeYAB2003group	1.14764e-05	1.62718e-09	7.36474e-06	1.78475e-06	1.0193e-10	1.78475e-06	0.00595301	0.0796572
g__Sedimenticola	1.05094e-05	7.06958e-10	4.85441e-06	2.68425e-06	2.30566e-10	2.68425e-06	0.0306056	0.195492
g__Pajaroellobacter	4.79744e-06	3.47725e-10	3.40453e-06	8.0762e-06	1.66183e-09	7.2064e-06	0.427368	0.638432
g__Longilinea	9.54026e-06	3.58268e-10	3.45576e-06	3.57425e-06	1.44909e-10	2.12801e-06	0.109136	0.34688
g__Chloronema	1.91709e-06	1.10257e-10	1.91709e-06	1.07404e-05	3.69138e-09	1.07404e-05	0.0135647	0.11417
g__Algisphaera	9.56626e-06	1.38675e-09	6.79889e-06	3.57667e-06	2.51106e-10	2.80126e-06	0.109136	0.34688
g__Chitinophaga	1.91709e-06	1.10257e-10	1.91709e-06	9.84534e-06	3.10178e-09	9.84534e-06	0.0233333	0.159234
g__ADurb.Bin063-1	1.91165e-06	5.29273e-11	1.32825e-06	9.92235e-06	2.19098e-09	8.27455e-06	0.0233333	0.159234
g__Oceanicaulis	7.66959e-06	6.80544e-10	4.76286e-06	4.47374e-06	6.4046e-10	4.47374e-06	0.411763	0.626326
g__Sphingopyxis	4.77841e-06	2.89192e-10	3.10479e-06	7.17463e-06	1.64721e-09	7.17463e-06	0.583658	0.757705
g__Legionella	9.55867e-06	9.83005e-10	5.72423e-06	2.68425e-06	2.30566e-10	2.68425e-06	0.0510038	0.250077
g__Mangroviflexus	1.05217e-05	1.39522e-09	6.81964e-06	1.78485e-06	1.01942e-10	1.78485e-06	0.010692	0.110193
g__Peredibacter	6.67501e-06	3.7657e-10	3.54293e-06	5.41769e-06	6.71389e-10	4.58049e-06	0.785119	0.90937
g__Kineosporia	1.15025e-05	3.96924e-09	1.15025e-05	8.92092e-07	2.54665e-11	8.92092e-07	0.00136965	0.0288197
g__Phycicoccus	7.63549e-06	8.99447e-10	5.47554e-06	3.61669e-06	4.18574e-10	3.61669e-06	0.254071	0.484173
g__Denitromonas	7.65623e-06	1.02205e-09	5.83681e-06	3.57667e-06	2.51106e-10	2.80126e-06	0.254071	0.484173
g__Dermacoccus	9.5551e-06	5.85927e-10	4.41938e-06	1.7862e-06	4.94016e-11	1.2425e-06	0.0190223	0.1353
g__SuccinivibrionaceaeUCG-001	1.04771e-05	1.82997e-09	7.81019e-06	8.92271e-07	2.54767e-11	8.92271e-07	0.002631	0.047452
g__Sulfitobacter	9.57605e-06	7.59896e-10	5.03288e-06	1.78485e-06	1.01942e-10	1.78485e-06	0.0190223	0.1353
g__Pseudooceanicola	6.69102e-06	3.79883e-10	3.55848e-06	4.47374e-06	6.4046e-10	4.47374e-06	0.570859	0.746849
g__Geoalkalibacter	7.66628e-06	1.02545e-09	5.8465e-06	3.57421e-06	2.50688e-10	2.79893e-06	0.254071	0.484173
g__Ruegeria	8.63272e-06	1.38144e-09	6.78586e-06	1.78635e-06	4.941e-11	1.2426e-06	0.0334735	0.195537
g__PleurocapsaPCC-7319	6.69409e-06	4.94431e-10	4.05968e-06	3.57667e-06	2.51106e-10	2.80126e-06	0.37468	0.595706
g__Brevibacillus	1.91692e-06	1.10238e-10	1.91692e-06	8.03348e-06	9.59429e-10	5.4756e-06	0.0669366	0.279364
g__Rhodococcus	9.58543e-07	2.75641e-11	9.58543e-07	8.95351e-06	1.13793e-09	5.96324e-06	0.0121663	0.113077
g__Planctopirus	9.60117e-07	2.76547e-11	9.60117e-07	8.94274e-06	1.71513e-09	7.32106e-06	0.0121663	0.113077
g__Anaerocolumna	6.67523e-06	3.20807e-10	3.2701e-06	3.57818e-06	2.51183e-10	2.80169e-06	0.37468	0.595706
g__Pseudohoeflea	4.76321e-06	1.73754e-10	2.40662e-06	5.36849e-06	9.22263e-10	5.36849e-06	1	1
g__RoseofilumAO1-A	7.62117e-06	5.59349e-10	4.31798e-06	1.7895e-06	1.02474e-10	1.7895e-06	0.0581522	0.265761
g__Parahaliea	5.7607e-06	9.9557e-10	5.7607e-06	3.57421e-06	2.50688e-10	2.79893e-06	0.537576	0.718191
g__Lentimonas	7.65705e-06	1.02209e-09	5.83691e-06	1.78485e-06	1.01942e-10	1.78485e-06	0.0581522	0.265761
g__Oscillochloris	7.64489e-06	6.17956e-10	4.53856e-06	1.78418e-06	1.01866e-10	1.78418e-06	0.0581522	0.265761
g__Reinekea	6.69581e-06	4.94509e-10	4.06e-06	2.68425e-06	2.30566e-10	2.68425e-06	0.213674	0.455536
g__Roseiarcus	1.92023e-06	1.10619e-10	1.92023e-06	7.14133e-06	9.99635e-10	5.58915e-06	0.1112	0.34688
g__Coprococcus3	3.80906e-06	1.53852e-10	2.2646e-06	5.36322e-06	6.56806e-10	4.53047e-06	0.755181	0.888147
g__Microbulbifer	8.63774e-06	1.43866e-09	6.92499e-06	8.96829e-07	2.57377e-11	8.96829e-07	0.00955094	0.102622
g__Ga0074140	8.58237e-06	3.46926e-10	3.40062e-06	8.94749e-07	2.56184e-11	8.94749e-07	0.00955094	0.102622
g__Desulfobacca	4.77923e-06	2.31776e-10	2.77955e-06	4.47374e-06	6.4046e-10	4.47374e-06	1	1
g__Coprococcus2	3.80844e-06	1.53708e-10	2.26354e-06	5.35314e-06	4.43747e-10	3.72385e-06	0.755181	0.888147
g__Opitutus	3.80702e-06	2.66177e-10	2.97869e-06	4.46978e-06	2.17083e-10	2.60458e-06	1	1
g__Polaromonas	9.5143e-07	2.71565e-11	9.5143e-07	7.23338e-06	1.6743e-09	7.23338e-06	0.0399397	0.214679
g__Ideonella	9.53362e-07	2.72669e-11	9.53362e-07	7.22395e-06	1.29581e-09	6.36349e-06	0.0399397	0.214679
g__Chthonobacter	6.70312e-06	7.22919e-10	4.9089e-06	1.78717e-06	4.94554e-11	1.24317e-06	0.0995039	0.333033
g__Citrusmaxima	4.77161e-06	1.17768e-10	1.98132e-06	3.58026e-06	1.45512e-10	2.13243e-06	0.747028	0.888147
g__Victivallis	1.91676e-06	1.10219e-10	1.91676e-06	6.25723e-06	6.19487e-10	4.39988e-06	0.181731	0.42545
g__Marinifilum	3.83889e-06	2.70744e-10	3.00413e-06	4.47293e-06	4.28861e-10	3.66086e-06	1	1
g__Desulfuromusa	7.64695e-06	7.89881e-10	5.13121e-06	8.94749e-07	2.56184e-11	8.94749e-07	0.0180138	0.132671
g__betaproteobacteriumJGI0001003-N18	6.66629e-06	1.33318e-09	6.66629e-06	9.04172e-07	2.61609e-11	9.04172e-07	0.0336865	0.195537
g__Janibacter	5.72288e-06	4.74332e-10	3.97631e-06	1.7895e-06	1.02474e-10	1.7895e-06	0.16719	0.403977
g__Dechloromonas	5.74414e-06	7.06826e-10	4.85395e-06	1.78969e-06	4.95952e-11	1.24493e-06	0.16719	0.403977
g__Ornithinimicrobium	6.67296e-06	3.7649e-10	3.54255e-06	8.92424e-07	2.54854e-11	8.92424e-07	0.0336865	0.195537
g__Loktanella	6.70731e-06	7.81498e-10	5.10391e-06	8.92424e-07	2.54854e-11	8.92424e-07	0.0336865	0.195537
g__Catalinimonas	5.73524e-06	7.02616e-10	4.83948e-06	1.7895e-06	1.02474e-10	1.7895e-06	0.16719	0.403977
g__Exiguobacterium	3.81618e-06	1.54576e-10	2.26992e-06	3.57664e-06	2.51104e-10	2.80125e-06	1	1
g__Rubripirellula	5.75076e-06	9.92138e-10	5.75076e-06	8.94749e-07	2.56184e-11	8.94749e-07	0.0623422	0.273993
g__Niastella	1.92023e-06	1.10619e-10	1.92023e-06	4.52086e-06	6.54022e-10	4.52086e-06	0.454827	0.658131
g__Megamonas	5.71674e-06	9.80432e-10	5.71674e-06	8.92398e-07	2.5484e-11	8.92398e-07	0.0623422	0.273993
g__Psychrobacillus	4.76502e-06	2.86078e-10	3.08803e-06	1.78822e-06	1.02327e-10	1.78822e-06	0.274758	0.508165
g__Gordonia	1.90495e-06	5.25558e-11	1.32358e-06	4.46342e-06	1.63647e-10	2.26141e-06	0.454827	0.658131
g__Rubellimicrobium	9.53362e-07	2.72669e-11	9.53362e-07	5.3676e-06	4.46112e-10	3.73376e-06	0.126363	0.362575
g__Virgisporangium	9.60117e-07	2.76547e-11	9.60117e-07	5.42503e-06	9.41792e-10	5.42503e-06	0.126363	0.362575
g__Constrictibacter	4.7737e-06	4.57774e-10	3.9063e-06	1.7895e-06	1.02474e-10	1.7895e-06	0.274758	0.508165
g__Acetoanaerobium	2.87538e-06	2.48034e-10	2.87538e-06	3.579e-06	4.09895e-10	3.579e-06	1	1
g__OLB13	4.78753e-06	4.6073e-10	3.91889e-06	8.9393e-07	2.55715e-11	8.9393e-07	0.113887	0.348562
g__Asticcacaulis	9.51538e-07	2.71627e-11	9.51538e-07	4.50967e-06	4.37424e-10	3.69723e-06	0.22021	0.455762
g__LachnospiraceaeNK4B4group	9.51674e-07	2.71705e-11	9.51674e-07	4.47054e-06	6.39545e-10	4.47054e-06	0.22021	0.455762
g__Pelomonas	9.52218e-07	2.72016e-11	9.52218e-07	4.47527e-06	1.11641e-10	1.86783e-06	0.22021	0.455762
g__Thauera	3.83193e-06	1.55765e-10	2.27863e-06	1.78786e-06	1.02286e-10	1.78786e-06	0.439264	0.649059
g__Flavihumibacter	9.53252e-07	2.72607e-11	9.53252e-07	4.46123e-06	6.36881e-10	4.46123e-06	0.22021	0.455762
g__[Eubacterium]ventriosumgroup	1.91114e-06	5.28981e-11	1.32788e-06	3.56908e-06	4.07627e-10	3.56908e-06	0.688472	0.84388
g__Flavitalea	4.78875e-06	2.32862e-10	2.78605e-06	8.92118e-07	2.5468e-11	8.92118e-07	0.113887	0.348562
g__Desulfatiferula	1.90395e-06	1.0875e-10	1.90395e-06	2.67727e-06	2.29369e-10	2.67727e-06	1	1
g__bacteriumYC-LK-LKJ27	9.51837e-07	2.71798e-11	9.51837e-07	3.57572e-06	4.09145e-10	3.57572e-06	0.376297	0.595706
g__SCGCAAA164-E04	9.53362e-07	2.72669e-11	9.53362e-07	3.579e-06	4.09895e-10	3.579e-06	0.376297	0.595706
g__Propionibacterium	1.90318e-06	1.08663e-10	1.90318e-06	1.78439e-06	4.93013e-11	1.24124e-06	1	1
g__Thiopseudomonas	1.91003e-06	5.28367e-11	1.32711e-06	1.78475e-06	1.0193e-10	1.78475e-06	1	1
g__Atopostipes	9.52327e-07	2.72078e-11	9.52327e-07	2.68079e-06	2.29973e-10	2.68079e-06	0.625778	0.784164
g__Alterococcus	2.85592e-06	2.44688e-10	2.85592e-06	8.9393e-07	2.55715e-11	8.9393e-07	0.35968	0.583727
g__Ahrensia	1.9065e-06	1.09043e-10	1.9065e-06	1.7895e-06	1.02474e-10	1.7895e-06	1	1
g__Fulvivirga	9.52218e-07	2.72016e-11	9.52218e-07	2.68425e-06	2.30566e-10	2.68425e-06	0.625778	0.784164
g__Rhizorhapis	1.91866e-06	5.33148e-11	1.3331e-06	1.79366e-06	1.02951e-10	1.79366e-06	1	1
g__Nitrosospira	1.91866e-06	5.33148e-11	1.3331e-06	1.78618e-06	4.94001e-11	1.24248e-06	1	1
g__Desulfocarbo	9.52218e-07	2.72016e-11	9.52218e-07	1.7895e-06	1.02474e-10	1.7895e-06	1	1
g__Negativibacillus	1.90335e-06	5.24672e-11	1.32246e-06	8.92373e-07	2.54825e-11	8.92373e-07	0.613315	0.776251
g__Vagococcus	9.52327e-07	2.72078e-11	9.52327e-07	1.78469e-06	4.93182e-11	1.24145e-06	1	1
g__Enhygromyxasp.SIS-1	9.5846e-07	2.75594e-11	9.5846e-07	1.7895e-06	1.02474e-10	1.7895e-06	1	1
g__Methylocystis	1.904e-06	5.25032e-11	1.32292e-06	8.9194e-07	2.54578e-11	8.9194e-07	0.613315	0.776251
g__Dyadobacter	1.91866e-06	5.33148e-11	1.3331e-06	8.92271e-07	2.54767e-11	8.92271e-07	0.613315	0.776251
g__Dyella	9.52218e-07	2.72016e-11	9.52218e-07	1.80834e-06	1.04644e-10	1.80834e-06	1	1
g__Paeniclostridium	1.92023e-06	1.10619e-10	1.92023e-06	8.92271e-07	2.54767e-11	8.92271e-07	0.613315	0.776251
g__Ferriphaselus	9.58543e-07	2.75641e-11	9.58543e-07	8.95031e-07	2.56346e-11	8.95031e-07	1	1
g__Ponticoccus	9.53362e-07	2.72669e-11	9.53362e-07	8.94749e-07	2.56184e-11	8.94749e-07	1	1
g__MicrocoleusEs-Yyy1400	9.55356e-07	2.73812e-11	9.55356e-07	8.94749e-07	2.56184e-11	8.94749e-07	1	1
g__Lapillicoccus	9.60117e-07	2.76547e-11	9.60117e-07	8.96829e-07	2.57377e-11	8.96829e-07	1	1

## Sheet: Table S9
Supplementary Table 9	Differentially abundant bacterial genera of plaque samples among three groups
HC versus OSCC
Tax	A_mean	A_variance	A_se	B_mean	B_variance	B_se	pvalue	qvalue
g__Streptococcus	0.23816	0.0142796	0.0218171	0.116658	0.0044258	0.0123537	0.000999001	0.0139618
g__Haemophilus	0.130314	0.00796933	0.0162986	0.11626	0.0108426	0.019336	0.58042	0.743344
g__Neisseria	0.104881	0.00701271	0.0152891	0.13764	0.0107897	0.0192888	0.182817	0.342196
g__Veillonella	0.0910111	0.00207924	0.00832514	0.0492229	0.00154219	0.00729239	0.000999001	0.0139618
g__Alloprevotella	0.0306839	0.00146672	0.00699218	0.0794756	0.00806829	0.0166798	0.004995	0.039882
g__	0.0311414	0.000799099	0.00516107	0.0633498	0.0112424	0.0196893	0.14985	0.313826
g__Capnocytophaga	0.0170855	0.000321799	0.00327515	0.0561168	0.00606432	0.0144608	0.002997	0.0288956
g__Fusobacterium	0.0318219	0.000825371	0.00524522	0.0378259	0.000657071	0.00476	0.44955	0.617528
g__Prevotella7	0.0220722	0.000543293	0.00425556	0.0320936	0.000935822	0.00568064	0.172827	0.33837
g__Porphyromonas	0.0296766	0.000483614	0.00401503	0.0205183	0.000154477	0.00230798	0.047952	0.161207
g__Gemella	0.0279735	0.000501341	0.00408796	0.0164258	0.000170542	0.00242503	0.016983	0.0834454
g__Granulicatella	0.0257614	0.000399663	0.00364994	0.017714	0.000116915	0.00200787	0.0589411	0.182823
g__Aggregatibacter	0.0161416	0.00031424	0.00323646	0.0230219	0.000886633	0.00552933	0.295704	0.462094
g__Prevotella	0.0120784	5.54984e-05	0.00136013	0.0265254	0.000557553	0.00438474	0.003996	0.0352062
g__Leptotrichia	0.0235429	0.000419642	0.00374006	0.0144943	0.000123062	0.00205998	0.048951	0.16349
g__Actinomyces	0.0201284	0.000332955	0.00333144	0.0143942	0.00018243	0.00250812	0.181818	0.342196
g__Rothia	0.0162752	0.000137247	0.0021389	0.0121269	0.000144704	0.00223379	0.181818	0.342196
g__Lautropia	0.009699	0.000187161	0.00249774	0.0189277	0.000781145	0.00519	0.10989	0.258214
g__Actinobacillus	0.0105078	0.000195494	0.00255274	0.00873778	0.000237482	0.00286165	0.651349	0.774045
g__Corynebacterium	0.00926524	0.000136065	0.00212967	0.00501377	5.15044e-05	0.00133267	0.0939061	0.244827
g__Selenomonas3	0.00726909	6.61411e-05	0.00148482	0.00598996	9.49066e-05	0.00180904	0.587413	0.748548
g__Prevotella2	0.00633102	0.000131784	0.0020959	0.00500424	5.5766e-05	0.00138671	0.631369	0.761159
g__Campylobacter	0.00440415	2.22082e-05	0.000860392	0.00623692	3.56035e-05	0.00110802	0.196803	0.360453
g__TM7phylumsp.oralcloneFR058	0.00496035	6.6371e-05	0.0014874	0.00357248	6.83927e-05	0.0015357	0.534466	0.703897
g__Prevotella1	0.00512745	3.40929e-05	0.00106604	0.00275167	1.89655e-05	0.000808693	0.0669331	0.198853
g__Eikenella	0.00234008	1.07458e-05	0.000598493	0.00529004	4.00088e-05	0.00117457	0.035964	0.137146
g__Bergeyella	0.00301501	2.46412e-06	0.000286596	0.00417906	2.27384e-05	0.000885485	0.226773	0.387093
g__Renibacterium	0.00412609	9.66333e-05	0.00179475	0.00296516	7.90564e-05	0.00165109	0.661339	0.780471
g__Peptostreptococcus	0.00193062	2.54015e-06	0.000290984	0.00500648	2.57554e-05	0.000942399	0.000999001	0.0139618
g__Lachnoanaerobaculum	0.00262476	4.97005e-06	0.000407024	0.00337466	1.22779e-05	0.000650674	0.360639	0.535194
g__Treponema2	0.00177407	3.13948e-06	0.000323496	0.00410096	2.24272e-05	0.000879405	0.015984	0.0808696
g__F0332	0.00286096	1.64831e-05	0.00074124	0.00282376	0.000115136	0.00199254	0.997003	1
g__Abiotrophia	0.00332246	2.94066e-05	0.00099006	0.0023441	9.86486e-06	0.000583239	0.412587	0.577622
g__Parvimonas	0.00152398	3.19637e-06	0.000326413	0.00375207	2.82628e-05	0.000987207	0.021978	0.0959895
g__Moraxella	0.000368562	2.41694e-06	0.000283839	0.00489497	0.000135117	0.00215852	0.042957	0.152438
g__Cardiobacterium	0.00234855	5.87749e-06	0.000442624	0.0026845	3.27046e-05	0.00106195	0.757243	0.856086
g__RikenellaceaeRC9gutgroup	0.00247116	1.24678e-05	0.000644666	0.00252356	6.70555e-05	0.00152061	0.99001	1
g__Sphingomonas	0.00118848	1.62276e-06	0.000232577	0.00241854	2.05591e-05	0.000841982	0.158841	0.323378
g__RuminococcaceaeUCG-014	0.00102082	5.37256e-07	0.000133823	0.00231665	7.88495e-06	0.000521435	0.017982	0.0850816
g__Selenomonas	0.0012414	3.2833e-06	0.000330822	0.00196543	2.43064e-05	0.000915506	0.62038	0.757217
g__unidentified	0.0012665	3.21172e-06	0.000327196	0.00162506	8.70283e-06	0.000547812	0.602398	0.757217
g__Dialister	0.0010996	2.18458e-06	0.00026985	0.00153512	4.61344e-06	0.000398853	0.405594	0.573948
g__Kingella	0.00143091	4.92162e-06	0.000405036	0.00116839	6.50204e-06	0.000473506	0.66034	0.780471
g__Catonella	0.000594301	2.0609e-07	8.28834e-05	0.00200068	1.1194e-05	0.000621288	0.001998	0.024309
g__Prevotella6	0.00111377	7.40606e-06	0.000496859	0.00138082	5.54118e-06	0.000437121	0.698302	0.803676
g__Johnsonella	0.000904441	1.37043e-06	0.000213731	0.00155646	6.80853e-06	0.000484538	0.227772	0.387093
g__ChristensenellaceaeR-7group	0.00147865	3.56048e-06	0.000344503	0.000844911	3.0453e-06	0.000324053	0.168831	0.334457
g__Tannerella	0.00125797	2.59605e-06	0.000294168	0.000980344	4.87407e-06	0.000409965	0.637363	0.766335
g__Anaerolinea	4.39657e-05	6.74939e-09	1.49993e-05	0.00214689	3.41058e-05	0.00108446	0.0579421	0.182823
g__Comamonas	0.000294592	2.07324e-07	8.31312e-05	0.00169905	1.07341e-05	0.000608394	0.003996	0.0352062
g__candidatedivisionSR1bacteriumMGEHA	0.000292666	1.31267e-07	6.61481e-05	0.00156919	1.11722e-05	0.000620684	0.00699301	0.0470188
g__Filifactor	0.000982616	3.09837e-06	0.00032137	0.000768877	5.41528e-07	0.000136651	0.614386	0.757217
g__[Eubacterium]nodatumgroup	0.00084762	9.43288e-07	0.000177322	0.000878297	9.71737e-07	0.000183052	0.925075	1
g__Acinetobacter	0.00114201	4.3678e-06	0.000381567	0.000553837	2.51111e-06	0.000294262	0.231768	0.389584
g__Pseudomonas	0.000295795	4.75049e-07	0.000125837	0.00141182	2.57735e-05	0.000942731	0.231768	0.389584
g__Megasphaera	0.000804136	1.29337e-06	0.000207635	0.000882723	3.55454e-06	0.0003501	0.869131	0.956207
g__F0058	0.000496604	6.30054e-07	0.00014492	0.00115855	1.39313e-05	0.000693101	0.536464	0.704712
g__Bacteroides	0.000349127	2.48563e-07	9.10244e-05	0.00092358	1.38055e-06	0.000218186	0.00999001	0.0615048
g__CandidatusSaccharimonas	0.000598717	3.36858e-07	0.000105965	0.00065502	2.02567e-06	0.000264293	0.853147	0.945679
g__Stomatobaculum	0.000338374	2.02974e-07	8.22545e-05	0.000726693	2.56127e-06	0.000297186	0.228771	0.387093
g__RuminococcaceaeNK4A214group	0.000591304	7.59446e-07	0.000159106	0.000422456	1.85184e-06	0.000252699	0.617383	0.757217
g__Atopobium	0.000527036	5.12861e-07	0.000130749	0.000492535	5.51991e-07	0.000137964	0.87013	0.956207
g__[Eubacterium]coprostanoligenesgroup	0.000448631	5.17701e-07	0.000131365	0.000530049	3.84148e-06	0.000363957	0.967033	1
g__ErysipelotrichaceaeUCG-007	0.000337784	8.99363e-08	5.47529e-05	0.000629315	5.79752e-07	0.000141391	0.0599401	0.184514
g__Ilumatobacter	0.000628405	1.34449e-06	0.000211698	0.0003131	6.29024e-07	0.000147277	0.250749	0.412003
g__CandidatusSolibacter	1.14477e-05	1.61587e-09	7.33909e-06	0.000975676	6.50999e-06	0.000473796	0.00999001	0.0615048
g__Fretibacterium	0.00050339	9.86823e-07	0.000181367	0.000371737	1.83511e-07	7.95484e-05	0.64036	0.768131
g__Peptococcus	0.000324343	5.58827e-08	4.31597e-05	0.000538385	4.90968e-07	0.000130115	0.138861	0.296896
g__Prevotella9	9.80662e-05	2.13494e-07	8.43591e-05	0.000758737	8.63644e-07	0.000172571	0.000999001	0.0139618
g__Simonsiella	3.2399e-05	2.7883e-08	3.04866e-05	0.000806811	1.79777e-05	0.000787351	0.539461	0.706832
g__Terrimicrobium	0.000573883	1.12117e-06	0.000193319	0.000227221	6.1068e-07	0.000145114	0.174825	0.339679
g__RB41	4.96021e-05	9.82677e-09	1.80986e-05	0.000809945	4.21932e-06	0.000381437	0.010989	0.0660633
g__Sulfurovum	0.000544973	7.76966e-07	0.000160931	0.000246042	4.1742e-07	0.000119974	0.137862	0.295998
g__Blastopirellula	0.000551812	1.07824e-06	0.000189582	0.000211267	4.38354e-07	0.000122946	0.155844	0.318545
g__Ruminococcus2	0.000384784	7.44066e-07	0.000157487	0.000362214	1.95545e-06	0.000259671	0.934066	1
g__Gracilibacteriabacteriumoraltaxon873	0.000487362	9.8665e-07	0.000181351	0.000242658	2.86114e-07	9.93277e-05	0.293706	0.46038
g__CandidatusUdaeobacter	6.67047e-06	3.76376e-10	3.54201e-06	0.000769997	4.43837e-06	0.000391212	0.000999001	0.0139618
g__Peptoanaerobacter	6.29607e-05	4.02855e-09	1.15881e-05	0.000654817	2.18652e-06	0.000274586	0.000999001	0.0139618
g__Haliangium	3.91739e-05	4.63326e-09	1.24275e-05	0.000715355	3.58557e-06	0.000351625	0.0789211	0.22281
g__MND1	2.58212e-05	4.10673e-09	1.17e-05	0.000724711	3.64361e-06	0.00035446	0.026973	0.112059
g__Ellin6067	8.58168e-06	5.72823e-10	4.36968e-06	0.000736396	4.01774e-06	0.000372213	0.002997	0.0288956
g__[Eubacterium]brachygroup	0.000437019	2.91884e-07	9.8638e-05	0.000234219	7.86893e-08	5.20905e-05	0.0829171	0.22903
g__[Eubacterium]yuriigroup	0.000317358	1.48443e-07	7.03426e-05	0.00034723	3.39698e-07	0.00010823	0.825175	0.920664
g__Bryobacter	3.72936e-05	3.94027e-09	1.14605e-05	0.000650067	3.10021e-06	0.000326961	0.106893	0.258214
g__SM1A02	0.000401592	4.28618e-07	0.000119529	0.000239628	2.49164e-07	9.26923e-05	0.305694	0.474802
g__[Eubacterium]saphenumgroup	0.000283571	3.4532e-07	0.000107288	0.000352731	4.49704e-07	0.000124527	0.666334	0.784554
g__RuminococcaceaeUCG-005	0.000397918	8.00751e-07	0.000163376	0.000227923	3.97753e-07	0.000117114	0.411588	0.577622
g__RBG-16-58-14	0.00013867	5.41665e-08	4.24918e-05	0.000507105	1.49212e-06	0.000226831	0.151848	0.316712
g__Woeseia	0.000424315	4.39857e-07	0.000121086	0.000178995	2.40812e-07	9.11255e-05	0.121878	0.269609
g__Faecalibacterium	3.61646e-05	3.92364e-08	3.61646e-05	0.000577406	1.63465e-06	0.000237418	0.004995	0.039882
g__Psychrobacter	0.000456242	1.39834e-06	0.000215896	0.000130203	1.57896e-07	7.37881e-05	0.172827	0.33837
g__candidatedivisionSR1bacteriumtaxon345	0.000187023	4.12936e-08	3.71006e-05	0.000398333	7.32397e-07	0.000158918	0.266733	0.432701
g__Nitrospira	4.39293e-05	5.36558e-09	1.33736e-05	0.000574369	2.11047e-06	0.000269768	0.026973	0.112059
g__RuminococcaceaeUCG-002	0.000304494	2.2589e-07	8.67736e-05	0.000269455	4.76331e-07	0.000128161	0.857143	0.948052
g__Geobacter	1.90373e-06	5.24882e-11	1.32273e-06	0.000614671	3.00272e-06	0.00032178	0.012987	0.0705996
g__Mycoplasma	0.000153591	8.34574e-08	5.27438e-05	0.000417348	3.64741e-07	0.000112148	0.031968	0.127622
g__Escherichia-Shigella	0.000379076	7.83198e-07	0.000161575	0.000130464	7.76394e-08	5.17419e-05	0.143856	0.303762
g__Succiniclasticum	0.000380368	2.48076e-07	9.09352e-05	0.000113607	7.88403e-08	5.21405e-05	0.00599401	0.0450432
g__CandidatusCompetibacter	0.000344458	4.65208e-07	0.000124527	0.000140542	2.91061e-07	0.000100183	0.227772	0.387093
g__Rhodopirellula	0.000326067	4.04531e-07	0.000116122	0.00013858	2.63335e-07	9.52917e-05	0.247752	0.408392
g__Ruminiclostridium	2.10672e-05	2.28076e-09	8.71926e-06	0.000444545	5.18277e-06	0.000422749	0.480519	0.644476
g__OryzasativaJaponicaGroup(Japaneserice)	5.92077e-05	5.03966e-09	1.29611e-05	0.000372699	2.29912e-06	0.000281567	0.163836	0.33091
g__PrevotellaceaeUCG-001	0.000296324	1.88821e-07	7.93349e-05	0.000117649	5.63055e-08	4.40632e-05	0.041958	0.152061
g__Subgroup10	0.000109977	4.69084e-08	3.95426e-05	0.000317634	4.99182e-07	0.000131199	0.155844	0.318545
g__PrevotellaceaeUCG-003	0.000293179	2.36294e-07	8.87495e-05	0.000110709	4.84417e-08	4.08706e-05	0.043956	0.154907
g__Erythrobacter	0.000258062	1.85644e-07	7.86648e-05	0.000115703	1.91369e-07	8.12339e-05	0.233766	0.391654
g__LachnospiraceaeNK4A136group	0.00016319	3.17587e-08	3.25365e-05	0.000204482	1.68056e-07	7.61251e-05	0.642358	0.768723
g__Anaeroglobus	0.000227185	1.96458e-07	8.09234e-05	0.000136415	7.31255e-08	5.02152e-05	0.383616	0.55532
g__Acholeplasma	0.000209506	1.78366e-07	7.71073e-05	0.000139306	1.07788e-07	6.09659e-05	0.48951	0.651406
g__Akkermansia	0.000203236	1.42025e-07	6.88052e-05	0.000135353	8.19708e-08	5.31656e-05	0.452547	0.618453
g__Reyranella	1.04732e-05	1.82655e-09	7.80288e-06	0.000349923	9.20955e-07	0.000178205	0.0509491	0.165828
g__Altererythrobacter	0.000218014	1.17156e-07	6.24916e-05	0.000113207	7.24384e-08	4.99788e-05	0.213786	0.372849
g__SuccinivibrionaceaeUCG-002	0.000237148	1.41363e-07	6.86448e-05	9.08611e-05	7.61097e-08	5.12296e-05	0.0959041	0.246266
g__Selenomonas4	0.000147934	5.21267e-08	4.1684e-05	0.00017668	1.37667e-07	6.88995e-05	0.736264	0.839801
g__Falsirhodobacter	0.000234331	1.95779e-07	8.07835e-05	8.697e-05	1.21448e-07	6.47138e-05	0.167832	0.334457
g__Lactobacillus	0.00011548	1.82413e-08	2.46586e-05	0.000198109	3.2405e-07	0.000105708	0.69031	0.798073
g__Pseudopropionibacterium	0.000232406	4.17682e-07	0.000117995	7.12291e-05	1.88587e-08	2.5501e-05	0.208791	0.370031
g__RuminococcaceaeUCG-010	0.000189101	1.10213e-07	6.06115e-05	0.000113559	1.10527e-07	6.17357e-05	0.395604	0.563103
g__Phaseolusacutifolius(teparybean)	0.000169139	4.63592e-08	3.93104e-05	0.000130642	3.82949e-08	3.63389e-05	0.482517	0.645462
g__LachnospiraceaeUCG-008	4.7706e-05	3.96917e-09	1.15024e-05	0.000255684	3.86248e-07	0.000115408	0.017982	0.0850816
g__Butyrivibrio2	9.83284e-05	1.91281e-08	2.52508e-05	0.000199521	2.72792e-07	9.69878e-05	0.412587	0.577622
g__Alysiella	2.95679e-05	1.21281e-09	6.35823e-06	0.00027042	2.65527e-07	9.56874e-05	0.00699301	0.0470188
g__Bradyrhizobium	2.09979e-05	2.25971e-09	8.67893e-06	0.000289576	5.29227e-07	0.00013509	0.012987	0.0705996
g__Bernardetia	0.000201736	1.43734e-07	6.9218e-05	7.70835e-05	8.73769e-08	5.48908e-05	0.178821	0.342196
g__Ruminococcus1	0.000161226	1.2465e-07	6.44593e-05	0.00011447	9.14967e-08	5.61699e-05	0.597403	0.757217
g__Geobacillus	6.50744e-05	2.5384e-08	2.90884e-05	0.000228222	8.49532e-07	0.000171155	0.562438	0.727609
g__Fimbriiglobus	0.000201823	1.43471e-07	6.91547e-05	6.9265e-05	4.74804e-08	4.0463e-05	0.108891	0.258214
g__Roseburia	8.39285e-05	1.68119e-08	2.36727e-05	0.000188747	7.67425e-08	5.14421e-05	0.0769231	0.22083
g__ADurb.Bin063-1	9.61807e-07	2.77522e-11	9.61807e-07	0.000288776	6.165e-07	0.000145803	0.026973	0.112059
g__Acuticoccus	0.000194111	1.21182e-07	6.35563e-05	6.9186e-05	7.85073e-08	5.20303e-05	0.135864	0.295257
g__CandidatusSaccharibacteriaoraltaxonTM7x	9.81919e-05	1.81945e-08	2.46269e-05	0.000163227	1.03054e-07	5.96119e-05	0.362637	0.535571
g__Gemmata	0.000116657	4.03285e-08	3.66645e-05	0.000145331	1.03103e-07	5.9626e-05	0.69031	0.798073
g__Stenotrophomonas	0.000130983	3.27271e-08	3.30288e-05	0.000116892	4.06584e-08	3.74435e-05	0.786214	0.881042
g__Anderseniella	0.000176976	9.3333e-08	5.57772e-05	6.71798e-05	3.72848e-08	3.58564e-05	0.117882	0.265365
g__Pir4lineage	0.000171145	7.29983e-08	4.93283e-05	6.97187e-05	4.1259e-08	3.7719e-05	0.117882	0.265365
g__Pirellula	7.36168e-05	1.29549e-08	2.07805e-05	0.000178041	1.68729e-07	7.62774e-05	0.213786	0.372849
g__Phascolarctobacterium	8.58689e-05	2.70418e-08	3.00232e-05	0.000154542	5.07457e-08	4.18312e-05	0.211788	0.371903
g__Olsenella	0.000178409	5.74749e-08	4.37702e-05	4.7352e-05	7.83586e-09	1.64378e-05	0.002997	0.0288956
g__PrevotellaceaeNK3B31group	0.000164437	7.12654e-08	4.87392e-05	6.24243e-05	2.71589e-08	3.06025e-05	0.0809191	0.224726
g__Scardovia	0.000102237	2.9805e-08	3.15199e-05	0.000125564	3.48809e-07	0.000109672	0.996004	1
g__Shimia	0.000163481	8.87161e-08	5.43802e-05	6.02693e-05	4.03424e-08	3.72977e-05	0.140859	0.298668
g__Subgroup23	0.000150984	6.37743e-08	4.61065e-05	7.12347e-05	4.30684e-08	3.85372e-05	0.18981	0.350155
g__Stappia	0.000142424	6.59211e-08	4.68761e-05	7.8077e-05	9.47284e-08	5.71533e-05	0.416583	0.580498
g__ErysipelotrichaceaeUCG-004	6.11565e-05	1.31399e-08	2.09284e-05	0.000161954	5.57404e-07	0.000138639	0.936064	1
g__Roseovarius	0.000156871	9.71765e-08	5.69141e-05	5.92758e-05	4.22031e-08	3.81481e-05	0.177822	0.342196
g__Truepera	0.000146364	7.71923e-08	5.07255e-05	6.7195e-05	4.35097e-08	3.87342e-05	0.245754	0.406409
g__VeillonellaceaeUCG-001	0.000170026	4.14357e-08	3.71644e-05	3.75407e-05	7.9255e-09	1.65316e-05	0.001998	0.024309
g__RuminococcaceaeUCG-001	8.6944e-05	6.73499e-08	4.73814e-05	0.000118441	3.05254e-07	0.000102596	0.929071	1
g__Ramlibacter	5.73918e-06	4.78552e-10	3.99396e-06	0.000207115	3.26135e-07	0.000106047	0.0899101	0.24309
g__RuminococcaceaeUCG-011	0.000123275	4.57944e-08	3.90702e-05	6.61907e-05	2.41705e-08	2.88698e-05	0.240759	0.399441
g__Clostridialesbacteriumcanineoraltaxon162	7.45367e-05	1.55327e-08	2.27543e-05	0.00011579	3.8954e-08	3.66503e-05	0.337662	0.51049
g__SH-PL14	0.000126216	4.93915e-08	4.05757e-05	6.18614e-05	2.32025e-08	2.82858e-05	0.202797	0.368748
g__Desulfobulbus	9.18273e-05	2.82211e-08	3.06709e-05	9.85869e-05	2.85509e-08	3.1377e-05	0.901099	0.981794
g__Desulfovibrio	7.6411e-05	8.91897e-09	1.72424e-05	0.00011421	3.24917e-08	3.34724e-05	0.326673	0.502801
g__Quinella	0.000137702	6.98502e-08	4.82529e-05	4.24507e-05	1.83628e-08	2.51635e-05	0.0849151	0.232041
g__Carboxylicivirga	0.000128064	3.94426e-08	3.62595e-05	4.54645e-05	3.16297e-08	3.30255e-05	0.100899	0.252742
g__Tropicimonas	0.000106168	4.12634e-08	3.7087e-05	6.94816e-05	2.37768e-08	2.86337e-05	0.477522	0.642142
g__Levilinea	9.58102e-06	1.10055e-09	6.05682e-06	0.000174782	2.48017e-07	9.24787e-05	0.0999001	0.252718
g__Novosphingobium	4.20462e-05	5.31569e-09	1.33113e-05	0.000136822	1.12002e-07	6.2146e-05	0.185814	0.346537
g__JTB255marinebenthicgroup	0.000116665	4.01052e-08	3.65628e-05	5.1681e-05	2.07087e-08	2.67225e-05	0.16983	0.33507
g__Sphingomicrobium	0.000123416	4.93109e-08	4.05425e-05	4.35317e-05	2.05254e-08	2.6604e-05	0.10989	0.258214
g__p-1088-a5gutgroup	0.000106034	3.645e-08	3.48569e-05	5.92215e-05	3.31046e-08	3.37866e-05	0.335664	0.508975
g__FamilyXIIIUCG-001	4.77036e-05	2.39304e-09	8.9313e-06	0.000119272	1.89043e-08	2.55318e-05	0.00899101	0.0574301
g__Thioalkalispira	7.63477e-06	6.74284e-10	4.7409e-06	0.000167286	2.21069e-07	8.73103e-05	0.0509491	0.165828
g__DefluviitaleaceaeUCG-011	7.34603e-05	4.48489e-08	3.86648e-05	8.89415e-05	1.51377e-08	2.28471e-05	0.803197	0.898104
g__Brevundimonas	0.000100323	2.08384e-08	2.63555e-05	5.96509e-05	1.59128e-08	2.34247e-05	0.263736	0.430573
g__Sulfurimonas	0.000116743	5.21262e-08	4.16838e-05	4.14916e-05	1.63424e-08	2.37388e-05	0.137862	0.295998
g__Phenylobacterium	1.05117e-05	4.24102e-10	3.75989e-06	0.000160596	1.87388e-07	8.03843e-05	0.018981	0.0871495
g__Lewinella	0.00011476	5.58726e-08	4.31558e-05	3.95342e-05	2.78118e-08	3.09681e-05	0.181818	0.342196
g__Salinarimonas	0.000102339	3.20008e-08	3.26603e-05	4.44764e-05	3.25775e-08	3.35166e-05	0.238761	0.398716
g__Lysobacter	1.43211e-05	7.23508e-10	4.9109e-06	0.000139602	1.05084e-07	6.01963e-05	0.032967	0.13059
g__Rubribacterium	9.94121e-05	3.8001e-08	3.55907e-05	4.34758e-05	2.48712e-08	2.92853e-05	0.258741	0.423772
g__Granulicatellasp.BB-11	0.000106752	6.46959e-08	4.64384e-05	3.59096e-05	9.15643e-09	1.7769e-05	0.135864	0.295257
g__Sutterella	1.71306e-05	8.80375e-09	1.71306e-05	0.000125078	4.53028e-08	3.95243e-05	0.015984	0.0808696
g__Shuttleworthia	8.77092e-05	3.72486e-08	3.52366e-05	4.8644e-05	6.01922e-09	1.44069e-05	0.404595	0.573948
g__LachnospiraceaeAC2044group	9.82898e-05	3.27801e-08	3.30556e-05	3.64953e-05	7.30198e-09	1.5868e-05	0.0959041	0.246266
g__Spirochaeta2	1.62511e-05	1.23181e-09	6.40783e-06	0.000127437	1.0059e-07	5.88949e-05	0.0759241	0.219193
g__Fusibacter	9.66452e-05	3.54418e-08	3.43714e-05	3.55808e-05	1.98942e-08	2.61917e-05	0.182817	0.342196
g__Alistipes	5.15099e-05	9.74029e-09	1.80188e-05	7.43095e-05	2.20955e-08	2.76028e-05	0.487512	0.650441
g__Desulfopila	9.8474e-05	2.75059e-08	3.02797e-05	2.47564e-05	5.91256e-09	1.42787e-05	0.031968	0.127622
g__Longilinea	3.82174e-06	1.54823e-10	2.27173e-06	0.000129598	1.39252e-07	6.9295e-05	0.102897	0.254012
g__Saccharofermentans	5.91875e-05	1.47012e-08	2.21368e-05	6.3153e-05	6.62696e-08	4.78033e-05	0.975025	1
g__Rhodobacter	1.91467e-05	1.56052e-09	7.21231e-06	0.000110921	7.92353e-08	5.2271e-05	0.107892	0.258214
g__Cetobacterium	8.90501e-05	3.67414e-08	3.49959e-05	2.86795e-05	3.21776e-09	1.05336e-05	0.11988	0.267505
g__Gimesia	9.08494e-05	3.15552e-08	3.24321e-05	2.37107e-05	6.10834e-09	1.45132e-05	0.0679321	0.200655
g__Acidibacter	6.67114e-06	7.70673e-10	5.06844e-06	0.000115803	5.3761e-08	4.30561e-05	0.003996	0.0352062
g__Aridibacter	4.76717e-06	1.73907e-10	2.40768e-06	0.000119519	9.87648e-08	5.83582e-05	0.035964	0.137146
g__Lachnoclostridium	8.57371e-06	7.96026e-10	5.15114e-06	0.000108389	2.50313e-08	2.93794e-05	0.000999001	0.0139618
g__Staphylococcus	5.44775e-05	6.85605e-09	1.51174e-05	5.90886e-05	1.34375e-08	2.15259e-05	0.863137	0.95262
g__Bifidobacterium	2.7658e-05	1.94444e-09	8.05076e-06	8.49974e-05	3.12853e-08	3.28452e-05	0.0809191	0.224726
g__Hasllibacter	8.31649e-05	2.27108e-08	2.75141e-05	2.66803e-05	1.00974e-08	1.86597e-05	0.0909091	0.243218
g__Desulfobacca	4.777e-06	1.74595e-10	2.41243e-06	0.000113673	1.0598e-07	6.04523e-05	0.106893	0.258214
g__Silicimonas	8.02903e-05	2.05494e-08	2.61721e-05	2.76673e-05	8.07087e-09	1.66825e-05	0.0979021	0.248895
g__Subdoligranulum	1.14205e-05	3.29438e-09	1.04792e-05	9.61659e-05	3.74932e-08	3.59565e-05	0.02997	0.121545
g__Roseomonas	6.68098e-06	1.33907e-09	6.68098e-06	0.000105223	8.84861e-08	5.52381e-05	0.0569431	0.182823
g__Nocardioides	4.76996e-06	1.74062e-10	2.40875e-06	0.000106387	6.44524e-08	4.71434e-05	0.025974	0.111536
g__Urania-1B-19marinesedimentgroup	6.9684e-05	1.84753e-08	2.48162e-05	3.27019e-05	6.30692e-09	1.47472e-05	0.207792	0.370031
g__Bacillus	1.34501e-05	4.06001e-09	1.16333e-05	9.62029e-05	6.40435e-08	4.69936e-05	0.0779221	0.222448
g__Fibrobacter	7.63433e-05	2.43683e-08	2.85005e-05	2.46628e-05	6.47377e-09	1.4941e-05	0.106893	0.258214
g__JGI0001001-H03	7.6269e-06	6.16335e-10	4.5326e-06	9.9525e-05	7.18853e-08	4.97876e-05	0.042957	0.152438
g__Cohaesibacter	8.22395e-05	3.55101e-08	3.44045e-05	1.58114e-05	2.73548e-09	9.71221e-06	0.0579421	0.182823
g__Mogibacterium	3.7234e-05	3.23656e-09	1.03868e-05	6.18272e-05	6.32417e-09	1.47674e-05	0.173826	0.339027
g__Acidovorax	5.25816e-05	9.44585e-09	1.77443e-05	4.72015e-05	6.97016e-09	1.55032e-05	0.84016	0.933308
g__Gaiella	1.90601e-06	5.26143e-11	1.32431e-06	0.0001028	7.59469e-08	5.11748e-05	0.013986	0.0744464
g__Desulfotignum	6.97644e-05	1.30347e-08	2.08444e-05	2.56833e-05	7.47033e-09	1.60498e-05	0.115884	0.265365
g__Flavisolibacter	3.81351e-06	2.10622e-10	2.64966e-06	9.99402e-05	8.86275e-08	5.52822e-05	0.0559441	0.180933
g__Thiohalophilus	6.98072e-05	2.13358e-08	2.66682e-05	2.47052e-05	5.91474e-09	1.42813e-05	0.161838	0.328172
g__Sva0996marinegroup	6.22783e-05	2.22064e-08	2.72069e-05	3.06393e-05	1.12154e-08	1.96656e-05	0.324675	0.501236
g__RuminococcaceaeUCG-009	4.38929e-05	9.71232e-09	1.79929e-05	4.63733e-05	1.2828e-08	2.1032e-05	0.933067	1
g__Deferrisoma	2.29482e-05	1.7854e-09	7.7145e-06	7.16922e-05	2.79718e-08	3.10571e-05	0.126873	0.279449
g__Streptomyces	4.76281e-06	2.85987e-10	3.08754e-06	9.13452e-05	4.2047e-08	3.80775e-05	0.001998	0.024309
g__RoseobactercladeNAC11-7lineage	5.73578e-05	1.09048e-08	1.90655e-05	3.16214e-05	1.05217e-08	1.90478e-05	0.346653	0.521
g__Labrenzia	7.65025e-05	2.57573e-08	2.93015e-05	1.08694e-05	1.60971e-09	7.45032e-06	0.024975	0.108155
g__Megamonas	1.23721e-05	4.59208e-09	1.23721e-05	7.52297e-05	1.7381e-08	2.44815e-05	0.026973	0.112059
g__CandidatusAlysiosphaera	5.25709e-05	8.90942e-09	1.72331e-05	3.50225e-05	5.51473e-09	1.379e-05	0.444555	0.612312
g__Paracoccus	6.40682e-05	1.12086e-08	1.93293e-05	1.99804e-05	2.13304e-09	8.57631e-06	0.041958	0.152061
g__CandidatusThiobios	5.1617e-05	7.97031e-09	1.62996e-05	3.16221e-05	1.13484e-08	1.97819e-05	0.472527	0.637102
g__PMMR1	3.62589e-05	9.17232e-09	1.74855e-05	5.03826e-05	3.21844e-08	3.33138e-05	0.776224	0.873679
g__Gracilibacteriabacteriumoraltaxon872	5.52908e-05	1.09254e-08	1.90835e-05	2.67283e-05	3.45462e-09	1.09144e-05	0.214785	0.373317
g__Methylobacterium	3.3469e-05	4.16446e-09	1.1782e-05	4.99181e-05	7.20907e-09	1.57667e-05	0.393606	0.561824
g__SynechococcusIR11	5.06712e-05	1.01372e-08	1.83822e-05	3.06372e-05	1.3915e-08	2.1905e-05	0.545455	0.711039
g__Micromonospora	9.56316e-07	2.74362e-11	9.56316e-07	8.73252e-05	6.14016e-08	4.60141e-05	0.015984	0.0808696
g__Pseudolabrys	9.52898e-07	2.72405e-11	9.52898e-07	8.60912e-05	5.36615e-08	4.30162e-05	0.00799201	0.0523579
g__Pajaroellobacter	9.61807e-07	2.77522e-11	9.61807e-07	8.58495e-05	5.26134e-08	4.25941e-05	0.04995	0.164674
g__Corynebacterium1	5.44314e-05	4.61679e-09	1.24054e-05	2.47026e-05	1.80483e-09	7.88895e-06	0.045954	0.15655
g__Parabacteroides	1.81026e-05	2.16721e-09	8.49943e-06	6.13227e-05	1.60577e-08	2.35311e-05	0.045954	0.15655
g__Sediminispirochaeta	3.34478e-05	2.16379e-09	8.49272e-06	4.35554e-05	1.55994e-08	2.31929e-05	0.786214	0.881042
g__Blastocatella	4.87453e-05	6.59324e-09	1.48248e-05	2.81865e-05	3.16061e-09	1.04397e-05	0.275724	0.440297
g__FamilyXIIIAD3011group	4.39072e-05	6.82907e-09	1.50876e-05	3.06987e-05	7.60484e-09	1.61937e-05	0.574426	0.737516
g__Desulfatiglans	5.64484e-05	1.20012e-08	2.0001e-05	1.68714e-05	1.73315e-09	7.7307e-06	0.0649351	0.195187
g__Robiginitalea	4.30178e-05	5.38363e-09	1.33961e-05	2.86598e-05	1.19242e-08	2.02776e-05	0.617383	0.757217
g__Flavobacterium	2.77448e-05	2.59543e-09	9.3013e-06	4.56612e-05	4.84756e-09	1.29289e-05	0.271728	0.437809
g__Knoellia	1.90749e-06	5.26957e-11	1.32534e-06	7.47006e-05	4.69816e-08	4.02499e-05	0.0809191	0.224726
g__SEEP-SRB1	4.01581e-05	4.70059e-09	1.25174e-05	3.06232e-05	8.26991e-09	1.6887e-05	0.696304	0.803186
g__Desulfuromonas	2.8649e-05	4.19214e-09	1.18211e-05	4.38008e-05	1.13973e-08	1.98245e-05	0.547453	0.711828
g__Mesorhizobium	9.54868e-06	3.58035e-10	3.45463e-06	6.24541e-05	1.18733e-08	2.02342e-05	0.00699301	0.0470188
g__SS1-B-09-64	4.39596e-05	7.09246e-09	1.53758e-05	2.46931e-05	3.79298e-09	1.14365e-05	0.333666	0.508975
g__Flexilinea	4.30131e-05	5.89365e-09	1.40162e-05	2.37278e-05	4.98425e-09	1.31099e-05	0.340659	0.513501
g__OM60(NOR5)clade	2.57807e-05	2.56435e-09	9.24545e-06	4.08192e-05	8.15679e-09	1.67711e-05	0.462537	0.628608
g__Limibacillus	3.5343e-05	1.14769e-08	1.95592e-05	2.98253e-05	8.0937e-09	1.67061e-05	0.878122	0.960857
g__Ilyobacter	4.20379e-05	1.3349e-08	2.10942e-05	2.27333e-05	1.3698e-08	2.17335e-05	0.5005	0.664299
g__Nordella	9.52272e-07	2.72047e-11	9.52272e-07	6.84728e-05	3.89405e-08	3.66439e-05	0.011988	0.0678706
g__[Eubacterium]oxidoreducensgroup	4.77139e-05	1.08653e-08	1.90309e-05	1.60137e-05	1.22982e-09	6.51211e-06	0.112887	0.263403
g__Stenotrophobacter	1.52855e-05	1.00794e-09	5.79637e-06	5.20438e-05	1.42442e-08	2.21626e-05	0.128871	0.282632
g__LachnospiraceaeNK3A20group	3.91405e-05	5.68892e-09	1.37706e-05	2.36914e-05	6.03302e-09	1.44234e-05	0.465534	0.629944
g__Tunicatimonas	4.68584e-05	9.47439e-09	1.77711e-05	1.58024e-05	3.19822e-09	1.05016e-05	0.152847	0.3175
g__Alphaproteobacteriabacteriumcanineoraltaxon081	1.52571e-05	2.46741e-09	9.06901e-06	4.83422e-05	6.7772e-08	4.83422e-05	0.897103	0.979529
g__CAG-352	3.91657e-05	2.30047e-08	2.76916e-05	2.2702e-05	1.03229e-08	1.88669e-05	0.511489	0.675376
g__Bulleidia	3.528e-05	5.5069e-09	1.35486e-05	2.67707e-05	2.34276e-09	8.98805e-06	0.658342	0.780471
g__Elusimicrobium	5.44631e-05	2.68501e-08	2.99166e-05	6.90566e-06	3.89114e-10	3.66302e-06	0.014985	0.0781361
g__Opitutus	9.52898e-07	2.72405e-11	9.52898e-07	6.46968e-05	2.55558e-08	2.96856e-05	0.00699301	0.0470188
g__Hyphomonas	4.30516e-05	8.69964e-09	1.7029e-05	1.67918e-05	3.13861e-09	1.04033e-05	0.194805	0.358077
g__Pelolinea	3.24919e-05	3.22249e-09	1.03642e-05	2.72599e-05	2.72351e-09	9.69092e-06	0.746254	0.848824
g__Aquicella	8.61013e-06	1.03458e-09	5.87249e-06	5.4269e-05	1.84807e-08	2.52441e-05	0.100899	0.252742
g__PrevotellaceaeGa6A1group	3.92045e-05	6.38459e-09	1.45883e-05	1.88125e-05	1.12834e-09	6.23766e-06	0.217782	0.377243
g__Terrimonas	1.23889e-05	1.22112e-09	6.37997e-06	4.79932e-05	1.42062e-08	2.2133e-05	0.13986	0.297786
g__RBG-16-49-21	1.81531e-05	1.72678e-09	7.58679e-06	4.16611e-05	1.12525e-08	1.96982e-05	0.332667	0.508975
g__Odoribacter	1.52842e-05	1.40014e-09	6.83164e-06	4.24518e-05	6.95737e-09	1.5489e-05	0.0979021	0.248895
g__LachnospiraceaeXPB1014group	4.77683e-05	1.51691e-08	2.24864e-05	8.87802e-06	1.11672e-09	6.20546e-06	0.044955	0.156272
g__Methylomicrobium	1.91324e-06	5.30144e-11	1.32934e-06	5.98981e-05	2.71782e-08	3.06134e-05	0.046953	0.158894
g__Hyphomicrobium	1.24206e-05	4.34986e-10	3.80783e-06	4.65881e-05	1.11465e-08	1.96052e-05	0.10989	0.258214
g__Massilia	8.5798e-06	2.90344e-10	3.11097e-06	5.0737e-05	1.07514e-08	1.92546e-05	0.016983	0.0834454
g__Arenimonas	5.7249e-06	4.75289e-10	3.98032e-06	5.29823e-05	1.42702e-08	2.21828e-05	0.018981	0.0871495
g__Ruminiclostridium9	9.53504e-06	5.8345e-10	4.41002e-06	4.53711e-05	1.28175e-08	2.10234e-05	0.0889111	0.241668
g__Pseudarthrobacter	1.05148e-05	4.81147e-10	4.00478e-06	4.59594e-05	1.43552e-08	2.22487e-05	0.106893	0.258214
g__Propionivibrio	3.62075e-05	7.86931e-09	1.6196e-05	1.76253e-05	2.4033e-09	9.10343e-06	0.372627	0.545197
g__Ascidiimonas	3.7299e-05	4.61681e-09	1.24054e-05	1.58145e-05	4.26406e-09	1.21259e-05	0.240759	0.399441
g__Pedobacter	3.53275e-05	1.84946e-09	7.85167e-06	1.79369e-05	1.20948e-09	6.45804e-06	0.102897	0.254012
g__Arcobacter	4.39527e-05	7.59191e-09	1.5908e-05	7.90845e-06	1.40396e-09	6.9579e-06	0.03996	0.146968
g__Ideonella	9.52218e-07	2.72016e-11	9.52218e-07	5.53114e-05	1.7993e-08	2.49088e-05	0.004995	0.039882
g__Ornatilinea	3.05913e-05	4.20733e-09	1.18425e-05	2.23645e-05	3.53628e-09	1.10427e-05	0.621379	0.757217
g__PrevotellaceaeUCG-004	3.62773e-05	4.91747e-09	1.2803e-05	1.48074e-05	1.85004e-09	7.98714e-06	0.155844	0.318545
g__Coxiella	2.39147e-05	2.05653e-09	8.27954e-06	2.92177e-05	5.29227e-09	1.3509e-05	0.585649	0.748167
g__Desulfomonile	5.7488e-06	4.79009e-10	3.99587e-06	4.39235e-05	1.26413e-08	2.08784e-05	0.0719281	0.208837
g__Ezakiella	2.67155e-05	5.75035e-09	1.38448e-05	1.97688e-05	3.86774e-09	1.15486e-05	0.386598	0.556483
g__Blautia	9.53777e-06	5.81838e-10	4.40393e-06	3.76869e-05	3.92354e-09	1.16316e-05	0.013986	0.0744464
g__Filomicrobium	2.20018e-05	2.48461e-09	9.10058e-06	2.47134e-05	3.34116e-09	1.07337e-05	0.773082	0.872064
g__Methylophilus	1.81133e-05	2.45101e-09	9.03883e-06	2.7638e-05	6.57666e-09	1.50593e-05	0.188596	0.349175
g__Pedomicrobium	9.5486e-06	5.8377e-10	4.41124e-06	3.78459e-05	8.04855e-09	1.66594e-05	0.0929071	0.243464
g__Ignavibacterium	2.48972e-05	4.3172e-09	1.19961e-05	2.01267e-05	2.28003e-09	8.8669e-06	0.465986	0.629944
g__Anaerovibrio	3.05596e-05	2.31549e-09	8.7854e-06	1.38198e-05	1.85032e-09	7.98775e-06	0.186813	0.347133
g__Bauldia	1.05208e-05	5.96296e-10	4.45831e-06	3.54979e-05	9.71078e-09	1.8299e-05	0.202797	0.368748
g__Marvinbryantia	1.53072e-05	1.23679e-09	6.42078e-06	2.86337e-05	4.8104e-09	1.28793e-05	0.406593	0.573948
g__Romboutsia	5.7316e-06	1.35936e-10	2.12866e-06	3.86181e-05	6.70736e-09	1.52082e-05	0.01998	0.0898703
g__Pseudobutyrivibrio	3.14986e-05	3.52249e-09	1.08359e-05	1.1854e-05	2.02267e-09	8.35148e-06	0.166833	0.334457
g__LachnospiraceaeFCS020group	2.95696e-05	5.11123e-09	1.30528e-05	1.38778e-05	1.67628e-09	7.60281e-06	0.335664	0.508975
g__Tropicibacter	2.86652e-05	3.51316e-09	1.08215e-05	1.38365e-05	3.03212e-09	1.02253e-05	0.358641	0.535194
g__CandidatusChloroploca	9.56258e-06	5.30001e-10	4.20318e-06	3.52862e-05	7.75428e-09	1.6352e-05	0.146853	0.308815
g__Alsobacter	9.53034e-07	2.72482e-11	9.53034e-07	4.4132e-05	1.50027e-08	2.2745e-05	0.0589411	0.182823
g__Lachnospira	4.75851e-06	6.79301e-10	4.75851e-06	3.75742e-05	4.86335e-09	1.295e-05	0.018981	0.0871495
g__Luteolibacter	6.69752e-06	3.22825e-10	3.28037e-06	3.76616e-05	9.93272e-09	1.8507e-05	0.121878	0.269609
g__Lawsonella	1.90965e-05	1.15353e-09	6.20088e-06	2.29345e-05	7.28265e-10	5.01125e-06	0.647782	0.77307
g__Azoarcus	1.43408e-05	1.35048e-09	6.7094e-06	2.78953e-05	3.86972e-09	1.15516e-05	0.0627608	0.190897
g__Anaerosolibacter	2.5874e-05	4.77631e-09	1.26179e-05	1.48194e-05	2.73532e-09	9.71191e-06	0.0913963	0.243248
g__Mycobacterium	1.14608e-05	4.86756e-10	4.02805e-06	3.08849e-05	3.15337e-09	1.04277e-05	0.0789211	0.22281
g__Pannonibacter	3.24979e-05	4.13177e-09	1.17357e-05	6.91997e-06	5.67117e-10	4.42219e-06	0.042957	0.152438
g__LachnospiraceaeND3007group	1.91112e-05	8.13208e-10	5.20643e-06	2.07844e-05	6.49116e-09	1.49611e-05	0.876139	0.960744
g__Bacteroidalesgenomosp.P4oralcloneMB2_G17	3.45289e-05	1.57377e-08	2.29039e-05	5.22434e-06	7.91519e-10	5.22434e-06	0.228771	0.387093
g__Jatrophihabitans	9.52898e-07	2.72405e-11	9.52898e-07	4.14659e-05	8.8099e-09	1.74296e-05	0.00599401	0.0450432
g__PleurocapsaPCC-7319	1.91439e-05	1.67513e-09	7.47246e-06	1.97721e-05	7.58429e-09	1.61718e-05	1	1
g__RuminococcaceaeUCG-004	2.48381e-05	1.40227e-09	6.83683e-06	1.38263e-05	1.56054e-09	7.33564e-06	0.0833787	0.229067
g__CandidatusSoleaferrea	2.28955e-05	2.28248e-09	8.72254e-06	1.57832e-05	2.37335e-09	9.04652e-06	0.272453	0.437809
g__Selenomonas1	3.15466e-05	5.12406e-09	1.30691e-05	6.91013e-06	3.31161e-10	3.37925e-06	0.045954	0.15655
g__PAUC26f	1.72121e-05	1.05662e-09	5.9347e-06	2.08632e-05	4.17774e-09	1.20025e-05	0.631568	0.761159
g__Iamia	1.90869e-06	5.27621e-11	1.32617e-06	3.86681e-05	9.80187e-09	1.83847e-05	0.021978	0.0959895
g__Phocaeicola	5.75778e-06	4.81692e-10	4.00704e-06	3.27909e-05	3.34358e-09	1.07376e-05	0.00699301	0.0470188
g__Pyramidobacter	9.59775e-06	1.39637e-09	6.82245e-06	2.77029e-05	2.31817e-09	8.94075e-06	0.0029709	0.0288956
g__Halioglobus	2.67532e-05	2.09622e-09	8.35907e-06	9.88283e-06	1.18989e-09	6.40552e-06	0.00546455	0.0423089
g__Chthonobacter	1.05107e-05	5.36315e-10	4.22814e-06	2.7985e-05	4.19684e-09	1.20299e-05	0.00856064	0.0553732
g__Desulfofustis	2.489e-05	3.3486e-09	1.0565e-05	1.08715e-05	1.90405e-09	8.1029e-06	0.0210854	0.0936925
g__Muricauda	2.87023e-05	4.89343e-09	1.27716e-05	6.91542e-06	5.66737e-10	4.42071e-06	0.118881	0.26644
g__Hylemonella	2.86098e-06	2.45557e-10	2.86098e-06	3.58634e-05	1.11707e-08	1.96264e-05	0.116883	0.265365
g__DeltaproteobacteriabacteriumSKP-2	2.77349e-05	3.27076e-09	1.04415e-05	6.91301e-06	7.99514e-10	5.25066e-06	0.000345902	0.0094284
g__Desulfosarcina	2.96451e-05	3.48925e-09	1.07846e-05	3.94987e-06	1.00992e-10	1.86614e-06	0.014985	0.0781361
g__LachnospiraceaeUCG-010	2.38446e-05	3.33593e-09	1.0545e-05	9.86256e-06	8.92748e-10	5.54837e-06	0.0175094	0.0844085
g__Thiogranum	2.00787e-05	1.54092e-09	7.16688e-06	1.38465e-05	1.79788e-09	7.87375e-06	0.314284	0.486663
g__SWB02	5.72457e-06	3.05283e-10	3.19e-06	3.01744e-05	5.7906e-09	1.41307e-05	0.0929071	0.243464
g__Wolinella	4.78037e-06	1.74917e-10	2.41466e-06	2.96212e-05	1.3185e-08	2.13226e-05	0.264735	0.430827
g__Ruminiclostridium6	2.19202e-05	2.85143e-09	9.74924e-06	1.18544e-05	1.49467e-09	7.17917e-06	0.0920181	0.243464
g__Howardella	1.52661e-05	1.45606e-09	6.96674e-06	1.88423e-05	8.97982e-10	5.56461e-06	0.612962	0.757217
g__Delftia	1.91332e-05	9.89355e-10	5.74269e-06	1.4814e-05	9.73927e-10	5.79514e-06	0.502916	0.665778
g__W5053	1.33869e-05	1.17749e-09	6.26496e-06	1.98905e-05	2.00311e-09	8.31101e-06	0.303853	0.473381
g__Sphingobium	7.64749e-06	4.5044e-10	3.87487e-06	2.70911e-05	4.74095e-09	1.2786e-05	0.00161077	0.0211053
g__Lutimonas	2.19953e-05	2.42795e-09	8.9962e-06	9.8752e-06	6.60633e-10	4.77289e-06	0.0364086	0.137813
g__Moryella	1.62298e-05	1.05872e-09	5.9406e-06	1.59463e-05	6.82977e-10	4.85293e-06	1	1
g__Dieffenbachiaseguine(dumbcane)	9.55904e-07	2.74126e-11	9.55904e-07	3.34357e-05	7.62225e-09	1.62122e-05	0.016983	0.0834454
g__Clostridiumsensustricto1	6.68047e-06	2.64857e-10	2.97129e-06	2.67307e-05	3.03108e-09	1.02235e-05	0.000685921	0.0129817
g__Marivita	2.58248e-05	3.48835e-09	1.07832e-05	5.93204e-06	7.2729e-10	5.00789e-06	0.000355415	0.0094284
g__Ochrobactrum	1.71872e-05	9.97266e-10	5.76561e-06	1.4168e-05	6.54671e-10	4.7513e-06	0.599246	0.757217
g__[Eubacterium]ruminantiumgroup	8.60828e-06	2.92677e-10	3.12344e-06	2.27009e-05	3.00557e-09	1.01804e-05	0.0122194	0.0678706
g__Ponticaulis	2.48326e-05	2.59136e-09	9.294e-06	5.93043e-06	7.27215e-10	5.00763e-06	0.000581923	0.0115039
g__Alicycliphilus	2.78805e-05	2.01815e-08	2.59368e-05	1.97239e-06	5.4395e-11	1.36956e-06	5.3715e-07	0.000137242
g__Ruminiclostridium5	1.33433e-05	6.61383e-10	4.69533e-06	1.67739e-05	1.84417e-09	7.97446e-06	0.591308	0.751638
g__Bellilinea	7.63597e-06	2.78588e-10	3.04734e-06	2.38993e-05	3.15076e-09	1.04234e-05	0.0061952	0.0458804
g__Tepidamorphus	2.48845e-05	3.79781e-09	1.12514e-05	3.95402e-06	2.77479e-10	3.09325e-06	6.57627e-05	0.00280039
g__Roseobacter	1.81566e-05	1.33061e-09	6.65985e-06	1.08599e-05	9.02974e-10	5.58006e-06	0.203497	0.368748
g__Oceanicaulis	2.39402e-05	3.60345e-09	1.09597e-05	4.94035e-06	2.3879e-10	2.86952e-06	0.00035327	0.0094284
g__Curvibacter	1.14532e-05	3.72901e-10	3.52562e-06	1.82747e-05	1.19466e-09	6.41836e-06	0.273992	0.438902
g__Qipengyuania	1.52939e-05	8.94944e-10	5.46182e-06	1.32927e-05	8.75048e-10	5.49309e-06	0.712867	0.81676
g__Rhodanobacter	2.8551e-06	2.44548e-10	2.8551e-06	2.62557e-05	2.27196e-09	8.85119e-06	6.00666e-06	0.000511567
g__Limnobacter	8.59815e-06	2.91395e-10	3.11659e-06	1.9936e-05	7.72832e-09	1.63246e-05	0.0397109	0.146968
g__CL500-3	2.10096e-05	1.81219e-09	7.77216e-06	5.93043e-06	7.27215e-10	5.00763e-06	0.00392649	0.0352062
g__HSBOF53-F07	1.24062e-05	2.41524e-09	8.97262e-06	1.48251e-05	5.55362e-09	1.38385e-05	0.706888	0.81173
g__LachnospiraceaeUCG-006	1.6235e-05	1.33906e-09	6.68097e-06	1.08582e-05	7.26831e-10	5.00631e-06	0.34795	0.521415
g__Enhydrobacter	1.1446e-05	6.55167e-10	4.67321e-06	1.49123e-05	1.39084e-09	6.92531e-06	0.565671	0.729944
g__Butyricicoccus	1.9034e-06	1.08688e-10	1.9034e-06	2.46642e-05	5.1915e-09	1.33797e-05	2.07339e-06	0.000353167
g__Sedimenticola	1.81759e-05	2.70292e-09	9.49196e-06	6.92105e-06	1.03729e-09	5.9807e-06	0.029873	0.121545
g__Carnobacterium	2.00391e-05	3.1721e-09	1.02828e-05	4.93048e-06	1.79306e-10	2.48656e-06	0.00263216	0.0288956
g__Chujaibacter	9.51701e-07	2.71721e-11	9.51701e-07	2.47632e-05	3.49289e-09	1.09747e-05	2.66225e-07	0.000136041
g__Ruminiclostridium1	1.43019e-05	2.58158e-09	9.27647e-06	1.00691e-05	4.92172e-10	4.11964e-06	0.426953	0.591255
g__ESFC-1	1.43219e-05	6.64107e-10	4.70499e-06	9.88285e-06	1.89576e-09	8.08523e-06	0.426953	0.591255
g__Albidovulum	1.71992e-05	2.07249e-09	8.31162e-06	6.91743e-06	7.43341e-10	5.06285e-06	0.0444347	0.155521
g__Hoeflea	2.00647e-05	1.19815e-09	6.31967e-06	3.95402e-06	2.77479e-10	3.09325e-06	0.000967308	0.0139618
g__Gracilibacteriabacteriumoraltaxon871	2.19019e-05	3.58245e-09	1.09277e-05	9.85081e-07	2.81411e-11	9.85081e-07	3.29213e-06	0.000403468
g__Micrococcus	1.05004e-05	4.23511e-10	3.75726e-06	1.28432e-05	1.14674e-09	6.28831e-06	0.685307	0.798073
g__Phyllobacterium	1.81746e-05	1.3376e-09	6.67731e-06	4.94821e-06	2.97286e-10	3.20176e-06	0.00689041	0.0470188
g__Planctomicrobium	1.33797e-05	7.79742e-10	5.09817e-06	9.87842e-06	1.13073e-09	6.24425e-06	0.543438	0.710221
g__BacC-u-018	1.24033e-05	1.62247e-09	7.35406e-06	1.08732e-05	3.42855e-09	1.08732e-05	0.839679	0.933308
g__Ralstonia	9.55152e-06	3.58823e-10	3.45843e-06	1.38284e-05	5.04852e-10	4.17237e-06	0.416913	0.580498
g__Cellulomonas	1.52874e-05	1.68765e-09	7.50034e-06	8.26445e-06	3.79353e-10	3.61678e-06	0.153774	0.318132
g__RuminococcaceaeV9D2013group	6.6741e-06	1.33631e-09	6.6741e-06	1.67738e-05	3.83367e-09	1.14976e-05	0.0399776	0.146968
g__CandidatusNomurabacteriabacteriumGW2011_GWB1_35_20	2.86829e-06	2.46812e-10	2.86829e-06	2.10786e-05	4.00399e-09	1.17503e-05	0.000217849	0.00742138
g__Chlorobaculum	1.53017e-05	1.74812e-09	7.63352e-06	6.92105e-06	1.03729e-09	5.9807e-06	0.0948052	0.245916
g__RuminococcaceaeUCG-003	1.24053e-05	5.47e-10	4.27005e-06	9.86987e-06	6.0028e-10	4.54965e-06	0.679215	0.797882
g__Legionella	1.72245e-05	1.852e-09	7.85705e-06	4.09756e-06	1.67603e-10	2.40404e-06	0.00452594	0.037914
g__Serratia	1.33741e-05	4.95161e-10	4.06268e-06	7.96315e-06	5.83494e-10	4.48559e-06	0.288652	0.45525
g__Mobiluncus	4.78066e-06	1.74827e-10	2.41404e-06	1.67981e-05	4.76274e-09	1.28153e-05	0.00937513	0.0591443
g__Lacunisphaera	9.52898e-07	2.72405e-11	9.52898e-07	2.2211e-05	5.17512e-09	1.33586e-05	3.94782e-06	0.000403468
g__[Eubacterium]ventriosumgroup	2.8551e-06	2.44548e-10	2.8551e-06	1.88236e-05	7.21801e-09	1.57765e-05	0.000390128	0.0094284
g__Flavitalea	1.91006e-06	1.09449e-10	1.91006e-06	2.09842e-05	3.81007e-09	1.14622e-05	4.93828e-05	0.00252346
g__Hahella	1.62365e-05	1.96254e-09	8.08813e-06	3.95402e-06	2.77479e-10	3.09325e-06	0.00745742	0.0494901
g__Steroidobacter	1.90676e-06	5.26554e-11	1.32483e-06	1.98655e-05	4.39168e-09	1.2306e-05	9.22052e-05	0.00362438
g__Dorea	1.24153e-05	2.02278e-09	8.21134e-06	7.89119e-06	8.12854e-10	5.29428e-06	0.385553	0.556483
g__Microbulbifer	1.5271e-05	8.89735e-10	5.4459e-06	3.95e-06	2.76557e-10	3.08811e-06	0.0121809	0.0678706
g__Lachnoclostridium10	1.71813e-05	2.29803e-09	8.75221e-06	1.97349e-06	5.44556e-11	1.37032e-06	0.00042437	0.0094284
g__Geothermobacter	9.55028e-07	2.73623e-11	9.55028e-07	1.99687e-05	3.40874e-09	1.08417e-05	1.50541e-05	0.00109895
g__Porphyrobacter	9.54578e-06	4.14373e-10	3.71651e-06	1.02567e-05	4.61472e-10	3.98909e-06	1	1
g__Roseicyclus	1.53303e-05	2.21082e-09	8.58451e-06	3.95603e-06	4.53856e-10	3.95603e-06	0.0121809	0.0678706
g__Desulfuromusa	1.81636e-05	1.27532e-09	6.52003e-06	9.85391e-07	2.81588e-11	9.85391e-07	4.28211e-05	0.00243129
g__Desulfobacter	1.33885e-05	7.23152e-10	4.90969e-06	4.94035e-06	2.3879e-10	2.86952e-06	0.0646746	0.195187
g__Thermoflexus	1.04989e-05	5.92018e-10	4.44229e-06	7.89786e-06	7.54781e-10	5.10166e-06	0.649015	0.77307
g__Thermoanaerobaculum	1.90762e-06	5.27033e-11	1.32543e-06	1.78175e-05	2.30208e-09	8.90966e-06	0.000317573	0.0094284
g__IMCC26207	1.14991e-05	9.49538e-10	5.62595e-06	7.08099e-06	5.35695e-10	4.29793e-06	0.361335	0.535194
g__Ercella	1.14674e-05	6.00936e-10	4.47562e-06	6.92306e-06	1.38993e-09	6.92306e-06	0.361335	0.535194
g__Collinsella	9.51701e-07	2.71721e-11	9.51701e-07	1.79375e-05	2.67034e-09	9.59588e-06	2.93091e-05	0.00187212
g__Yangia	1.24462e-05	9.50593e-10	5.62907e-06	5.93043e-06	7.27215e-10	5.00763e-06	0.168865	0.334457
g__Thermopetrobacter	1.24359e-05	7.7718e-10	5.0898e-06	5.93204e-06	7.2729e-10	5.00789e-06	0.168865	0.334457
g__CyanobacteriumCLg1	1.53e-05	1.06386e-09	5.95499e-06	1.97802e-06	1.13464e-10	1.97802e-06	0.00136655	0.0183765
g__Draconibacterium	9.5268e-07	2.7228e-11	9.5268e-07	1.77081e-05	2.13397e-09	8.57819e-06	5.69334e-05	0.00264482
g__Chryseobacterium	4.7681e-06	3.43207e-10	3.38234e-06	1.29217e-05	1.64726e-09	7.53673e-06	0.0590329	0.182823
g__Clostridialesbacteriumcanineoraltaxon260	1.91263e-06	1.09745e-10	1.91263e-06	1.57953e-05	2.08704e-09	8.48333e-06	0.000585324	0.0115039
g__Helicobacter	1.90367e-06	1.08719e-10	1.90367e-06	1.58089e-05	2.13914e-09	8.58856e-06	0.000585324	0.0115039
g__Chryseolinea	4.7692e-06	1.74387e-10	2.411e-06	1.31864e-05	1.01928e-09	5.92854e-06	0.0590329	0.182823
g__Brevibacillus	3.81478e-06	9.78535e-11	1.80604e-06	1.44746e-05	2.04186e-09	8.39101e-06	0.0171801	0.0836098
g__Tyzzerella4	1.24037e-05	1.11212e-09	6.08856e-06	3.94698e-06	2.17823e-10	2.74064e-06	0.0498831	0.164674
g__Papillibacter	1.05031e-05	5.93928e-10	4.44945e-06	5.93472e-06	3.15202e-10	3.29682e-06	0.334154	0.508975
g__AKYG587	4.77561e-06	3.4463e-10	3.38935e-06	1.18372e-05	4.06346e-09	1.18372e-05	0.0904525	0.243218
g__Sandaracinus	3.81012e-06	2.10247e-10	2.6473e-06	1.37698e-05	2.37347e-09	9.04676e-06	0.0280081	0.115421
g__Denitromonas	1.0496e-05	1.10162e-09	6.05976e-06	4.93419e-06	3.54781e-10	3.49769e-06	0.211745	0.371903
g__Ohtaekwangia	7.62445e-06	3.34627e-10	3.3398e-06	8.07127e-06	6.08152e-10	4.57938e-06	1	1
g__Methylophaga	1.33829e-05	1.06451e-09	5.95683e-06	1.97802e-06	1.13464e-10	1.97802e-06	0.00430682	0.0366798
g__Aquisphaera	9.5268e-07	2.7228e-11	9.5268e-07	1.58447e-05	2.46022e-09	9.21059e-06	0.000213163	0.00742138
g__Turicibacter	4.7704e-06	2.30744e-10	2.77335e-06	1.0845e-05	8.41726e-10	5.38749e-06	0.136362	0.295257
g__Mucispirillum	6.67665e-06	4.89987e-10	4.0414e-06	8.87809e-06	1.11606e-09	6.20361e-06	0.622875	0.757217
g__Exiguobacterium	1.33701e-05	8.91124e-10	5.45015e-06	1.97182e-06	5.43639e-11	1.36917e-06	0.00430682	0.0366798
g__Aeromicrobium	9.55028e-07	2.73623e-11	9.55028e-07	1.40649e-05	8.79039e-10	5.5056e-06	0.000410608	0.0094284
g__Oceanibaculum	1.33782e-05	6.65273e-10	4.70912e-06	9.86998e-07	2.82508e-11	9.86998e-07	0.00101094	0.0139618
g__Ferruginibacter	9.55028e-07	2.73623e-11	9.55028e-07	1.4274e-05	1.16755e-09	6.34511e-06	0.000410608	0.0094284
g__AnaerolineaceaeUCG-001	4.78392e-06	1.75796e-10	2.42072e-06	8.89303e-06	1.12072e-09	6.21656e-06	0.292871	0.46038
g__Actinoplanes	9.55028e-07	2.73623e-11	9.55028e-07	1.37574e-05	1.86943e-09	8.02889e-06	0.000788182	0.0139618
g__Curtobacterium	8.57886e-06	1.41665e-09	6.87181e-06	4.17445e-06	1.82026e-10	2.50534e-06	0.268244	0.433774
g__GKS98freshwatergroup	1.14976e-05	1.28954e-09	6.55628e-06	9.86998e-07	2.82508e-11	9.86998e-07	0.00350296	0.0331484
g__[Eubacterium]fissicatenagroup	1.90416e-06	5.25121e-11	1.32303e-06	1.08452e-05	3.41092e-09	1.08452e-05	0.0113536	0.0674616
g__Puniceicoccus	6.68286e-06	3.77973e-10	3.54952e-06	5.92842e-06	4.92088e-10	4.11929e-06	1	1
g__Fistuliferasolaris	9.55028e-07	2.73623e-11	9.55028e-07	1.16228e-05	1.39662e-09	6.93968e-06	0.00286831	0.0288956
g__Bdellovibrio	9.52218e-07	2.72016e-11	9.52218e-07	1.14531e-05	8.84979e-10	5.52418e-06	0.00286831	0.0288956
g__Nonlabens	1.05065e-05	6.48944e-10	4.65096e-06	9.85391e-07	2.81588e-11	9.85391e-07	0.00647703	0.0470188
g__Lentimicrobium	9.53116e-07	2.72529e-11	9.53116e-07	1.13994e-05	7.48949e-10	5.08191e-06	0.00286831	0.0288956
g__Cryptobacterium	4.77146e-06	2.30854e-10	2.77401e-06	7.07995e-06	4.18505e-10	3.79884e-06	0.573854	0.737516
g__Azospirillum	9.5268e-07	2.7228e-11	9.5268e-07	1.16729e-05	2.23063e-09	8.77031e-06	0.00286831	0.0288956
g__Luteitalea	7.63336e-06	2.78667e-10	3.04777e-06	4.01189e-06	2.80533e-10	3.11023e-06	0.388986	0.556783
g__Ornithinimicrobium	7.65945e-06	3.37921e-10	3.35619e-06	3.95402e-06	2.77479e-10	3.09325e-06	0.388986	0.556783
g__Microvirga	9.5268e-07	2.7228e-11	9.5268e-07	1.15053e-05	9.53255e-10	5.73331e-06	0.00286831	0.0288956
g__Neochlamydia	1.90662e-06	5.26475e-11	1.32473e-06	1.05655e-05	1.02854e-09	5.95541e-06	0.0200493	0.0898703
g__Dactylosporangium	9.56096e-07	2.74236e-11	9.56096e-07	1.16151e-05	1.36753e-09	6.86703e-06	0.00286831	0.0288956
g__Roseibacillus	5.74565e-06	7.07028e-10	4.85465e-06	4.94504e-06	7.09149e-10	4.94504e-06	1	1
g__CandidatusElectrothrix	9.57977e-06	7.04386e-10	4.84557e-06	9.86998e-07	2.82508e-11	9.86998e-07	0.0119103	0.0678706
g__Microcella	6.68879e-06	3.78649e-10	3.55269e-06	4.12036e-06	3.06726e-10	3.25219e-06	0.549832	0.713107
g__Marinobacter	8.63361e-06	8.1115e-10	5.19984e-06	1.97802e-06	1.13464e-10	1.97802e-06	0.0660756	0.197454
g__[Ruminococcus]gnavusgroup	9.5268e-07	2.7228e-11	9.5268e-07	9.85827e-06	2.29265e-09	8.8914e-06	0.00543109	0.0423089
g__Verruc-01	9.56678e-06	3.60198e-10	3.46505e-06	9.89008e-07	2.8366e-11	9.89008e-07	0.0119103	0.0678706
g__Parasutterella	9.51837e-07	2.71798e-11	9.51837e-07	8.88327e-06	1.82073e-09	7.92363e-06	0.0102216	0.0621817
g__Neptunomonas	7.65978e-06	4.52271e-10	3.88274e-06	1.97802e-06	1.13464e-10	1.97802e-06	0.110158	0.258214
g__Finegoldia	1.91112e-06	5.28968e-11	1.32786e-06	7.90776e-06	1.81345e-09	7.90776e-06	0.0603881	0.18478
g__[Ruminococcus]gauvreauiigroup	4.7919e-06	3.46405e-10	3.39807e-06	4.93242e-06	2.96307e-10	3.19648e-06	1	1
g__Kluyvera	7.6275e-06	2.78136e-10	3.04486e-06	1.97329e-06	5.44447e-11	1.37018e-06	0.110158	0.258214
g__Luteimonas	9.51701e-07	2.71721e-11	9.51701e-07	7.98411e-06	3.49556e-10	3.47184e-06	0.0191012	0.0871495
g__Ruegeria	6.68653e-06	2.08205e-10	2.63442e-06	1.97386e-06	5.44763e-11	1.37058e-06	0.180564	0.342196
g__Methyloversatilis	7.65433e-06	3.9418e-10	3.62482e-06	9.85391e-07	2.81588e-11	9.85391e-07	0.0394384	0.146968
g__LachnospiraceaeUCG-009	6.67572e-06	2.64227e-10	2.96775e-06	1.96977e-06	5.42505e-11	1.36774e-06	0.180564	0.342196
g__Clostridiumsensustricto8	1.92361e-06	1.11009e-10	1.92361e-06	7.45596e-06	9.37571e-10	5.68595e-06	0.102579	0.254012
g__Constrictibacter	6.6992e-06	3.79269e-10	3.5556e-06	1.97601e-06	5.45948e-11	1.37207e-06	0.180564	0.342196
g__Rubripirellula	3.83186e-06	2.69859e-10	2.99922e-06	4.93901e-06	3.55589e-10	3.50167e-06	0.749158	0.848824
g__GWE2-31-10	4.78331e-06	2.89473e-10	3.1063e-06	4.01243e-06	1.63052e-10	2.37118e-06	1	1
g__Magnetospirillum	3.83186e-06	2.69859e-10	2.99922e-06	5.20873e-06	3.42306e-10	3.43565e-06	0.749158	0.848824
g__Desulfomicrobium	9.53116e-07	2.72529e-11	9.53116e-07	6.91357e-06	3.88566e-10	3.66044e-06	0.0353921	0.137011
g__GCA-900066575	3.81498e-06	9.78647e-11	1.80614e-06	3.94435e-06	2.75887e-10	3.08437e-06	1	1
g__Kribbella	9.52218e-07	2.72016e-11	9.52218e-07	7.3075e-06	5.88539e-10	4.50493e-06	0.0353921	0.137011
g__Pseudohongiella	3.81796e-06	1.54732e-10	2.27107e-06	3.95402e-06	2.77479e-10	3.09325e-06	1	1
g__Dermacoccus	3.8157e-06	9.79007e-11	1.80648e-06	3.9437e-06	4.51031e-10	3.9437e-06	1	1
g__Rubellimicrobium	9.52381e-07	2.72109e-11	9.52381e-07	7.40111e-06	5.17016e-10	4.22234e-06	0.0353921	0.137011
g__Lentimonas	6.70356e-06	6.65292e-10	4.70918e-06	9.89008e-07	2.8366e-11	9.89008e-07	0.0707996	0.206735
g__Acetoanaerobium	6.6889e-06	3.22247e-10	3.27743e-06	9.89008e-07	2.8366e-11	9.89008e-07	0.0707996	0.206735
g__Euzebyella	3.82522e-06	1.54951e-10	2.27267e-06	3.95041e-06	1.59777e-10	2.34725e-06	1	1
g__Rugosimonospora	1.91006e-06	1.09449e-10	1.91006e-06	5.29403e-06	5.53866e-10	4.37022e-06	0.279336	0.441922
g__[Anaerorhabdus]furcosagroup	1.90533e-06	5.25768e-11	1.32384e-06	4.93228e-06	2.37921e-10	2.86429e-06	0.279336	0.441922
g__IheB3-7	4.77789e-06	2.31249e-10	2.77638e-06	1.97694e-06	1.1334e-10	1.97694e-06	0.453855	0.618453
g__MIZ17	2.85665e-06	2.44814e-10	2.85665e-06	3.99499e-06	4.62838e-10	3.99499e-06	0.721162	0.824416
g__Reinekea	4.78818e-06	2.89714e-10	3.10759e-06	1.974e-06	1.13003e-10	1.974e-06	0.453855	0.618453
g__Acidipila	1.9034e-06	1.08688e-10	1.9034e-06	5.05312e-06	1.92957e-10	2.57948e-06	0.279336	0.441922
g__CandidatusMoranbacteriabacteriumGW2011_GWD1_37_17	9.55028e-07	2.73623e-11	9.55028e-07	5.2291e-06	3.98568e-10	3.70725e-06	0.1175	0.265365
g__Kandleria	3.81686e-06	1.5441e-10	2.2687e-06	1.9723e-06	5.43904e-11	1.3695e-06	0.687917	0.798073
g__CAG-56	9.53443e-07	2.72716e-11	9.53443e-07	4.95222e-06	3.58091e-10	3.51397e-06	0.1175	0.265365
g__Acidaminobacter	9.52218e-07	2.72016e-11	9.52218e-07	5.28633e-06	4.05668e-10	3.74013e-06	0.1175	0.265365
g__Nocardia	9.55028e-07	2.73623e-11	9.55028e-07	5.25653e-06	2.68848e-10	3.04477e-06	0.1175	0.265365
g__Zoogloea	1.91492e-06	5.31084e-11	1.33052e-06	3.95603e-06	4.53856e-10	3.95603e-06	0.443759	0.612312
g__Synergistes	3.82247e-06	2.68542e-10	2.99189e-06	1.97694e-06	1.1334e-10	1.97694e-06	0.687917	0.798073
g__Marinimicrobium	4.76747e-06	3.43414e-10	3.38336e-06	1.07229e-06	3.33445e-11	1.07229e-06	0.219376	0.377445
g__probablegenus10	3.81785e-06	1.54461e-10	2.26907e-06	1.97287e-06	1.12874e-10	1.97287e-06	0.687917	0.798073
g__Persicitalea	4.78072e-06	2.3182e-10	2.77981e-06	9.86998e-07	2.82508e-11	9.86998e-07	0.219376	0.377445
g__Arthrobacter	9.55028e-07	2.73623e-11	9.55028e-07	4.21166e-06	1.8072e-10	2.49634e-06	0.209274	0.370031
g__CandidatusLatescibacter	2.8627e-06	2.45852e-10	2.8627e-06	2.00972e-06	1.1713e-10	2.00972e-06	1	1
g__Aeromonas	9.53662e-07	2.72841e-11	9.53662e-07	4.13574e-06	1.79973e-10	2.49117e-06	0.209274	0.370031
g__Thermomarinilinea	2.86508e-06	2.46261e-10	2.86508e-06	2.06076e-06	5.9484e-11	1.43219e-06	1	1
g__Salinihabitans	3.83228e-06	2.6988e-10	2.99933e-06	9.89008e-07	2.8366e-11	9.89008e-07	0.375556	0.545197
g__Paradevosia	9.61807e-07	2.77522e-11	9.61807e-07	4.03804e-06	1.6484e-10	2.38414e-06	0.209274	0.370031
g__Planctopirus	9.58653e-07	2.75705e-11	9.58653e-07	4.26412e-06	3.24927e-10	3.34729e-06	0.209274	0.370031
g__IheB2-23	3.81826e-06	1.54748e-10	2.27118e-06	9.86998e-07	2.82508e-11	9.86998e-07	0.375556	0.545197
g__OscillatoriaPCC-6304	3.8337e-06	1.5587e-10	2.2794e-06	9.89008e-07	2.8366e-11	9.89008e-07	0.375556	0.545197
g__Agathobacter	2.86098e-06	2.45557e-10	2.86098e-06	1.97349e-06	5.44556e-11	1.37032e-06	1	1
g__Aestuariimicrobium	1.90474e-06	5.25437e-11	1.32343e-06	2.95356e-06	2.52981e-10	2.95356e-06	0.681186	0.798073
g__Taibaiella	9.52218e-07	2.72016e-11	9.52218e-07	3.94602e-06	2.76203e-10	3.08613e-06	0.209274	0.370031
g__Murdochiella	2.86058e-06	2.45487e-10	2.86058e-06	9.8847e-07	2.83351e-11	9.8847e-07	0.625334	0.757217
g__Thermovirga	1.90645e-06	5.26384e-11	1.32462e-06	1.9744e-06	5.45061e-11	1.37096e-06	1	1
g__Undibacterium	9.5268e-07	2.7228e-11	9.5268e-07	2.96541e-06	2.55016e-10	2.96541e-06	0.364782	0.535643
g__Robinsoniella	2.86e-06	2.45388e-10	2.86e-06	9.86998e-07	2.82508e-11	9.86998e-07	0.625334	0.757217
g__Fluviicola	1.91731e-06	1.10282e-10	1.91731e-06	1.9744e-06	5.45061e-11	1.37096e-06	1	1
g__OLB13	1.90692e-06	5.26641e-11	1.32494e-06	1.97802e-06	1.13464e-10	1.97802e-06	1	1
g__PhormidiumMBIC10003	9.56316e-07	2.74362e-11	9.56316e-07	2.96702e-06	2.55294e-10	2.96702e-06	0.364782	0.535643
g__Methylobacter	2.8591e-06	2.45234e-10	2.8591e-06	9.89008e-07	2.8366e-11	9.89008e-07	0.625334	0.757217
g__Rikenella	1.91006e-06	1.09449e-10	1.91006e-06	9.85926e-07	2.81894e-11	9.85926e-07	1	1
g__Phycicoccus	9.52898e-07	2.72405e-11	9.52898e-07	2.03425e-06	5.79149e-11	1.41318e-06	0.617253	0.757217
g__Melioribacter	9.55904e-07	2.74126e-11	9.55904e-07	1.97601e-06	5.45948e-11	1.37207e-06	0.617253	0.757217
g__Peredibacter	1.91103e-06	5.28924e-11	1.32781e-06	1.04487e-06	3.16608e-11	1.04487e-06	1	1
g__Erwinia	1.91019e-06	5.28454e-11	1.32722e-06	9.86434e-07	2.82185e-11	9.86434e-07	1	1
g__Geopsychrobacter	9.55904e-07	2.74126e-11	9.55904e-07	1.97078e-06	1.12635e-10	1.97078e-06	0.617253	0.757217
g__Sulfitobacter	9.61807e-07	2.77522e-11	9.61807e-07	1.97802e-06	1.13464e-10	1.97802e-06	0.617253	0.757217
g__Muribaculum	1.90474e-06	5.25437e-11	1.32343e-06	9.85926e-07	2.81894e-11	9.85926e-07	1	1
g__Bryumargenteumvar.argenteum	1.90452e-06	5.25317e-11	1.32327e-06	9.8847e-07	2.83351e-11	9.8847e-07	1	1
g__Magnetococcus	1.90918e-06	1.09349e-10	1.90918e-06	1.04487e-06	3.16608e-11	1.04487e-06	1	1
g__Cupriavidus	9.53525e-07	2.72763e-11	9.53525e-07	2.00972e-06	1.1713e-10	2.00972e-06	0.617253	0.757217
g__Brachymonas	1.90427e-06	5.25182e-11	1.3231e-06	9.948e-07	2.86992e-11	9.948e-07	1	1
g__Schlegelella	9.52381e-07	2.72109e-11	9.52381e-07	2.0945e-06	1.27221e-10	2.0945e-06	0.617253	0.757217
g__Desulfocarbo	9.5459e-07	2.73373e-11	9.5459e-07	1.974e-06	1.13003e-10	1.974e-06	0.617253	0.757217
g__Ahrensia	1.91731e-06	1.10282e-10	1.91731e-06	9.86998e-07	2.82508e-11	9.86998e-07	1	1
g__Methyloceanibacter	1.90607e-06	1.08993e-10	1.90607e-06	9.8847e-07	2.83351e-11	9.8847e-07	1	1
g__CandidatusProtochlamydia	9.54235e-07	2.73169e-11	9.54235e-07	1.04725e-06	3.18052e-11	1.04725e-06	1	1
g__DNF00809	9.53525e-07	2.72763e-11	9.53525e-07	1.04487e-06	3.16608e-11	1.04487e-06	1	1
g__Schwartzia	9.56096e-07	2.74236e-11	9.56096e-07	9.8525e-07	2.81508e-11	9.8525e-07	1	1
g__Deinococcus	9.56096e-07	2.74236e-11	9.56096e-07	9.86434e-07	2.82185e-11	9.86434e-07	1	1
g__[Ruminococcus]torquesgroup	9.51701e-07	2.71721e-11	9.51701e-07	9.85757e-07	2.81798e-11	9.85757e-07	1	1
OPL versus OSCC
Tax	A_mean	A_variance	A_se	B_mean	B_variance	B_se	pvalue	qvalue
g__Streptococcus	0.186224	0.0085567	0.0163523	0.116352	0.00445122	0.0123891	0.001998	0.0225427
g__Neisseria	0.128342	0.00712836	0.0149252	0.13694	0.0107293	0.0192347	0.695305	0.838472
g__Haemophilus	0.1254	0.0151123	0.0217315	0.115994	0.0108769	0.0193666	0.733267	0.864921
g__Alloprevotella	0.0305861	0.0015868	0.00704184	0.0791525	0.00796379	0.0165715	0.00599401	0.0438153
g__Veillonella	0.0489216	0.0029783	0.00964738	0.0490567	0.00153963	0.00728634	0.985015	1
g__	0.0278783	0.000677362	0.00460082	0.0617134	0.0102457	0.0187962	0.102897	0.264324
g__Capnocytophaga	0.0248749	0.000742823	0.00481801	0.0558151	0.00601339	0.0143999	0.028971	0.141849
g__Fusobacterium	0.0332187	0.000777655	0.00492968	0.0376876	0.000657851	0.00476283	0.4995	0.711669
g__Prevotella7	0.0247394	0.0013196	0.00642164	0.0319337	0.0009216	0.00563731	0.417582	0.653941
g__Aggregatibacter	0.0212248	0.00112108	0.00591892	0.022993	0.000886606	0.00552925	0.823177	0.930782
g__Gemella	0.0264841	0.000804435	0.00501384	0.0163894	0.000170995	0.00242825	0.0549451	0.186617
g__Prevotella	0.0170563	0.000360033	0.00335425	0.026405	0.000551091	0.00435926	0.0939061	0.260627
g__Leptotrichia	0.0266846	0.000877832	0.00523758	0.0144239	0.000123018	0.00205961	0.021978	0.115218
g__Porphyromonas	0.0198219	0.000360052	0.00335435	0.020453	0.000154557	0.00230858	0.886114	0.980582
g__Lautropia	0.020733	0.00165401	0.00718942	0.0187867	0.000766695	0.00514177	0.851149	0.952039
g__Granulicatella	0.0175134	0.000192895	0.00245519	0.0176632	0.000117673	0.00201437	0.969031	1
g__Actinomyces	0.0201943	0.000852299	0.00516085	0.0143336	0.00018207	0.00250565	0.364635	0.616436
g__Actinobacillus	0.0232869	0.0025739	0.00896853	0.00871444	0.000236922	0.00285827	0.140859	0.323477
g__Rothia	0.0198057	0.000687903	0.00463648	0.012078	0.000144609	0.00223305	0.138861	0.322807
g__Renibacterium	0.0168127	0.00315677	0.00993223	0.00296122	7.90549e-05	0.00165107	0.183816	0.402534
g__Sphingomonas	0.013851	0.00522931	0.0127834	0.00235998	1.92577e-05	0.000814898	0.935065	1
g__Selenomonas3	0.0104541	0.000360209	0.00335508	0.00597981	9.48939e-05	0.00180892	0.225774	0.45068
g__Methylophilus	0.0147879	0.00692387	0.0147096	2.76271e-05	6.57603e-09	1.50585e-05	0.412587	0.65086
g__Corynebacterium	0.00734365	0.000217681	0.00260816	0.00500555	5.15235e-05	0.00133292	0.506494	0.711861
g__Campylobacter	0.0049432	3.72631e-05	0.00107911	0.00620718	3.55092e-05	0.00110655	0.411588	0.65086
g__Prevotella2	0.00601567	0.000102265	0.00178768	0.00499461	5.57941e-05	0.00138706	0.66034	0.810204
g__Eikenella	0.00389842	1.88779e-05	0.000768072	0.00525481	3.92386e-05	0.00116321	0.354645	0.603478
g__Treponema2	0.00466605	0.000150917	0.00217167	0.00409294	2.24302e-05	0.000879462	0.936064	1
g__Bergeyella	0.00400208	3.98673e-05	0.00111618	0.00416714	2.27556e-05	0.00088582	0.922078	1
g__TM7phylumsp.oralcloneFR058	0.00369988	0.000165972	0.00227742	0.0035695	6.84473e-05	0.00153631	0.968032	1
g__Abiotrophia	0.00473097	0.000107897	0.00183624	0.00233012	9.75199e-06	0.000579893	0.258741	0.493701
g__Peptostreptococcus	0.00196853	5.43763e-06	0.000412221	0.00498059	2.53977e-05	0.000935833	0.004995	0.040304
g__F0332	0.00387997	0.000165046	0.00227106	0.00281775	0.000115119	0.00199239	0.631369	0.785804
g__Lachnoanaerobaculum	0.00302213	1.48402e-05	0.000680997	0.0033629	1.22912e-05	0.000651026	0.709291	0.845944
g__Prevotella1	0.00342525	5.24977e-05	0.00128084	0.00274975	1.8986e-05	0.000809129	0.712288	0.845944
g__Parvimonas	0.0019592	6.14465e-06	0.000438201	0.00374625	2.82341e-05	0.000986706	0.0999001	0.264324
g__Moraxella	0.000255659	5.1028e-07	0.000126278	0.00484926	0.000133455	0.0021452	0.044955	0.170507
g__Selenomonas	0.00273309	5.98372e-05	0.00136745	0.00196303	2.43106e-05	0.000915586	0.645355	0.797474
g__Cardiobacterium	0.00194066	1.16761e-05	0.00060405	0.00268032	3.26937e-05	0.00106178	0.564436	0.751133
g__RikenellaceaeRC9gutgroup	0.00185882	1.81108e-05	0.000752304	0.00252067	6.68771e-05	0.00151859	0.796204	0.908197
g__Pseudomonas	0.00262733	5.63246e-05	0.0013267	0.0014096	2.57224e-05	0.000941797	0.521479	0.723656
g__RuminococcaceaeUCG-014	0.00159932	7.33836e-06	0.000478878	0.00231154	7.88203e-06	0.000521339	0.321678	0.579679
g__Kingella	0.00212147	1.87228e-05	0.000764911	0.00116463	6.48752e-06	0.000472977	0.302697	0.553169
g__Comamonas	0.00117728	6.94285e-06	0.000465794	0.00169457	1.07315e-05	0.00060832	0.506494	0.711861
g__Catonella	0.000859952	1.15037e-06	0.000189602	0.00199504	1.11967e-05	0.000621364	0.0619381	0.198431
g__Megasphaera	0.00175788	1.47669e-05	0.000679312	0.000871553	3.3744e-06	0.000341114	0.266733	0.507086
g__Tannerella	0.00163036	4.6773e-06	0.000382316	0.000979018	4.87326e-06	0.000409931	0.256743	0.491696
g__Dialister	0.00104293	2.96851e-06	0.000304575	0.00152688	4.57323e-06	0.000397112	0.343656	0.601163
g__Prevotella6	0.00115682	5.23145e-06	0.00040433	0.00137067	5.418e-06	0.000432235	0.71029	0.845944
g__unidentified	0.000705166	2.21965e-06	0.00026337	0.00158195	7.94655e-06	0.000523468	0.154845	0.350937
g__Johnsonella	0.000706614	8.17077e-07	0.000159792	0.00154783	6.75806e-06	0.000482739	0.100899	0.264324
g__candidatedivisionSR1bacteriumMGEHA	0.000639306	1.14568e-06	0.000189216	0.00156339	1.11644e-05	0.000620466	0.197802	0.413949
g__ChristensenellaceaeR-7group	0.0011508	8.52496e-06	0.000516144	0.000843486	3.04192e-06	0.000323873	0.651349	0.802969
g__Anaerolinea	6.8771e-05	1.28589e-07	6.3391e-05	0.00206271	3.11748e-05	0.00103682	0.048951	0.170507
g__Filifactor	0.00101793	2.63307e-06	0.000286851	0.000767105	5.40604e-07	0.000136534	0.43956	0.661252
g__Bacteroides	0.000712688	1.92732e-06	0.000245415	0.000921155	1.38217e-06	0.000218314	0.55045	0.744899
g__Streptobacillus	0.000524081	5.63874e-06	0.000419775	0.00103357	6.67037e-06	0.000479596	0.453546	0.672545
g__[Eubacterium]nodatumgroup	0.000670261	6.33875e-07	0.000140743	0.000875449	9.70833e-07	0.000182967	0.375624	0.623223
g__Peptococcus	0.000948213	4.93542e-06	0.000392724	0.0005377	4.90943e-07	0.000130112	0.437562	0.661252
g__F0058	0.00034497	1.82899e-07	7.56015e-05	0.00115692	1.39289e-05	0.000693041	0.195804	0.413949
g__Anaeromyxobacter	3.92924e-05	4.29222e-08	3.6624e-05	0.00150794	1.69195e-05	0.000763827	0.048951	0.170507
g__CandidatusSaccharimonas	0.000436953	2.9181e-07	9.54937e-05	0.000654083	2.02254e-06	0.000264089	0.485514	0.69995
g__Stomatobaculum	0.000371726	4.01862e-07	0.000112063	0.000723401	2.55118e-06	0.0002966	0.308691	0.560178
g__Fretibacterium	0.000670785	2.70387e-06	0.000290682	0.00037097	1.82985e-07	7.94343e-05	0.452547	0.672545
g__Acinetobacter	0.000438039	9.59902e-07	0.000173196	0.000553781	2.51797e-06	0.000294663	0.741259	0.870392
g__[Eubacterium]saphenumgroup	0.00061912	2.93326e-06	0.000302761	0.000352321	4.48854e-07	0.000124409	0.56044	0.747733
g__CandidatusSolibacter	6.79453e-05	5.41534e-08	4.11375e-05	0.00093869	5.9703e-06	0.000453732	0.0689311	0.21682
g__[Eubacterium]coprostanoligenesgroup	0.000385356	9.21145e-07	0.000169664	0.000529425	3.83105e-06	0.000363463	0.828172	0.932367
g__ErysipelotrichaceaeUCG-007	0.000281341	1.235e-07	6.21238e-05	0.000625835	5.71164e-07	0.00014034	0.026973	0.133324
g__RB41	0.000141164	1.35313e-07	6.50272e-05	0.000780095	3.84755e-06	0.000364245	0.0969031	0.263313
g__Gemmatimonas	3.30408e-05	3.30369e-08	3.2131e-05	0.000888943	5.68931e-06	0.000442926	0.048951	0.170507
g__Anaeroglobus	0.000665067	4.97212e-06	0.000394181	0.000136206	7.31576e-08	5.02263e-05	0.204795	0.426862
g__Psychrobacter	0.000661322	2.75368e-06	0.000293347	0.00013009	1.57575e-07	7.3713e-05	0.0929071	0.259241
g__Mycoplasma	0.000373946	1.08675e-06	0.000184285	0.000417055	3.64682e-07	0.000112139	0.907093	1
g__Peptoanaerobacter	0.000153515	1.81892e-07	7.53932e-05	0.000653724	2.18686e-06	0.000274607	0.046953	0.170507
g__RuminococcaceaeUCG-005	0.000539117	1.99884e-06	0.000249928	0.000227753	3.96835e-07	0.000116978	0.2997	0.551576
g__RuminococcaceaeNK4A214group	0.000356655	6.78195e-07	0.00014558	0.000422163	1.84719e-06	0.000252381	0.862138	0.960192
g__Simonsiella	2.67957e-06	2.29762e-10	2.67957e-06	0.000802067	1.77628e-05	0.000782631	0.153846	0.350202
g__Prevotella9	3.92968e-05	2.02726e-08	2.51698e-05	0.000755504	8.63738e-07	0.000172581	0.000999001	0.012962
g__Atopobium	0.000272583	1.299e-07	6.37131e-05	0.000489702	5.45711e-07	0.000137177	0.14985	0.342609
g__CandidatusUdaeobacter	3.48362e-05	9.52308e-09	1.7251e-05	0.000739685	4.05644e-06	0.000374002	0.0709291	0.21912
g__candidatedivisionSR1bacteriumtaxon345	0.000314482	6.29469e-07	0.000140253	0.000397874	7.31936e-07	0.000158868	0.731269	0.86453
g__MND1	5.00574e-05	9.07793e-09	1.6843e-05	0.000697008	3.33128e-06	0.000338927	0.0699301	0.217328
g__Gracilibacteriabacteriumoraltaxon873	0.000446868	9.91275e-07	0.000176004	0.000241947	2.83602e-07	9.88908e-05	0.352647	0.602053
g__Ellin6067	1.60777e-05	2.26231e-09	8.40816e-06	0.000707447	3.66931e-06	0.000355708	0.011988	0.0797664
g__Haliangium	2.7687e-05	5.55748e-09	1.31784e-05	0.00068789	3.28043e-06	0.000336331	0.042957	0.170507
g__[Eubacterium]yuriigroup	0.000288545	5.04468e-07	0.000125557	0.000345859	3.39263e-07	0.000108161	0.709291	0.845944
g__Ruminococcus2	0.000266314	4.93758e-07	0.000124217	0.000361787	1.95018e-06	0.000259322	0.833167	0.933939
g__Bryobacter	2.86175e-05	9.55522e-09	1.72801e-05	0.000624634	2.834e-06	0.000312608	0.0729271	0.223959
g__RuminococcaceaeUCG-002	0.000320861	6.02654e-07	0.000137233	0.000269205	4.75118e-07	0.000127998	0.788212	0.901061
g__[Eubacterium]brachygroup	0.000332313	3.00153e-07	9.68492e-05	0.000233238	7.87876e-08	5.21231e-05	0.394605	0.640001
g__Geobacter	1.07158e-05	3.67452e-09	1.07158e-05	0.000589808	2.74726e-06	0.000307788	0.047952	0.170507
g__Faecalibacterium	2.67895e-06	2.29657e-10	2.67895e-06	0.000576322	1.6346e-06	0.000237414	0.000999001	0.012962
g__Nitrospira	3.0365e-05	4.10592e-09	1.13274e-05	0.0005533	1.92597e-06	0.000257707	0.014985	0.0893934
g__LachnospiraceaeUCG-008	0.000268483	9.65933e-07	0.00017374	0.000254266	3.79291e-07	0.000114363	0.959041	1
g__RBG-16-58-14	4.37936e-05	1.40471e-08	2.09516e-05	0.000489286	1.36607e-06	0.000217039	0.030969	0.146648
g__Selenomonas4	0.000315862	6.37573e-07	0.000141153	0.000176522	1.3757e-07	6.88753e-05	0.391608	0.63839
g__Ruminiclostridium	3.93955e-05	1.30349e-08	2.01826e-05	0.000443717	5.16873e-06	0.000422175	0.757243	0.883166
g__LachnospiraceaeNK4A136group	0.000252066	1.06221e-07	5.76142e-05	0.000204261	1.68023e-07	7.61176e-05	0.639361	0.793847
g__Akkermansia	0.000261135	6.28234e-07	0.000140115	0.000135213	8.18132e-08	5.31144e-05	0.543457	0.741076
g__Ruminococcus1	0.000279725	5.90667e-07	0.000135862	0.000114322	9.12713e-08	5.61007e-05	0.302697	0.553169
g__OryzasativaJaponicaGroup(Japaneserice)	4.73583e-05	2.94041e-09	9.58581e-06	0.000371306	2.29303e-06	0.000281194	0.0869131	0.246491
g__Roseburia	0.000202378	5.46425e-07	0.000130674	0.00018851	7.68107e-08	5.1465e-05	0.983017	1
g__Ilumatobacter	9.39231e-05	1.47637e-07	6.7924e-05	0.000309481	6.26455e-07	0.000146976	0.211788	0.434459
g__PrevotellaceaeUCG-001	0.000241381	3.85845e-07	0.000109807	0.000117619	5.64297e-08	4.41118e-05	0.371628	0.620177
g__Reyranella	3.57623e-05	7.9252e-09	1.57373e-05	0.000336104	8.40714e-07	0.000170265	0.103896	0.264324
g__Succiniclasticum	0.000228764	9.30807e-07	0.000170551	0.00011362	7.89921e-08	5.21907e-05	0.833167	0.933939
g__Alysiella	8.58321e-05	7.37487e-08	4.80067e-05	0.00026936	2.63925e-07	9.53985e-05	0.0989011	0.264324
g__Thiobacillus	6.25094e-06	9.34272e-10	5.40333e-06	0.000359459	1.01358e-06	0.000186952	0.021978	0.115218
g__Pseudopropionibacterium	0.000258915	3.20614e-07	0.000100096	7.1068e-05	1.88536e-08	2.54975e-05	0.0779221	0.232423
g__Sulfurovum	9.48117e-05	1.27914e-07	6.32243e-05	0.000246131	4.17854e-07	0.000120036	0.277722	0.522239
g__Subgroup10	3.03863e-05	2.7415e-09	9.2559e-06	0.000307488	4.59535e-07	0.000125881	0.026973	0.133324
g__Terrimicrobium	9.47942e-05	1.32361e-07	6.43139e-05	0.00022744	6.12125e-07	0.000145285	0.435564	0.660988
g__PrevotellaceaeUCG-003	0.000197562	2.32473e-07	8.52337e-05	0.000110556	4.8409e-08	4.08568e-05	0.377622	0.623223
g__Lactobacillus	0.000113581	7.36685e-08	4.79806e-05	0.000197724	3.24134e-07	0.000105721	0.618382	0.780876
g__Bradyrhizobium	4.38444e-05	1.61339e-08	2.24541e-05	0.000279104	4.82115e-07	0.000128937	0.0699301	0.217328
g__Clostridialesbacteriumcanineoraltaxon162	0.00018417	2.61891e-07	9.0466e-05	0.000115545	3.89372e-08	3.66424e-05	0.504496	0.711861
g__Acholeplasma	0.000161628	2.9947e-07	9.67391e-05	0.000139347	1.0806e-07	6.10427e-05	0.884116	0.980462
g__Blastopirellula	9.66141e-05	1.6578e-07	7.19765e-05	0.000210906	4.39543e-07	0.000123112	0.438561	0.661252
g__RuminococcaceaeUCG-010	0.000178799	1.82764e-07	7.55737e-05	0.000113456	1.10236e-07	6.16542e-05	0.524476	0.725874
g__SM1A02	6.4394e-05	5.73143e-08	4.2321e-05	0.00023551	2.42711e-07	9.14841e-05	0.0999001	0.264324
g__Woeseia	9.56828e-05	6.51305e-08	4.51146e-05	0.000179022	2.41147e-07	9.1189e-05	0.443556	0.662534
g__CandidatusSaccharibacteriaoraltaxonTM7x	0.000109869	2.87914e-08	2.99955e-05	0.000162778	1.03019e-07	5.96019e-05	0.503497	0.711861
g__ADurb.Bin063-1	6.25089e-06	1.25036e-09	6.25089e-06	0.000277497	5.64657e-07	0.000139538	0.01998	0.109154
g__Geobacillus	5.6272e-05	4.84965e-08	3.89296e-05	0.000218633	7.65844e-07	0.000162507	0.466533	0.680909
g__DefluviitaleaceaeUCG-011	0.000155374	1.4122e-07	6.64313e-05	8.87965e-05	1.51216e-08	2.2835e-05	0.441558	0.662338
g__Butyrivibrio2	5.35886e-05	1.94875e-08	2.46776e-05	0.000199413	2.72931e-07	9.70125e-05	0.128871	0.305407
g__RuminococcaceaeUCG-013	0.000159166	2.38919e-07	8.64072e-05	6.90302e-05	4.21027e-08	3.81027e-05	0.421578	0.655087
g__Sideroxydans	4.46492e-06	6.37937e-10	4.46492e-06	0.000243235	4.47563e-07	0.00012423	0.01998	0.109154
g__Stenotrophomonas	0.000111709	2.23059e-08	2.64019e-05	0.000115421	3.9336e-08	3.68295e-05	0.946054	1
g__Leptolinea	8.03686e-06	2.06692e-09	8.03686e-06	0.000231823	3.59477e-07	0.000111336	0.047952	0.170507
g__VeillonellaceaeUCG-001	0.000178683	5.96303e-07	0.000136508	3.75417e-05	7.94091e-09	1.65476e-05	0.417582	0.653941
g__Phaseolusacutifolius(teparybean)	9.29168e-05	2.42762e-08	2.75433e-05	0.000130513	3.83603e-08	3.63699e-05	0.418581	0.653941
g__Selenomonas1	0.000203683	1.29187e-06	0.000200925	6.91196e-06	3.31353e-10	3.38023e-06	0.868132	0.964798
g__Phascolarctobacterium	6.70368e-05	2.55598e-08	2.82621e-05	0.000154048	5.07759e-08	4.18437e-05	0.102897	0.264324
g__Alistipes	0.000139539	8.47884e-08	5.14746e-05	7.4247e-05	2.20668e-08	2.75848e-05	0.307692	0.560178
g__Rhodopirellula	7.33602e-05	1.07222e-07	5.7885e-05	0.000138572	2.64103e-07	9.54306e-05	0.554446	0.744899
g__ErysipelotrichaceaeUCG-004	4.73719e-05	2.49274e-08	2.79102e-05	0.000161719	5.55887e-07	0.00013845	0.641359	0.794428
g__CandidatusCompetibacter	6.62058e-05	8.97887e-08	5.29707e-05	0.000140564	2.91912e-07	0.000100329	0.576424	0.759299
g__PMMR1	0.000149035	1.01088e-07	5.62051e-05	4.84693e-05	2.9051e-08	3.16506e-05	0.133866	0.315802
g__Ramlibacter	8.94827e-06	1.02917e-09	5.6711e-06	0.000198868	2.98348e-07	0.000101429	0.0829171	0.241764
g__Desulfovibrio	8.03976e-05	4.54633e-08	3.76926e-05	0.000111879	3.0397e-08	3.23755e-05	0.569431	0.753914
g__FamilyXIIIUCG-001	6.97509e-05	2.38296e-08	2.72887e-05	0.000118777	1.88545e-08	2.54982e-05	0.196803	0.413949
g__Escherichia-Shigella	5.62962e-05	2.61902e-08	2.86084e-05	0.00013039	7.7752e-08	5.17794e-05	0.205794	0.427229
g__Pirellula	1.78833e-05	3.37313e-09	1.0267e-05	0.000172025	1.54272e-07	7.29366e-05	0.022977	0.119251
g__Saccharofermentans	0.000105431	1.38056e-07	6.5683e-05	6.30827e-05	6.6091e-08	4.77389e-05	0.557443	0.745651
g__LachnospiraceaeAC2044group	0.00012778	2.18924e-07	8.27127e-05	3.64756e-05	7.28814e-09	1.58529e-05	0.352647	0.602053
g__Levilinea	6.25207e-06	6.70918e-10	4.57888e-06	0.00016767	2.26285e-07	8.83341e-05	0.101898	0.264324
g__Altererythrobacter	5.10003e-05	2.07441e-08	2.54608e-05	0.00011223	7.23775e-08	4.99577e-05	0.310689	0.561839
g__Phenylobacterium	1.42897e-05	1.36986e-09	6.5428e-06	0.000154389	1.7066e-07	7.67125e-05	0.045954	0.170507
g__Erythrobacter	4.56136e-05	3.25861e-08	3.1911e-05	0.000115777	1.9192e-07	8.13507e-05	0.544456	0.741076
g__Parabacteroides	9.12529e-05	6.96779e-08	4.6663e-05	6.12362e-05	1.60886e-08	2.35538e-05	0.618382	0.780876
g__Thioalkalispira	4.46508e-06	2.16375e-10	2.60033e-06	0.000160575	2.01743e-07	8.34065e-05	0.0529471	0.181984
g__Lysobacter	2.50618e-05	6.78352e-09	1.45597e-05	0.000134894	9.63482e-08	5.76399e-05	0.0759241	0.230436
g__Gemmata	1.69947e-05	4.49139e-09	1.18472e-05	0.000141425	9.70322e-08	5.78441e-05	0.0569431	0.187047
g__Gemmatirosa	5.35783e-06	4.44486e-10	3.72695e-06	0.000153443	1.79268e-07	7.86235e-05	0.0839161	0.24331
g__p-1088-a5gutgroup	8.75962e-05	5.17828e-08	4.0227e-05	5.91882e-05	3.305e-08	3.37588e-05	0.589411	0.76476
g__RuminococcaceaeUCG-001	3.3067e-05	6.17919e-09	1.3896e-05	0.000118294	3.04417e-07	0.000102456	0.778222	0.895559
g__PrevotellaceaeNK3B31group	8.40281e-05	9.56137e-08	5.4662e-05	6.23289e-05	2.7227e-08	3.06409e-05	0.783217	0.897367
g__Scardovia	2.14694e-05	5.34535e-09	1.29245e-05	0.000125734	3.4987e-07	0.000109838	0.606394	0.771978
g__RuminococcaceaeUCG-009	9.21196e-05	1.01426e-07	5.62988e-05	4.63174e-05	1.28064e-08	2.10143e-05	0.631369	0.785804
g__SuccinivibrionaceaeUCG-002	5.09658e-05	2.53038e-08	2.81202e-05	9.09232e-05	7.62484e-08	5.12763e-05	0.526474	0.726701
g__Falsirhodobacter	4.82949e-05	3.69966e-08	3.40021e-05	8.70725e-05	1.21802e-07	6.48079e-05	0.654346	0.804752
g__mle1-7	8.92985e-07	2.55175e-11	8.92985e-07	0.000142133	1.33271e-07	6.77905e-05	0.004995	0.040304
g__Novosphingobium	8.93512e-06	6.03287e-10	4.34197e-06	0.000131948	1.02473e-07	5.94437e-05	0.021978	0.115218
g__Acidibacter	2.50053e-05	2.14604e-09	8.18925e-06	0.000112437	4.93928e-08	4.12699e-05	0.030969	0.146648
g__Sva0081sedimentgroup	1.60847e-05	2.00193e-09	7.90951e-06	0.000117416	5.87691e-08	4.50169e-05	0.033966	0.151969
g__Olsenella	7.687e-05	2.63593e-08	2.87007e-05	4.73347e-05	7.83477e-09	1.64367e-05	0.383616	0.630053
g__Staphylococcus	6.61422e-05	1.2589e-08	1.98344e-05	5.86567e-05	1.33201e-08	2.14316e-05	0.807193	0.916703
g__Spirochaeta2	5.36891e-06	6.5835e-10	4.5358e-06	0.000122894	9.22741e-08	5.6408e-05	0.033966	0.151969
g__Longilinea	3.57161e-06	2.50219e-10	2.79631e-06	0.000124273	1.27001e-07	6.61767e-05	0.0799201	0.23702
g__Sutterella	8.92985e-07	2.55175e-11	8.92985e-07	0.000124484	4.52608e-08	3.95059e-05	0.001998	0.0225427
g__Shuttleworthia	6.61296e-05	3.33021e-08	3.22597e-05	4.84626e-05	5.99731e-09	1.43807e-05	0.696304	0.838472
g__Fimbriiglobus	4.8299e-05	3.84381e-08	3.46582e-05	6.86207e-05	4.7466e-08	4.04569e-05	0.599401	0.771978
g__Aridibacter	7.14013e-06	4.73596e-10	3.84706e-06	0.000114971	9.05758e-08	5.58865e-05	0.0619381	0.198431
g__Desulfobulbus	2.14433e-05	2.05976e-09	8.02294e-06	9.67762e-05	2.73815e-08	3.07277e-05	0.020979	0.113418
g__Lachnoclostridium	9.83701e-06	7.20128e-10	4.74384e-06	0.000107803	2.49959e-08	2.93586e-05	0.000999001	0.012962
g__Rhodobacter	1.16204e-05	1.41806e-09	6.65692e-06	0.000106827	7.2382e-08	4.99593e-05	0.0649351	0.205648
g__Bernardetia	3.57815e-05	2.41263e-08	2.74581e-05	7.71688e-05	8.76078e-08	5.49632e-05	0.583417	0.764629
g__Flavobacterium	6.43086e-05	3.38224e-08	3.25108e-05	4.48972e-05	4.66066e-09	1.26772e-05	0.754246	0.881652
g__Bifidobacterium	2.76925e-05	7.03262e-09	1.48246e-05	8.4847e-05	3.12804e-08	3.28426e-05	0.13986	0.322807
g__JGI0001001-H03	1.7859e-05	1.40925e-09	6.6362e-06	9.57802e-05	6.54459e-08	4.75053e-05	0.0969031	0.263313
g__Anderseniella	3.93367e-05	1.37901e-08	2.07591e-05	6.72225e-05	3.73629e-08	3.58939e-05	0.545455	0.741076
g__Pir4lineage	3.75709e-05	2.33673e-08	2.70228e-05	6.94073e-05	4.13268e-08	3.775e-05	0.5005	0.711669
g__Methylobacterium	5.53885e-05	1.33888e-08	2.04548e-05	4.95959e-05	7.17723e-09	1.57318e-05	0.853147	0.952222
g__Nocardioides	7.14434e-06	7.3754e-10	4.80085e-06	0.000102739	5.91894e-08	4.51776e-05	0.032967	0.151415
g__Sh765B-TzT-35	8.92985e-07	2.55175e-11	8.92985e-07	0.000110069	9.6663e-08	5.77339e-05	0.047952	0.170507
g__Desulfobacca	8.92985e-07	2.55175e-11	8.92985e-07	0.00010906	9.71047e-08	5.78657e-05	0.047952	0.170507
g__FamilyXIIIAD3011group	6.97374e-05	3.38491e-08	3.25236e-05	3.06176e-05	7.58451e-09	1.6172e-05	0.346653	0.601163
g__Tropicimonas	3.40138e-05	1.26295e-08	1.98664e-05	6.79996e-05	2.28008e-08	2.80399e-05	0.368631	0.620177
g__Roseomonas	5.35791e-06	9.1863e-10	5.35791e-06	0.000100987	8.06273e-08	5.27281e-05	0.047952	0.170507
g__Dechloromonas	8.92985e-07	2.55175e-11	8.92985e-07	0.00010607	9.11848e-08	5.60741e-05	0.047952	0.170507
g__Truepera	3.21871e-05	1.08265e-08	1.83937e-05	6.72417e-05	4.36016e-08	3.8775e-05	0.462537	0.680048
g__Gracilibacteriabacteriumoraltaxon872	6.87378e-05	8.62453e-08	5.1915e-05	2.66238e-05	3.4362e-09	1.08853e-05	0.762238	0.886999
g__Shimia	3.75789e-05	1.70101e-08	2.30557e-05	6.03258e-05	4.04441e-08	3.73447e-05	0.631369	0.785804
g__Flavisolibacter	6.25046e-06	6.70843e-10	4.57863e-06	9.59153e-05	8.10704e-08	5.28728e-05	0.0909091	0.255037
g__Lapillicoccus	2.67895e-06	2.29657e-10	2.67895e-06	9.89707e-05	7.74148e-08	5.1667e-05	0.047952	0.170507
g__RuminococcaceaeUCG-011	2.9499e-05	8.36369e-09	1.61668e-05	6.61281e-05	2.41419e-08	2.88527e-05	0.284715	0.531537
g__Gaiella	1.78622e-06	4.94028e-11	1.24251e-06	9.88513e-05	6.97447e-08	4.90407e-05	0.016983	0.0979354
g__Stappia	1.78919e-05	6.28372e-09	1.40131e-05	7.8167e-05	9.49928e-08	5.7233e-05	0.350649	0.602053
g__Acuticoccus	2.50555e-05	1.48096e-08	2.15128e-05	6.92683e-05	7.8733e-08	5.2105e-05	0.555445	0.744899
g__Subgroup23	2.14639e-05	6.24398e-09	1.39687e-05	7.12154e-05	4.31405e-08	3.85694e-05	0.251748	0.483916
g__Pseudolabrys	1.25012e-05	3.2626e-09	1.00973e-05	8.2746e-05	4.90275e-08	4.1117e-05	0.112887	0.275063
g__Phocaeicola	5.54634e-05	2.69809e-08	2.90371e-05	3.26168e-05	3.31856e-09	1.06973e-05	0.535465	0.735201
g__Mogibacterium	2.8579e-05	1.84436e-09	7.59185e-06	6.14584e-05	6.26186e-09	1.46944e-05	0.04995	0.172827
g__Streptomyces	4.46569e-06	3.21933e-10	3.17181e-06	8.84561e-05	3.82729e-08	3.63284e-05	0.002997	0.0282808
g__Brevundimonas	2.94816e-05	2.77401e-09	9.31062e-06	5.94387e-05	1.59423e-08	2.34464e-05	0.250749	0.483788
g__GOUTB8	7.14393e-06	1.26435e-09	6.28578e-06	8.48515e-05	5.82524e-08	4.48186e-05	0.101898	0.264324
g__SH-PL14	2.68521e-05	7.14832e-09	1.49461e-05	6.14858e-05	2.32171e-08	2.82947e-05	0.294705	0.544313
g__Fibrobacter	5.98977e-05	2.22203e-08	2.63512e-05	2.46402e-05	6.46049e-09	1.49257e-05	0.26973	0.509055
g__Chthoniobacter	3.57299e-06	9.22463e-11	1.69785e-06	8.48099e-05	5.61737e-08	4.40117e-05	0.038961	0.169923
g__Paludibaculum	8.93189e-07	2.55292e-11	8.93189e-07	8.67732e-05	5.6713e-08	4.42224e-05	0.0559441	0.187047
g__Roseovarius	2.41603e-05	1.3611e-08	2.06239e-05	5.93349e-05	4.23111e-08	3.81969e-05	0.428571	0.658046
g__Pajaroellobacter	3.57194e-06	4.0828e-10	3.57194e-06	8.26333e-05	4.85892e-08	4.09327e-05	0.047952	0.170507
g__Syntrophorhabdus	8.92985e-07	2.55175e-11	8.92985e-07	8.17439e-05	5.08541e-08	4.18759e-05	0.01998	0.109154
g__AKIW659	4.46411e-06	4.27172e-10	3.65364e-06	7.66712e-05	5.20235e-08	4.23546e-05	0.13986	0.322807
g__Lewinella	3.57909e-05	2.87944e-08	2.99971e-05	3.95828e-05	2.78943e-08	3.10141e-05	0.801199	0.911891
g__Deferrisoma	9.83711e-06	7.19381e-10	4.74138e-06	6.93904e-05	2.55492e-08	2.96818e-05	0.036963	0.162575
g__PrevotellaceaeUCG-004	5.72255e-05	2.24821e-08	2.65059e-05	1.47844e-05	1.84536e-09	7.97704e-06	0.103896	0.264324
g__Megamonas	2.68194e-06	2.3017e-10	2.68194e-06	7.49956e-05	1.73516e-08	2.44608e-05	0.003996	0.0351513
g__Phaselicystis	1.78498e-06	4.93338e-11	1.24164e-06	7.67419e-05	4.84417e-08	4.08706e-05	0.01998	0.109154
g__Granulicatellasp.BB-11	3.74922e-05	3.7608e-09	1.08409e-05	3.56282e-05	8.94863e-09	1.75663e-05	0.937063	1
g__Quinella	3.12986e-05	1.07059e-08	1.8291e-05	4.24747e-05	1.83823e-08	2.51768e-05	0.735265	0.865312
g__Knoellia	4.46556e-06	1.63838e-10	2.26273e-06	7.16898e-05	4.28658e-08	3.84465e-05	0.10989	0.271586
g__Anaerovibrio	5.4503e-05	6.61872e-08	4.54791e-05	1.38201e-05	1.85069e-09	7.98855e-06	0.712288	0.845944
g__LachnospiraceaeXPB1014group	5.89661e-05	6.73778e-08	4.58863e-05	8.86984e-06	1.11458e-09	6.19949e-06	0.327672	0.584405
g__JTB255marinebenthicgroup	2.05566e-05	3.70807e-09	1.07646e-05	5.15098e-05	2.07275e-08	2.67346e-05	0.335664	0.59255
g__Mesorhizobium	1.16073e-05	6.77517e-10	4.60135e-06	6.0942e-05	1.11004e-08	1.95646e-05	0.018981	0.108254
g__Corynebacterium1	4.28953e-05	8.33545e-09	1.61395e-05	2.46767e-05	1.80076e-09	7.88006e-06	0.323676	0.579679
g__LachnospiraceaeNK3A20group	4.37821e-05	2.21451e-08	2.63065e-05	2.36773e-05	6.01943e-09	1.44072e-05	0.588412	0.76476
g__Sulfuricurvum	8.92985e-07	2.55175e-11	8.92985e-07	6.95377e-05	3.35005e-08	3.39881e-05	0.014985	0.0893934
g__Allorhizobium-Neorhizobium-Pararhizobium-Rhizobium	2.50346e-05	2.26043e-09	8.40467e-06	4.07675e-05	5.24e-09	1.34421e-05	0.348651	0.601163
g__Sediminispirochaeta	2.23595e-05	3.42366e-09	1.03436e-05	4.34721e-05	1.5589e-08	2.31851e-05	0.477522	0.692274
g__Romboutsia	2.59074e-05	3.55028e-09	1.05331e-05	3.84527e-05	6.66618e-09	1.51614e-05	0.495504	0.708449
g__Stenotrophobacter	1.51853e-05	1.42251e-09	6.66735e-06	5.03102e-05	1.30364e-08	2.12022e-05	0.11988	0.288045
g__[Eubacterium]ruminantiumgroup	3.93061e-05	3.6735e-08	3.38817e-05	2.26823e-05	2.99916e-09	1.01695e-05	0.968032	1
g__CandidatusSoleaferrea	4.56153e-05	2.43846e-08	2.76047e-05	1.57688e-05	2.36826e-09	9.03681e-06	0.363636	0.616436
g__Ruminiclostridium9	1.69701e-05	9.93831e-10	5.5729e-06	4.5342e-05	1.28131e-08	2.10198e-05	0.216783	0.441218
g__Salinarimonas	1.78823e-05	4.2684e-09	1.15493e-05	4.45295e-05	3.26718e-08	3.35651e-05	0.586414	0.764695
g__Massilia	1.42999e-05	8.97233e-10	5.29514e-06	4.91973e-05	9.84472e-09	1.84248e-05	0.0769231	0.232111
g__Carboxylicivirga	1.61063e-05	5.92509e-09	1.36073e-05	4.55158e-05	3.1719e-08	3.3072e-05	0.507493	0.711861
g__CandidatusKoribacter	8.92985e-07	2.55175e-11	8.92985e-07	6.36646e-05	3.73599e-08	3.58925e-05	0.047952	0.170507
g__Sulfurimonas	1.96855e-05	3.99205e-09	1.11692e-05	4.15223e-05	1.63759e-08	2.37632e-05	0.41958	0.653941
g__Opitutus	8.92985e-07	2.55175e-11	8.92985e-07	6.24564e-05	2.35213e-08	2.84795e-05	0.00599401	0.0438153
g__Desulfovirga	1.78597e-06	1.0207e-10	1.78597e-06	6.15585e-05	2.86269e-08	3.14187e-05	0.047952	0.170507
g__Rubribacterium	1.52134e-05	5.82229e-09	1.34888e-05	4.35213e-05	2.49359e-08	2.93233e-05	0.348651	0.601163
g__ActinobacteriabacteriumRBG_19FT_COMBO_70_19	3.57194e-06	4.0828e-10	3.57194e-06	5.75844e-05	2.74377e-08	3.07592e-05	0.047952	0.170507
g__Methylocystis	1.78597e-06	1.0207e-10	1.78597e-06	5.94797e-05	2.74134e-08	3.07456e-05	0.047952	0.170507
g__Odoribacter	1.51775e-05	1.63167e-09	7.14071e-06	4.24237e-05	6.94687e-09	1.54773e-05	0.0849151	0.244838
g__Pedomicrobium	1.96933e-05	3.36744e-09	1.02583e-05	3.70683e-05	7.82403e-09	1.64254e-05	0.411588	0.65086
g__Ruminiclostridium6	4.11133e-05	9.18373e-09	1.69408e-05	1.18242e-05	1.48902e-09	7.16558e-06	0.111888	0.275063
g__Methylomicrobium	8.95185e-07	2.56434e-11	8.95185e-07	5.75316e-05	2.48379e-08	2.92657e-05	0.026973	0.133324
g__Silicimonas	2.32557e-05	9.07143e-09	1.68369e-05	2.76903e-05	8.09056e-09	1.67028e-05	0.586266	0.764695
g__Ideonella	8.92985e-07	2.55175e-11	8.92985e-07	5.33799e-05	1.65165e-08	2.38649e-05	0.00599401	0.0438153
g__CandidatusThiobios	1.96654e-05	5.19503e-09	1.27415e-05	3.16211e-05	1.13395e-08	1.97741e-05	0.63037	0.785804
g__Aquicella	1.78817e-06	4.95105e-11	1.24387e-06	5.23648e-05	1.70026e-08	2.42136e-05	0.033966	0.151969
g__Ralstonia	3.48074e-05	4.72091e-09	1.21461e-05	1.38238e-05	5.05022e-10	4.17308e-06	0.112887	0.275063
g__Hyphomicrobium	7.15286e-06	3.17265e-10	3.14874e-06	4.51713e-05	1.03435e-08	1.88858e-05	0.0569431	0.187047
g__Sphingomicrobium	7.15429e-06	7.4058e-10	4.81073e-06	4.35315e-05	2.0581e-08	2.664e-05	0.183816	0.402534
g__Acidovorax	5.36875e-06	6.58343e-10	4.53577e-06	4.60449e-05	6.48887e-09	1.49584e-05	0.013986	0.0864136
g__Leptonema	2.67895e-06	2.29657e-10	2.67895e-06	4.9479e-05	1.90694e-08	2.5643e-05	0.047952	0.170507
g__Pseudarthrobacter	7.14846e-06	3.69677e-10	3.39888e-06	4.43208e-05	1.30726e-08	2.12316e-05	0.0779221	0.232423
g__Blautia	1.16192e-05	6.25503e-10	4.42119e-06	3.75562e-05	3.92228e-09	1.16297e-05	0.035964	0.159533
g__Dinghuibacter	8.92985e-07	2.55175e-11	8.92985e-07	5.04814e-05	2.2803e-08	2.80413e-05	0.047952	0.170507
g__Flexilinea	2.4113e-05	2.1628e-09	8.22116e-06	2.36829e-05	4.97369e-09	1.3096e-05	1	1
g__SWB02	1.96585e-05	2.23723e-09	8.36142e-06	2.91779e-05	5.3353e-09	1.35638e-05	0.571429	0.754635
g__Iamia	1.16146e-05	1.67936e-09	7.24431e-06	3.72811e-05	9.01026e-09	1.76266e-05	0.196803	0.413949
g__Fusibacter	1.25255e-05	3.27798e-09	1.01211e-05	3.56215e-05	1.99525e-08	2.62301e-05	0.521479	0.723656
g__OM60(NOR5)clade	8.9433e-06	1.02846e-09	5.66916e-06	3.99683e-05	7.85502e-09	1.64579e-05	0.0809191	0.237271
g__Terrimonas	3.57079e-06	9.21331e-11	1.69681e-06	4.63106e-05	1.29758e-08	2.11528e-05	0.012987	0.0842532
g__Hasllibacter	2.05772e-05	8.48167e-09	1.62804e-05	2.67098e-05	1.01255e-08	1.86857e-05	0.39653	0.641119
g__[Eubacterium]oxidoreducensgroup	2.95025e-05	6.21486e-09	1.39361e-05	1.58568e-05	1.2112e-09	6.46264e-06	0.465534	0.680909
g__Ezakiella	2.58831e-05	1.07022e-08	1.82878e-05	1.97562e-05	3.87236e-09	1.15555e-05	0.392382	0.63839
g__CAG-352	2.23355e-05	9.6872e-09	1.7399e-05	2.2675e-05	1.0295e-08	1.88415e-05	1	1
g__Urania-1B-19marinesedimentgroup	1.34184e-05	3.17507e-09	9.96097e-06	3.27026e-05	6.30748e-09	1.47479e-05	0.286713	0.533348
g__Desulfotignum	1.96822e-05	7.69774e-09	1.55098e-05	2.57066e-05	7.48629e-09	1.6067e-05	0.387346	0.634172
g__Pedobacter	2.58936e-05	3.91352e-09	1.10588e-05	1.78313e-05	1.20131e-09	6.43618e-06	0.243252	0.47821
g__alphaIcluster	2.67895e-06	2.29657e-10	2.67895e-06	4.43476e-05	1.39049e-08	2.1897e-05	0.047952	0.170507
g__LachnospiraceaeND3007group	2.32285e-05	1.23604e-08	1.96536e-05	2.07214e-05	6.47285e-09	1.49399e-05	0.771046	0.891254
g__Desulfopila	1.96829e-05	7.53977e-09	1.53498e-05	2.47373e-05	5.92697e-09	1.42961e-05	0.467059	0.680909
g__SEEP-SRB1	1.43004e-05	1.95328e-09	7.81281e-06	3.06437e-05	8.28814e-09	1.69056e-05	0.45954	0.677561
g__RBG-16-49-21	5.36891e-06	6.5835e-10	4.5358e-06	4.02458e-05	1.03321e-08	1.88754e-05	0.0869131	0.246491
g__Desulforhabdus	8.92985e-07	2.55175e-11	8.92985e-07	4.43835e-05	1.42202e-08	2.21439e-05	0.047952	0.170507
g__RoseobactercladeNAC11-7lineage	1.07359e-05	2.15688e-09	8.20991e-06	3.16439e-05	1.05421e-08	1.90662e-05	0.32967	0.584566
g__Bauldia	8.93279e-06	6.55515e-10	4.52602e-06	3.42328e-05	8.98566e-09	1.76026e-05	0.155844	0.351666
g__Desulfuromonas	1.79037e-06	1.02574e-10	1.79037e-06	4.22805e-05	1.03951e-08	1.89328e-05	0.012987	0.0842532
g__Elusimicrobium	3.21886e-05	9.92597e-09	1.76121e-05	6.9005e-06	3.88391e-10	3.65962e-06	0.174825	0.387753
g__CandidatusAlysiosphaera	8.05431e-06	1.65348e-09	7.18828e-06	3.40879e-05	5.1696e-09	1.33515e-05	0.100899	0.264324
g__Sphingobacterium	2.67972e-05	6.32351e-09	1.40574e-05	1.29007e-05	6.24959e-10	4.64223e-06	0.031364	0.146648
g__Moryella	2.41351e-05	2.44017e-09	8.73243e-06	1.58267e-05	6.77516e-10	4.83349e-06	0.221697	0.44569
g__Robiginitalea	1.1624e-05	1.63167e-09	7.14072e-06	2.86911e-05	1.19587e-08	2.03069e-05	0.583417	0.764629
g__Rhizomicrobium	8.92985e-07	2.55175e-11	8.92985e-07	4.14394e-05	1.52103e-08	2.29018e-05	0.047952	0.170507
g__LachnospiraceaeFCS020group	2.50338e-05	4.16346e-09	1.14065e-05	1.38203e-05	1.67107e-09	7.59099e-06	0.08808	0.248443
g__Blastocatella	1.25213e-05	2.21932e-09	8.32788e-06	2.78447e-05	3.10895e-09	1.0354e-05	0.0133942	0.0858221
g__Jatrophihabitans	8.93112e-07	2.55248e-11	8.93112e-07	4.01682e-05	8.07578e-09	1.66876e-05	0.004995	0.040304
g__Cetobacterium	1.07399e-05	3.11021e-09	9.8587e-06	2.86491e-05	3.22049e-09	1.05381e-05	0.241758	0.477082
g__Desulfurivibrio	8.92985e-07	2.55175e-11	8.92985e-07	4.0355e-05	1.25919e-08	2.08376e-05	0.047952	0.170507
g__Marvinbryantia	1.07257e-05	7.25775e-10	4.7624e-06	2.8648e-05	4.82063e-09	1.2893e-05	0.20979	0.432068
g__CandidatusZambryskibacteriabacteriumRIFCSPLOWO2_02_FULL_51_21	8.95978e-06	1.72245e-09	7.33666e-06	3.12883e-05	7.77986e-09	1.6379e-05	0.167832	0.373841
g__SynechococcusIR11	8.0449e-06	1.01501e-09	5.63197e-06	3.06695e-05	1.39536e-08	2.19353e-05	0.407592	0.648897
g__Wolinella	8.0326e-06	4.85991e-10	3.89708e-06	2.96341e-05	1.32071e-08	2.13405e-05	0.468531	0.681142
g__Clostridiumsensustricto1	1.1615e-05	5.7318e-10	4.23224e-06	2.60275e-05	2.82166e-09	9.86401e-06	0.0235123	0.120821
g__CandidatusChloroploca	4.47188e-06	2.70295e-10	2.90632e-06	3.41492e-05	7.23151e-09	1.57912e-05	0.0739261	0.225692
g__Lachnospira	8.92985e-07	2.55175e-11	8.92985e-07	3.74882e-05	4.85508e-09	1.2939e-05	0.003996	0.0351513
g__Pelolinea	9.83636e-06	1.1429e-09	5.97627e-06	2.68808e-05	2.6691e-09	9.59364e-06	0.00504771	0.040304
g__Turicibacter	2.32493e-05	4.99513e-09	1.24939e-05	1.08415e-05	8.41214e-10	5.38585e-06	0.0327024	0.151415
g__Limibacillus	6.26182e-06	6.73966e-10	4.58927e-06	2.97217e-05	8.08509e-09	1.66972e-05	0.218781	0.443545
g__Flavitalea	1.52212e-05	3.44887e-09	1.03816e-05	2.017e-05	3.49902e-09	1.09843e-05	0.510833	0.714615
g__Muribaculum	3.22775e-05	3.14891e-08	3.13693e-05	9.85898e-07	2.81878e-11	9.85898e-07	0.608392	0.772018
g__Ilyobacter	1.1617e-05	2.25982e-09	8.40353e-06	2.2715e-05	1.36745e-08	2.17148e-05	0.0649832	0.205648
g__W5053	1.42971e-05	9.50347e-10	5.44962e-06	1.97784e-05	1.99775e-09	8.29987e-06	0.404495	0.648897
g__Pyramidobacter	7.14996e-06	3.69398e-10	3.3976e-06	2.76488e-05	2.31432e-09	8.93331e-06	0.000314188	0.00679432
g__Singulisphaera	8.92959e-07	2.5516e-11	8.92959e-07	3.52107e-05	7.69912e-09	1.62938e-05	0.014985	0.0893934
g__Oscillibacter	1.60786e-05	2.94912e-09	9.6e-06	1.67818e-05	1.14004e-09	6.26991e-06	1	1
g__LachnospiraceaeUCG-004	8.93981e-07	2.55745e-11	8.93981e-07	3.36324e-05	5.79996e-09	1.41421e-05	0.000999001	0.012962
g__Caenimonas	1.78635e-06	4.94099e-11	1.2426e-06	3.32304e-05	7.12417e-09	1.56736e-05	0.013986	0.0864136
g__Thiohalophilus	8.04172e-06	8.0324e-10	5.01012e-06	2.47225e-05	5.92826e-09	1.42976e-05	0.00295622	0.0282808
g__Sphingobium	7.14615e-06	5.27254e-10	4.05915e-06	2.61772e-05	4.29727e-09	1.2173e-05	0.000834807	0.012962
g__Paracoccus	1.25149e-05	1.15998e-09	6.02074e-06	1.98429e-05	2.12742e-09	8.56501e-06	0.229231	0.455828
g__Carnobacterium	2.5023e-05	6.52657e-09	1.42813e-05	4.92738e-06	1.79044e-10	2.48474e-06	0.00015664	0.00478213
g__Lawsonella	8.93606e-06	5.50499e-10	4.14766e-06	2.27786e-05	7.25183e-10	5.00063e-06	0.0136042	0.0861045
g__SS1-B-09-64	7.15749e-06	1.00547e-09	5.60544e-06	2.46978e-05	3.79429e-09	1.14384e-05	0.00134738	0.0166497
g__Propionivibrio	1.42811e-05	2.05244e-09	8.00866e-06	1.70661e-05	2.22451e-09	8.75827e-06	0.728254	0.862931
g__Coxiella	4.47372e-06	4.2921e-10	3.66235e-06	2.81856e-05	4.86858e-09	1.29569e-05	1.22985e-05	0.000638295
g__GOUTA6	2.67895e-06	2.29657e-10	2.67895e-06	2.92398e-05	7.07055e-09	1.56145e-05	0.047952	0.170507
g__Hyphomonas	1.34254e-05	5.02851e-09	1.25356e-05	1.68065e-05	3.14484e-09	1.04136e-05	0.596694	0.771978
g__Bulleidia	4.46966e-06	2.17028e-10	2.60425e-06	2.66721e-05	2.332e-09	8.96738e-06	2.19568e-05	0.00103596
g__Chryseobacterium	1.69642e-05	3.41607e-09	1.03321e-05	1.29025e-05	1.64336e-09	7.5278e-06	0.482647	0.697754
g__Thermomonas	8.93189e-07	2.55292e-11	8.93189e-07	3.13081e-05	8.76667e-09	1.73867e-05	0.0589411	0.19119
g__Curvibacter	1.16424e-05	1.79761e-09	7.49501e-06	1.79347e-05	1.15451e-09	6.30956e-06	0.281532	0.527492
g__Mycobacterium	8.92985e-07	2.55175e-11	8.92985e-07	3.0072e-05	2.90966e-09	1.00166e-05	0.000999001	0.012962
g__Howardella	9.83397e-06	2.96426e-10	3.04357e-06	1.87558e-05	8.91704e-10	5.54513e-06	0.0994998	0.264324
g__PrevotellaceaeGa6A1group	9.83029e-06	7.70596e-10	4.90725e-06	1.87641e-05	1.12777e-09	6.23607e-06	0.0994998	0.264324
g__Acidothermus	8.93005e-06	1.02436e-09	5.65784e-06	1.98982e-05	2.01691e-09	8.33959e-06	0.043339	0.170507
g__Ochrobactrum	1.43329e-05	3.1868e-09	9.97936e-06	1.39461e-05	6.34119e-10	4.67613e-06	1	1
g__Butyricicoccus	4.46735e-06	6.38631e-10	4.46735e-06	2.46623e-05	5.19036e-09	1.33783e-05	6.90309e-05	0.00255907
g__Gimesia	5.36875e-06	6.58343e-10	4.53577e-06	2.37322e-05	6.12341e-09	1.45311e-05	0.000356437	0.00715886
g__Filomicrobium	4.47592e-06	6.41084e-10	4.47592e-06	2.40549e-05	3.14883e-09	1.04202e-05	0.000121474	0.004203
g__Azoarcus	1.78817e-06	4.95105e-11	1.24387e-06	2.70977e-05	3.59621e-09	1.11359e-05	2.24169e-07	0.000116344
g__Rhodanobacter	1.785e-06	1.01959e-10	1.785e-06	2.58344e-05	2.20595e-09	8.72166e-06	8.20335e-07	0.000134972
g__PlanctomycetalesbacteriumEllin7224	1.78668e-06	1.02152e-10	1.78668e-06	2.62367e-05	5.05942e-09	1.32084e-05	8.20335e-07	0.000134972
g__Cohaesibacter	1.07352e-05	2.26214e-09	8.40785e-06	1.58247e-05	2.74242e-09	9.72452e-06	0.346701	0.601163
g__Tunicatimonas	1.07397e-05	3.1102e-09	9.85869e-06	1.58146e-05	3.20267e-09	1.05089e-05	0.346701	0.601163
g__Helicobacter	9.82715e-06	2.95764e-10	3.04017e-06	1.58087e-05	2.13981e-09	8.58991e-06	0.250204	0.483788
g__Delftia	1.07208e-05	1.09355e-09	5.8458e-06	1.48112e-05	9.74723e-10	5.79751e-06	0.444243	0.662534
g__RuminococcaceaeV9D2013group	8.93634e-06	7.08567e-10	4.7056e-06	1.67552e-05	3.82373e-09	1.14827e-05	0.124179	0.295637
g__Ferruginibacter	1.16539e-05	3.71106e-09	1.0769e-05	1.39783e-05	1.11692e-09	6.20599e-06	0.702407	0.843864
g__Chujaibacter	1.785e-06	1.01959e-10	1.785e-06	2.46784e-05	3.48735e-09	1.0966e-05	1.56037e-06	0.000134972
g__Ornatilinea	4.47109e-06	2.70255e-10	2.90611e-06	2.19679e-05	3.483e-09	1.09592e-05	0.000369712	0.00715886
g__Ignavibacterium	6.26194e-06	6.73972e-10	4.58929e-06	1.98933e-05	2.25294e-09	8.81405e-06	0.00636232	0.0458617
g__CPla-4termitegroup	1.60884e-05	2.21276e-09	8.31558e-06	8.87091e-06	1.46514e-09	7.10789e-06	0.177584	0.392196
g__HSBOF53-F07	9.82418e-06	2.08759e-09	8.07696e-06	1.48142e-05	5.54413e-09	1.38267e-05	0.330015	0.584566
g__betaproteobacteriumJGI0001003-N18	4.4674e-06	2.69418e-10	2.90161e-06	2.11478e-05	3.34776e-09	1.07443e-05	0.000638836	0.0103611
g__Gracilibacteriabacteriumoraltaxon871	2.23289e-05	7.15191e-09	1.49498e-05	9.85362e-07	2.81572e-11	9.85362e-07	1.44526e-06	0.000134972
g__PAUC26f	3.57639e-06	1.45363e-10	2.13134e-06	2.08352e-05	4.18586e-09	1.20142e-05	0.000209048	0.00542479
g__Limnobacter	3.57936e-06	1.45566e-10	2.13282e-06	1.99258e-05	7.71465e-09	1.63102e-05	0.000372426	0.00715886
g__Chryseolinea	9.86398e-06	3.11354e-09	9.86398e-06	1.29473e-05	9.86271e-10	5.83175e-06	0.54508	0.741076
g__Agathobacter	1.96805e-05	6.00277e-09	1.36962e-05	1.9712e-06	5.43296e-11	1.36874e-06	5.49884e-05	0.0021953
g__Desulfatiglans	6.26194e-06	6.73972e-10	4.58929e-06	1.68241e-05	1.73348e-09	7.73143e-06	0.0244791	0.124555
g__Labrenzia	1.07352e-05	2.26214e-09	8.40785e-06	1.08811e-05	1.61402e-09	7.46029e-06	1	1
g__[Desulfobacterium]catecholicumgroup	8.95185e-07	2.56434e-11	8.95185e-07	2.21468e-05	3.10213e-09	1.03426e-05	1.31978e-06	0.000134972
g__Aeromicrobium	8.05378e-06	8.07604e-10	5.02371e-06	1.39327e-05	8.69552e-10	5.47581e-06	0.215763	0.44087
g__PleurocapsaPCC-7319	2.68555e-06	2.3079e-10	2.68555e-06	1.97976e-05	7.60649e-09	1.61955e-05	0.000183389	0.00525562
g__Tyzzerella4	1.69835e-05	2.05299e-09	8.00974e-06	3.94241e-06	2.17319e-10	2.73747e-06	0.00535557	0.0421142
g__Actinomadura	8.92985e-07	2.55175e-11	8.92985e-07	2.12581e-05	5.70095e-09	1.40209e-05	2.62156e-06	0.000170074
g__CandidatusNomurabacteriabacteriumGW2011_GWB1_35_20	1.78796e-06	1.02298e-10	1.78796e-06	2.02076e-05	3.68321e-09	1.12698e-05	3.81091e-05	0.00164822
g__Lacunisphaera	8.92985e-07	2.55175e-11	8.92985e-07	2.12533e-05	4.69831e-09	1.27283e-05	2.62156e-06	0.000170074
g__RuminococcaceaeUCG-004	7.14858e-06	3.69179e-10	3.39659e-06	1.38281e-05	1.5609e-09	7.3365e-06	0.139945	0.322807
g__Enhydrobacter	6.25565e-06	1.97196e-10	2.48241e-06	1.48319e-05	1.38333e-09	6.9066e-06	0.0566154	0.187047
g__Thiogranum	7.15048e-06	6.33211e-10	4.44835e-06	1.3846e-05	1.79683e-09	7.87144e-06	0.139945	0.322807
g__Mobiluncus	3.57214e-06	4.08327e-10	3.57214e-06	1.67885e-05	4.76459e-09	1.28178e-05	0.00334755	0.0304804
g__Ruminiclostridium5	3.5745e-06	9.23244e-11	1.69857e-06	1.67645e-05	1.84139e-09	7.96844e-06	0.00334755	0.0304804
g__Solirubrobacter	8.92985e-07	2.55175e-11	8.92985e-07	2.00368e-05	1.76244e-09	7.79575e-06	5.20368e-06	0.000300079
g__Bdellovibrio	8.92931e-06	8.13194e-10	5.04106e-06	1.10762e-05	8.19946e-10	5.31733e-06	0.66881	0.816735
g__BacC-u-018	8.9353e-06	7.08561e-10	4.70559e-06	1.08638e-05	3.42266e-09	1.08638e-05	0.66881	0.816735
g__Denitratisoma	2.67895e-06	2.29657e-10	2.67895e-06	1.81831e-05	3.14762e-09	1.04182e-05	0.00059069	0.0101481
g__Rhizobacter	1.78979e-06	4.96003e-11	1.24499e-06	1.81065e-05	1.86342e-09	8.01597e-06	0.000134852	0.00437428
g__RuminococcaceaeUCG-003	8.92832e-06	1.02394e-09	5.65668e-06	9.86092e-06	5.99905e-10	4.54823e-06	0.82715	0.932367
g__Micrococcus	6.25405e-06	4.60429e-10	3.7932e-06	1.28459e-05	1.14787e-09	6.2914e-06	0.123544	0.295481
g__Ascidiimonas	3.58074e-06	4.10294e-10	3.58074e-06	1.58337e-05	4.2765e-09	1.21435e-05	0.0056564	0.043801
g__Synergistes	1.52443e-05	7.43648e-09	1.52443e-05	1.97524e-06	1.13146e-10	1.97524e-06	0.000937497	0.012962
g__Dorea	9.83746e-06	1.14279e-09	5.97597e-06	7.88521e-06	8.11025e-10	5.28833e-06	0.819106	0.928201
g__Desulfofustis	7.15664e-06	9.52727e-10	5.45644e-06	1.08843e-05	1.90958e-09	8.11465e-06	0.370797	0.620177
g__Muricauda	9.84468e-06	2.57335e-09	8.96756e-06	6.92223e-06	5.68159e-10	4.42625e-06	0.491043	0.70401
g__LachnospiraceaeUCG-006	6.2542e-06	3.02471e-10	3.07444e-06	1.08625e-05	7.27634e-10	5.00907e-06	0.345558	0.601163
g__Qipengyuania	4.47592e-06	6.41084e-10	4.47592e-06	1.30025e-05	8.24366e-10	5.33164e-06	0.055955	0.187047
g__Rikenella	1.51846e-05	5.06074e-09	1.25757e-05	9.85898e-07	2.81878e-11	9.85898e-07	0.000192402	0.00525562
g__Occallatibacter	2.67911e-06	2.29684e-10	2.67911e-06	1.40879e-05	1.26364e-09	6.60103e-06	0.00573886	0.043801
g__AKYG587	4.46709e-06	2.16664e-10	2.60207e-06	1.1826e-05	4.0558e-09	1.1826e-05	0.0862698	0.246491
g__Anaerosolibacter	1.79037e-06	1.02574e-10	1.79037e-06	1.48336e-05	2.74134e-09	9.7226e-06	0.000874999	0.012962
g__Brevibacillus	1.78597e-06	1.0207e-10	1.78597e-06	1.40594e-05	1.88047e-09	8.05256e-06	0.0016173	0.0190768
g__probablegenus10	1.25068e-05	5.00543e-09	1.25068e-05	1.97101e-06	1.12661e-10	1.97101e-06	0.00492905	0.040304
g__Lachnoclostridium10	1.25173e-05	1.3709e-09	6.54528e-06	1.9712e-06	5.43296e-11	1.36874e-06	0.00492905	0.040304
g__Tropicibacter	1.79037e-06	1.02574e-10	1.79037e-06	1.38527e-05	3.0408e-09	1.02399e-05	0.0016173	0.0190768
g__Rhodomicrobium	8.92985e-07	2.55175e-11	8.92985e-07	1.41404e-05	2.32468e-09	8.95329e-06	0.000309248	0.00679432
g__Salinispora	8.92985e-07	2.55175e-11	8.92985e-07	1.40862e-05	1.37624e-09	6.88888e-06	0.000309248	0.00679432
g__Luedemannella	8.93342e-07	2.55379e-11	8.93342e-07	1.41239e-05	1.44663e-09	7.06284e-06	0.000309248	0.00679432
g__Ruminiclostridium1	4.47339e-06	2.17286e-10	2.6058e-06	9.93115e-06	4.859e-10	4.09331e-06	0.19523	0.413949
g__Lutimonas	4.46758e-06	2.69373e-10	2.90136e-06	9.87691e-06	6.6071e-10	4.77317e-06	0.19523	0.413949
g__Halioglobus	3.58074e-06	4.10294e-10	3.58074e-06	9.88142e-06	1.18854e-09	6.40189e-06	0.105989	0.268333
g__Sandaracinus	8.95185e-07	2.56434e-11	8.95185e-07	1.3163e-05	2.14622e-09	8.60277e-06	0.000606149	0.0101481
g__Kineosporia	8.93189e-07	2.55292e-11	8.93189e-07	1.31357e-05	1.51913e-09	7.23766e-06	0.000606149	0.0101481
g__Verrucosispora	8.92934e-07	2.55146e-11	8.92934e-07	1.31055e-05	1.19997e-09	6.4326e-06	0.000606149	0.0101481
g__Porphyrobacter	2.68555e-06	2.3079e-10	2.68555e-06	1.0006e-05	4.37867e-10	3.88573e-06	0.0486588	0.170507
g__Dokdonella	1.78638e-06	1.02117e-10	1.78638e-06	1.11129e-05	1.07547e-09	6.08977e-06	0.00983055	0.0662604
g__Lentimicrobium	1.79037e-06	1.02574e-10	1.79037e-06	1.10488e-05	6.95828e-10	4.89837e-06	0.00983055	0.0662604
g__Pannonibacter	5.36875e-06	6.58343e-10	4.53577e-06	6.92463e-06	5.68301e-10	4.4268e-06	0.783251	0.897367
g__Burkholderia-Caballeronia-Paraburkholderia	8.93342e-07	2.55379e-11	8.93342e-07	1.19883e-05	6.34808e-10	4.67867e-06	0.00118406	0.0149885
g__Cellulomonas	4.47357e-06	4.29203e-10	3.66232e-06	8.03029e-06	3.57479e-10	3.51096e-06	0.407507	0.648897
g__Dactylosporangium	1.78602e-06	4.93915e-11	1.24237e-06	1.11211e-05	1.25315e-09	6.57358e-06	0.00983055	0.0662604
g__Serratia	4.46848e-06	3.22188e-10	3.17307e-06	7.9274e-06	5.82831e-10	4.48304e-06	0.407507	0.648897
g__Clostridiumsensustricto12	1.78597e-06	1.0207e-10	1.78597e-06	1.1085e-05	1.00174e-09	5.87732e-06	0.00983055	0.0662604
g__Planctomicrobium	2.68555e-06	2.3079e-10	2.68555e-06	9.88742e-06	1.13311e-09	6.25082e-06	0.0486588	0.170507
g__SBZC-1223	4.47592e-06	6.41084e-10	4.47592e-06	7.91409e-06	1.11268e-09	6.19422e-06	0.407507	0.648897
g__Roseobacter	8.95185e-07	2.56434e-11	8.95185e-07	1.08651e-05	9.04404e-10	5.58447e-06	0.00230369	0.0225587
g__Polycyclovorans	8.91965e-07	2.54593e-11	8.91965e-07	1.09666e-05	1.87823e-09	8.04777e-06	0.00230369	0.0225587
g__Fodinicola	8.91965e-07	2.54593e-11	8.91965e-07	1.10695e-05	8.77391e-10	5.50044e-06	0.00230369	0.0225587
g__Rhizorhapis	6.27708e-06	1.26086e-09	6.27708e-06	5.05902e-06	5.00671e-10	4.15506e-06	0.777922	0.895559
g__CandidatusUhrbacteriabacteriumRIFCSPHIGHO2_02_FULL_57_19	8.92985e-07	2.55175e-11	8.92985e-07	1.10666e-05	1.06179e-09	6.0509e-06	0.00230369	0.0225587
g__Smithella	8.92985e-07	2.55175e-11	8.92985e-07	1.11175e-05	1.1976e-09	6.42624e-06	0.00230369	0.0225587
g__Azospirillum	8.92985e-07	2.55175e-11	8.92985e-07	1.11494e-05	2.01424e-09	8.33407e-06	0.00230369	0.0225587
g__Peptoniphilus	3.57895e-06	2.51378e-10	2.80278e-06	7.90028e-06	6.96447e-10	4.90055e-06	0.24926	0.483788
g__Ohtaekwangia	3.57309e-06	1.44957e-10	2.12836e-06	7.95991e-06	5.895e-10	4.50861e-06	0.24926	0.483788
g__CL500-3	5.37111e-06	9.23162e-10	5.37111e-06	5.93807e-06	7.29365e-10	5.01503e-06	1	1
g__Thermoflexus	3.57404e-06	1.44964e-10	2.12841e-06	7.90032e-06	7.55289e-10	5.10338e-06	0.24926	0.483788
g__Fistuliferasolaris	8.92985e-07	2.55175e-11	8.92985e-07	1.11277e-05	1.26528e-09	6.60534e-06	0.00230369	0.0225587
g__AnaerolineaceaeUCG-001	2.68555e-06	2.3079e-10	2.68555e-06	8.90192e-06	1.12312e-09	6.2232e-06	0.0804354	0.237193
g__Albidovulum	4.47592e-06	6.41084e-10	4.47592e-06	6.92541e-06	7.45491e-10	5.07017e-06	0.567076	0.752717
g__Negativibacillus	4.46531e-06	6.38047e-10	4.46531e-06	5.91395e-06	7.22749e-10	4.99223e-06	0.765968	0.88736
g__Marivita	4.46927e-06	2.1697e-10	2.6039e-06	5.93991e-06	7.29452e-10	5.01533e-06	0.765968	0.88736
g__Aestuariimicrobium	7.14551e-06	1.63387e-09	7.14551e-06	2.95339e-06	2.52952e-10	2.95339e-06	0.233271	0.46209
g__Kribbella	3.57276e-06	4.08467e-10	3.57276e-06	7.0514e-06	5.35303e-10	4.29636e-06	0.369519	0.620177
g__Desulfosarcina	6.24794e-06	3.01787e-10	3.07097e-06	3.95097e-06	1.01049e-10	1.86666e-06	0.554683	0.744899
g__GCA-900066575	6.25297e-06	6.70899e-10	4.57882e-06	3.94523e-06	2.75922e-10	3.08457e-06	0.554683	0.744899
g__LachnospiraceaeUCG-009	7.14533e-06	4.74313e-10	3.84997e-06	1.96971e-06	5.42474e-11	1.3677e-06	0.113961	0.275096
g__Chlorobaculum	2.68555e-06	2.3079e-10	2.68555e-06	6.93042e-06	1.0404e-09	5.98965e-06	0.208235	0.430573
g__Kluyvera	7.14347e-06	1.63293e-09	7.14347e-06	1.97329e-06	5.44448e-11	1.37019e-06	0.113961	0.275096
g__IS-44	4.47158e-06	1.64397e-10	2.26659e-06	4.96663e-06	1.80981e-10	2.49814e-06	1	1
g__Mucispirillum	8.92934e-07	2.55146e-11	8.92934e-07	8.88088e-06	1.1163e-09	6.20428e-06	0.00858832	0.0610594
g__Puniceicoccus	3.58074e-06	4.10294e-10	3.58074e-06	5.9349e-06	4.93467e-10	4.12506e-06	0.53289	0.733607
g__Pseudohaliea	4.47592e-06	6.41084e-10	4.47592e-06	4.94939e-06	4.75406e-10	4.04886e-06	1	1
g__Roseiarcus	1.78638e-06	1.02117e-10	1.78638e-06	7.91087e-06	1.04614e-09	6.00615e-06	0.0550142	0.186617
g__Hoeflea	4.46874e-06	2.16919e-10	2.6036e-06	3.95888e-06	2.78265e-10	3.09763e-06	1	1
g__Algisphaera	5.37111e-06	9.23162e-10	5.37111e-06	2.97154e-06	2.56072e-10	2.97154e-06	0.512929	0.715618
g__DeltaproteobacteriabacteriumSKP-2	1.78802e-06	4.95021e-11	1.24376e-06	6.91771e-06	8.00307e-10	5.25327e-06	0.0950857	0.261108
g__Isosphaera	4.47592e-06	6.41084e-10	4.47592e-06	3.9557e-06	2.18787e-10	2.74671e-06	1	1
g__Ornithinimicrobium	4.47592e-06	6.41084e-10	4.47592e-06	3.95888e-06	2.78265e-10	3.09763e-06	1	1
g__CandidatusEndomicrobium	8.92985e-07	2.55175e-11	8.92985e-07	8.08891e-06	7.30095e-10	5.01754e-06	0.0164225	0.0957674
g__CyanobiumPCC-6307	8.92985e-07	2.55175e-11	8.92985e-07	8.10596e-06	1.11219e-09	6.19284e-06	0.0164225	0.0957674
g__CandidatusBerkelbacteriabacteriumRIFCSPHIGHO2_12_FULL_50_11	1.78668e-06	1.02152e-10	1.78668e-06	7.06676e-06	4.10195e-10	3.76094e-06	0.0950857	0.261108
g__Desulfobacter	3.5759e-06	1.45338e-10	2.13116e-06	4.94177e-06	2.38939e-10	2.87041e-06	0.744024	0.871667
g__Papillibacter	2.68555e-06	2.3079e-10	2.68555e-06	5.91903e-06	3.14125e-10	3.29119e-06	0.323906	0.579679
g__Psychrobacillus	7.15336e-06	6.34209e-10	4.45186e-06	9.857e-07	2.81766e-11	9.857e-07	0.0412704	0.170507
g__Oceanicaulis	2.68555e-06	2.3079e-10	2.68555e-06	4.94177e-06	2.38939e-10	2.87041e-06	0.489622	0.703917
g__Cupriavidus	5.36021e-06	9.19418e-10	5.36021e-06	1.98371e-06	1.14118e-10	1.98371e-06	0.294188	0.544313
g__Clostridiumsensustricto13	8.92985e-07	2.55175e-11	8.92985e-07	7.02956e-06	5.85456e-10	4.49312e-06	0.0311424	0.146648
g__Yangia	1.78802e-06	4.95021e-11	1.24376e-06	5.93807e-06	7.29365e-10	5.01503e-06	0.161389	0.361038
g__Ponticaulis	1.78802e-06	4.95021e-11	1.24376e-06	5.93807e-06	7.29365e-10	5.01503e-06	0.161389	0.361038
g__Hahella	3.58074e-06	4.10294e-10	3.58074e-06	3.95888e-06	2.78265e-10	3.09763e-06	1	1
g__IMCC26207	8.92832e-07	2.55087e-11	8.92832e-07	6.96958e-06	5.16692e-10	4.22102e-06	0.0311424	0.146648
g__ErysipelotrichaceaeUCG-009	4.46671e-06	2.69429e-10	2.90167e-06	1.97101e-06	1.12661e-10	1.97101e-06	0.457394	0.676318
g__Denitromonas	1.79037e-06	1.02574e-10	1.79037e-06	4.93754e-06	3.55165e-10	3.49958e-06	0.267877	0.507401
g__UTBCD1	8.925e-07	2.54898e-11	8.925e-07	6.07456e-06	5.15961e-10	4.21803e-06	0.0584506	0.190792
g__[Eubacterium]xylanophilumgroup	3.5869e-06	4.11708e-10	3.5869e-06	2.0357e-06	1.20178e-10	2.0357e-06	0.689939	0.834682
g__Bryumargenteumvar.argenteum	4.46212e-06	2.6874e-10	2.89795e-06	9.8762e-07	2.82864e-11	9.8762e-07	0.222416	0.44569
g__[Ruminococcus]gauvreauiigroup	8.95056e-07	2.5636e-11	8.95056e-07	4.92729e-06	2.95725e-10	3.19334e-06	0.10829	0.268912
g__Deinococcus	4.46444e-06	1.6383e-10	2.26267e-06	9.85503e-07	2.81653e-11	9.85503e-07	0.222416	0.44569
g__Euzebyella	1.78566e-06	1.02035e-10	1.78566e-06	3.95387e-06	1.60134e-10	2.34986e-06	0.432358	0.658046
g__[Eubacterium]eligensgroup	8.93393e-07	2.55408e-11	8.93393e-07	4.95238e-06	1.8037e-10	2.49392e-06	0.10829	0.268912
g__Roseicyclus	1.79037e-06	1.02574e-10	1.79037e-06	3.96206e-06	4.55239e-10	3.96206e-06	0.432358	0.658046
g__CyanobacteriumCLg1	3.57603e-06	1.98008e-10	2.48752e-06	1.98103e-06	1.1381e-10	1.98103e-06	0.689939	0.834682
g__Pseudohongiella	1.79037e-06	1.02574e-10	1.79037e-06	3.95888e-06	2.78265e-10	3.09763e-06	0.432358	0.658046
g__Aeromonas	1.78564e-06	4.93704e-11	1.2421e-06	4.01351e-06	1.66533e-10	2.39636e-06	0.432358	0.658046
g__[Anaerorhabdus]furcosagroup	8.93393e-07	2.55408e-11	8.93393e-07	4.92783e-06	2.37432e-10	2.86135e-06	0.10829	0.268912
g__BIyi10	3.57347e-06	4.0863e-10	3.57347e-06	2.00547e-06	5.62487e-11	1.3927e-06	0.689939	0.834682
g__Acidaminobacter	8.92985e-07	2.55175e-11	8.92985e-07	5.05671e-06	3.72107e-10	3.58208e-06	0.10829	0.268912
g__Alterococcus	3.57e-06	4.07837e-10	3.57e-06	2.014e-06	1.1763e-10	2.014e-06	0.689939	0.834682
g__Tepidamorphus	1.78789e-06	4.9495e-11	1.24367e-06	3.95888e-06	2.78265e-10	3.09763e-06	0.432358	0.658046
g__Ferriphaselus	1.78388e-06	1.01831e-10	1.78388e-06	4.02871e-06	2.26938e-10	2.7974e-06	0.432358	0.658046
g__Oceanibaculum	3.57874e-06	2.51367e-10	2.80272e-06	9.87337e-07	2.82702e-11	9.87337e-07	0.378257	0.623223
g__Methylomarinum	8.95185e-07	2.56434e-11	8.95185e-07	3.94752e-06	2.76551e-10	3.08808e-06	0.197292	0.413949
g__Desulfuromusa	3.57839e-06	2.51349e-10	2.80262e-06	9.85503e-07	2.81653e-11	9.85503e-07	0.378257	0.623223
g__MIZ17	8.92934e-07	2.55146e-11	8.92934e-07	3.99094e-06	4.61902e-10	3.99094e-06	0.197292	0.413949
g__Herpetosiphon	8.93368e-07	2.55394e-11	8.93368e-07	4.05006e-06	1.68419e-10	2.40988e-06	0.197292	0.413949
g__Legionella	8.95185e-07	2.56434e-11	8.95185e-07	4.00588e-06	1.6283e-10	2.36956e-06	0.197292	0.413949
g__Methylophaga	2.68555e-06	2.3079e-10	2.68555e-06	1.98103e-06	1.1381e-10	1.98103e-06	1	1
g__Paradevosia	8.95185e-07	2.56434e-11	8.95185e-07	3.96851e-06	1.60219e-10	2.35049e-06	0.197292	0.413949
g__OLB13	1.785e-06	1.01959e-10	1.785e-06	1.98103e-06	1.1381e-10	1.98103e-06	1	1
g__TychonemaCCAP1459-11B	1.7883e-06	4.95176e-11	1.24396e-06	1.98103e-06	1.1381e-10	1.98103e-06	1	1
g__Ga0074140	1.78566e-06	1.02035e-10	1.78566e-06	1.97785e-06	5.46968e-11	1.37335e-06	1	1
g__CandidatusLatescibacter	1.78789e-06	4.9495e-11	1.24367e-06	1.98371e-06	1.14118e-10	1.98371e-06	1	1
g__Fuerstia	2.68555e-06	2.3079e-10	2.68555e-06	9.90514e-07	2.84524e-11	9.90514e-07	0.626954	0.785804
g__Chitinophaga	1.78674e-06	1.02158e-10	1.78674e-06	1.97191e-06	1.12764e-10	1.97191e-06	1	1
g__Nonlabens	2.68555e-06	2.3079e-10	2.68555e-06	9.85503e-07	2.81653e-11	9.85503e-07	0.626954	0.785804
g__Constrictibacter	8.92832e-07	2.55087e-11	8.92832e-07	1.97785e-06	5.46968e-11	1.37335e-06	0.606873	0.771978
g__HIMB11	1.78638e-06	1.02117e-10	1.78638e-06	9.87337e-07	2.82702e-11	9.87337e-07	1	1
g__RoseofilumAO1-A	1.78566e-06	1.02035e-10	1.78566e-06	9.87337e-07	2.82702e-11	9.87337e-07	1	1
g__Baia	1.78597e-06	1.0207e-10	1.78597e-06	1.01785e-06	3.00446e-11	1.01785e-06	1	1
g__LachnospiraceaeUCG-002	1.78668e-06	1.02152e-10	1.78668e-06	9.857e-07	2.81766e-11	9.857e-07	1	1
g__SuccinivibrionaceaeUCG-001	1.78638e-06	4.94113e-11	1.24262e-06	9.857e-07	2.81766e-11	9.857e-07	1	1
g__OscillatoriaPCC-6304	1.79037e-06	1.02574e-10	1.79037e-06	9.90514e-07	2.84524e-11	9.90514e-07	1	1
g__Neptunomonas	8.95185e-07	2.56434e-11	8.95185e-07	1.98103e-06	1.1381e-10	1.98103e-06	0.606873	0.771978
g__Alicycliphilus	8.95185e-07	2.56434e-11	8.95185e-07	1.97284e-06	5.442e-11	1.36987e-06	0.606873	0.771978
g__Paeniclostridium	1.78668e-06	1.02152e-10	1.78668e-06	9.90514e-07	2.84524e-11	9.90514e-07	1	1
g__CandidatusElectrothrix	1.78541e-06	1.02006e-10	1.78541e-06	9.87337e-07	2.82702e-11	9.87337e-07	1	1
g__DNF00809	1.78388e-06	1.01831e-10	1.78388e-06	1.00735e-06	2.94281e-11	1.00735e-06	1	1
g__Ruegeria	8.95185e-07	2.56434e-11	8.95185e-07	1.97312e-06	5.44356e-11	1.37007e-06	0.606873	0.771978
g__Anoxybacillus	8.92985e-07	2.55175e-11	8.92985e-07	2.02521e-06	5.73488e-11	1.40625e-06	0.606873	0.771978
g__Brachymonas	8.92551e-07	2.54927e-11	8.92551e-07	9.88838e-07	2.83562e-11	9.88838e-07	1	1
g__Vischeriasp.CAUPQ202	8.92985e-07	2.55175e-11	8.92985e-07	1.00735e-06	2.94281e-11	1.00735e-06	1	1
g__Verruc-01	8.92704e-07	2.55015e-11	8.92704e-07	9.90514e-07	2.84524e-11	9.90514e-07	1	1
g__Methyloceanibacter	8.95185e-07	2.56434e-11	8.95185e-07	9.8762e-07	2.82864e-11	9.8762e-07	1	1
g__Persicitalea	8.95185e-07	2.56434e-11	8.95185e-07	9.87337e-07	2.82702e-11	9.87337e-07	1	1
g__Methylobacter	8.92832e-07	2.55087e-11	8.92832e-07	9.90514e-07	2.84524e-11	9.90514e-07	1	1
g__Kaistia	8.92985e-07	2.55175e-11	8.92985e-07	1.01785e-06	3.00446e-11	1.01785e-06	1	1
g__Acetoanaerobium	8.93036e-07	2.55204e-11	8.93036e-07	9.90514e-07	2.84524e-11	9.90514e-07	1	1
g__Thermincola	8.92985e-07	2.55175e-11	8.92985e-07	1.00735e-06	2.94281e-11	1.00735e-06	1	1
g__Peredibacter	8.95185e-07	2.56434e-11	8.95185e-07	1.00735e-06	2.94281e-11	1.00735e-06	1	1
g__Bordetella	8.925e-07	2.54898e-11	8.925e-07	9.85025e-07	2.81379e-11	9.85025e-07	1	1
HC versus OPL
Tax	A_mean	A_variance	A_se	B_mean	B_variance	B_se	pvalue	qvalue
g__Streptococcus	0.237934	0.0142601	0.0218022	0.186212	0.00854183	0.0163381	0.0579421	0.165046
g__Haemophilus	0.130187	0.00795961	0.0162887	0.125355	0.0150928	0.0217175	0.87013	0.98121
g__Neisseria	0.104797	0.00700394	0.0152795	0.12836	0.00712988	0.0149268	0.260739	0.501503
g__Veillonella	0.0909272	0.00207691	0.00832048	0.0489353	0.00297922	0.00964886	0.000999001	0.013615
g__Fusobacterium	0.0317964	0.000824667	0.00524299	0.03322	0.000776659	0.00492652	0.856144	0.972335
g__Alloprevotella	0.0306656	0.00146642	0.00699147	0.0305754	0.00158543	0.00703881	0.996004	1
g__	0.0311015	0.000796165	0.00515159	0.0278833	0.000677251	0.00460044	0.657343	0.835636
g__Gemella	0.0279491	0.000500599	0.00408493	0.0264777	0.000803571	0.00501115	0.815185	0.943794
g__Leptotrichia	0.0235273	0.000419427	0.00373911	0.0266991	0.000878638	0.00523998	0.595405	0.810336
g__Porphyromonas	0.0296533	0.00048313	0.00401302	0.0198407	0.000361618	0.00336163	0.0689311	0.188966
g__Prevotella7	0.0220396	0.000540969	0.00424644	0.0247633	0.00132383	0.00643192	0.714286	0.86039
g__Granulicatella	0.0257421	0.00039958	0.00364956	0.0175188	0.000193081	0.00245637	0.0609391	0.170988
g__Capnocytophaga	0.0170763	0.000321881	0.00327557	0.024871	0.000742389	0.0048166	0.18981	0.409681
g__Actinomyces	0.0201056	0.000332067	0.00332699	0.0201918	0.000851774	0.00515926	0.996004	1
g__Aggregatibacter	0.0161326	0.000314265	0.00323659	0.0212427	0.00112295	0.00592386	0.458541	0.710144
g__Rothia	0.016257	0.00013686	0.00213588	0.0198054	0.000687428	0.00463488	0.504496	0.743202
g__Actinobacillus	0.0104994	0.000195191	0.00255076	0.0232838	0.00257276	0.00896653	0.197802	0.419341
g__Lautropia	0.00969319	0.000187024	0.00249683	0.0207202	0.0016525	0.00718615	0.130869	0.303032
g__Prevotella	0.0120628	5.52411e-05	0.00135697	0.0170669	0.000361393	0.00336058	0.191808	0.412128
g__Renibacterium	0.00412293	9.65481e-05	0.00179395	0.0168054	0.00315327	0.00992671	0.302697	0.559638
g__Selenomonas3	0.00726006	6.59238e-05	0.00148238	0.0104528	0.00035969	0.00335266	0.416583	0.699684
g__Corynebacterium	0.00925792	0.000135915	0.0021285	0.0073571	0.000219324	0.00261799	0.622378	0.819148
g__Sphingomonas	0.00118682	1.61747e-06	0.000232197	0.0138552	0.00523323	0.0127882	0.634366	0.824502
g__Methylophilus	1.80941e-05	2.44736e-09	9.03209e-06	0.0147774	0.00691399	0.014699	0.334665	0.604679
g__Prevotella2	0.00632708	0.00013168	0.00209507	0.00601421	0.000102152	0.00178668	0.901099	1
g__Campylobacter	0.00440049	2.21895e-05	0.000860029	0.00494149	3.72029e-05	0.00107823	0.709291	0.856536
g__TM7phylumsp.oralcloneFR058	0.00495731	6.63497e-05	0.00148716	0.00370094	0.000166024	0.00227777	0.729271	0.874025
g__Prevotella1	0.00512072	3.39919e-05	0.00106446	0.00342351	5.24949e-05	0.00128081	0.334665	0.604679
g__Abiotrophia	0.00332063	2.9386e-05	0.000989714	0.00472846	0.000107741	0.00183492	0.514486	0.7482
g__Bergeyella	0.00301286	2.46404e-06	0.000286592	0.00400122	3.98407e-05	0.00111581	0.509491	0.743202
g__F0332	0.002858	1.6446e-05	0.000740406	0.00387803	0.000164911	0.00227012	0.847153	0.96442
g__Treponema2	0.00177161	3.1253e-06	0.000322764	0.00465797	0.000149892	0.00216429	0.128871	0.299861
g__Eikenella	0.00233876	1.07403e-05	0.000598339	0.00389899	1.88709e-05	0.00076793	0.110889	0.270659
g__Lachnoanaerobaculum	0.00262257	4.96645e-06	0.000406876	0.0030226	1.48268e-05	0.000680689	0.623377	0.819148
g__RikenellaceaeRC9gutgroup	0.00246734	1.24132e-05	0.000643252	0.00185799	1.80997e-05	0.000752075	0.573427	0.797447
g__Cardiobacterium	0.00234716	5.87638e-06	0.000442582	0.0019416	1.1696e-05	0.000604565	0.628372	0.823443
g__Selenomonas	0.00124027	3.27821e-06	0.000330565	0.00273207	5.97763e-05	0.00136675	0.366633	0.638263
g__Peptostreptococcus	0.00192764	2.52639e-06	0.000290195	0.00196804	5.42169e-06	0.000411616	0.949051	1
g__Kingella	0.00142979	4.91343e-06	0.000404699	0.00212027	1.87004e-05	0.000764453	0.445554	0.709015
g__Parvimonas	0.00152214	3.19071e-06	0.000326124	0.0019578	6.12796e-06	0.000437606	0.447552	0.709015
g__Pseudomonas	0.000295421	4.73934e-07	0.000125689	0.00262575	5.62719e-05	0.00132608	0.023976	0.0907664
g__Tannerella	0.00125712	2.59527e-06	0.000294124	0.00163121	4.68209e-06	0.000382512	0.452547	0.709015
g__RuminococcaceaeUCG-014	0.00101961	5.35708e-07	0.00013363	0.00159933	7.33508e-06	0.000478771	0.260739	0.501503
g__ChristensenellaceaeR-7group	0.00147668	3.54958e-06	0.000343976	0.00115077	8.52954e-06	0.000516283	0.634366	0.824502
g__Megasphaera	0.000802718	1.28675e-06	0.000207103	0.00176215	1.48808e-05	0.000681927	0.201798	0.422436
g__Prevotella6	0.00111145	7.36766e-06	0.000495569	0.00116125	5.34958e-06	0.00040887	0.926074	1
g__Dialister	0.00109815	2.17818e-06	0.000269455	0.00104218	2.96131e-06	0.000304205	0.864136	0.97676
g__Filifactor	0.000981287	3.0867e-06	0.000320765	0.00101704	2.62133e-06	0.000286211	0.944056	1
g__unidentified	0.0012646	3.19947e-06	0.000326572	0.00070494	2.21685e-06	0.000263204	0.185814	0.402879
g__Johnsonella	0.000903882	1.37073e-06	0.000213755	0.000706536	8.17151e-07	0.0001598	0.493506	0.738611
g__Acinetobacter	0.00114035	4.35351e-06	0.000380942	0.00043769	9.58021e-07	0.000173026	0.0789211	0.202394
g__[Eubacterium]nodatumgroup	0.000846222	9.38909e-07	0.000176909	0.00067055	6.34494e-07	0.000140812	0.433566	0.709015
g__Comamonas	0.000294471	2.07391e-07	8.31446e-05	0.00117737	6.94926e-06	0.000466009	0.010989	0.0624019
g__Catonella	0.000593636	2.05651e-07	8.27952e-05	0.000859621	1.14941e-06	0.000189523	0.215784	0.437996
g__Oribacterium	0.000758863	6.82566e-07	0.000150838	0.000618959	6.33139e-07	0.000140661	0.506494	0.743202
g__Peptococcus	0.000323997	5.57405e-08	4.31047e-05	0.000947859	4.92914e-06	0.000392474	0.0869131	0.220519
g__Fretibacterium	0.00050244	9.80827e-07	0.000180815	0.00066981	2.68869e-06	0.000289865	0.686314	0.835636
g__Psychrobacter	0.000455429	1.39159e-06	0.000215375	0.000661278	2.75407e-06	0.000293368	0.565435	0.792343
g__Bacteroides	0.000348673	2.47667e-07	9.08602e-05	0.000712403	1.92616e-06	0.000245342	0.17982	0.395273
g__CandidatusSaccharimonas	0.000597958	3.35989e-07	0.000105828	0.000436865	2.91585e-07	9.54569e-05	0.274725	0.519878
g__candidatedivisionSR1bacteriumMGEHA	0.000292419	1.31065e-07	6.60972e-05	0.000639401	1.14586e-06	0.000189231	0.0739261	0.193751
g__RuminococcaceaeUCG-005	0.000397309	7.98038e-07	0.000163099	0.00053916	2.00022e-06	0.000250013	0.664336	0.835636
g__RuminococcaceaeNK4A214group	0.000590434	7.55833e-07	0.000158728	0.000356652	6.78454e-07	0.000145608	0.274725	0.519878
g__Gracilibacteriabacteriumoraltaxon873	0.000487105	9.86495e-07	0.000181337	0.000446974	9.9013e-07	0.000175902	0.875125	0.982199
g__[Eubacterium]saphenumgroup	0.000283149	3.43971e-07	0.000107078	0.000617889	2.91423e-06	0.000301778	0.35964	0.628383
g__Anaeroglobus	0.000226903	1.96137e-07	8.08572e-05	0.000664564	4.96614e-06	0.000393944	0.427572	0.709015
g__F0058	0.000496309	6.29927e-07	0.000144905	0.000345039	1.82694e-07	7.55591e-05	0.370629	0.642873
g__[Eubacterium]coprostanoligenesgroup	0.000448027	5.15879e-07	0.000131133	0.000385316	9.21643e-07	0.00016971	0.774226	0.907385
g__Atopobium	0.000526089	5.10206e-07	0.00013041	0.000272367	1.2959e-07	6.36372e-05	0.0749251	0.195178
g__[Eubacterium]brachygroup	0.000436494	2.9107e-07	9.85004e-05	0.00033221	2.99683e-07	9.67734e-05	0.473526	0.726277
g__Stomatobaculum	0.000337576	2.00785e-07	8.18097e-05	0.000371548	4.01298e-07	0.000111985	0.819181	0.946124
g__Ilumatobacter	0.000627542	1.34045e-06	0.00021138	9.38602e-05	1.47347e-07	6.78572e-05	0.00899101	0.0564304
g__Terrimicrobium	0.000573093	1.11756e-06	0.000193008	9.47166e-05	1.3212e-07	6.42553e-05	0.015984	0.0750083
g__Ruminococcus2	0.000384129	7.40772e-07	0.000157138	0.000266239	4.93338e-07	0.000124164	0.587413	0.807481
g__Blastopirellula	0.000551134	1.07559e-06	0.000189349	9.65369e-05	1.65451e-07	7.19051e-05	0.015984	0.0750083
g__RuminococcaceaeUCG-002	0.000304133	2.25374e-07	8.66746e-05	0.000320808	6.02422e-07	0.000137207	0.905095	1
g__Sulfurovum	0.000544223	7.74379e-07	0.000160663	9.47463e-05	1.27691e-07	6.31691e-05	0.00799201	0.0529471
g__Moraxella	0.00036826	2.41292e-06	0.000283603	0.000255697	5.10617e-07	0.00012632	0.874126	0.982199
g__ErysipelotrichaceaeUCG-007	0.000337289	8.95146e-08	5.46243e-05	0.000281712	1.24514e-07	6.23784e-05	0.509491	0.743202
g__[Eubacterium]yuriigroup	0.000317091	1.48202e-07	7.02856e-05	0.000288522	5.04856e-07	0.000125606	0.878122	0.983249
g__Succiniclasticum	0.000379894	2.47519e-07	9.08329e-05	0.000228768	9.31032e-07	0.000170572	0.554446	0.789464
g__PrevotellaceaeUCG-001	0.00029595	1.88362e-07	7.92385e-05	0.000241239	3.85708e-07	0.000109788	0.719281	0.864224
g__Mycoplasma	0.00015337	8.31207e-08	5.26374e-05	0.000373276	1.07941e-06	0.000183661	0.27972	0.525301
g__Woeseia	0.000423823	4.38793e-07	0.00012094	9.55982e-05	6.5024e-08	4.50777e-05	0.00699301	0.0505404
g__candidatedivisionSR1bacteriumtaxon345	0.000186791	4.1161e-08	3.7041e-05	0.000314244	6.28733e-07	0.000140171	0.463536	0.715556
g__Pseudopropionibacterium	0.000232225	4.17008e-07	0.000117899	0.000258976	3.20557e-07	0.000100087	0.861139	0.975685
g__PrevotellaceaeUCG-003	0.000292726	2.35241e-07	8.85515e-05	0.000197511	2.32369e-07	8.52146e-05	0.438561	0.709015
g__Selenomonas4	0.0001477	5.18986e-08	4.15927e-05	0.000315498	6.35531e-07	0.000140927	0.293706	0.547257
g__Akkermansia	0.000202944	1.41452e-07	6.86663e-05	0.00026116	6.28677e-07	0.000140165	0.826174	0.94732
g__SM1A02	0.000401024	4.27048e-07	0.00011931	6.43688e-05	5.72097e-08	4.22824e-05	0.00599401	0.047305
g__Ruminococcus1	0.000161005	1.24199e-07	6.43427e-05	0.00027969	5.90498e-07	0.000135842	0.453546	0.709015
g__Escherichia-Shigella	0.000378878	7.82968e-07	0.000161552	5.62574e-05	2.61484e-08	2.85856e-05	0.018981	0.0788588
g__LachnospiraceaeNK4A136group	0.000162989	3.16882e-08	3.25003e-05	0.000251946	1.06019e-07	5.75594e-05	0.196803	0.419085
g__CandidatusCompetibacter	0.000343907	4.63271e-07	0.000124267	6.61468e-05	8.96136e-08	5.29191e-05	0.032967	0.110759
g__Rhodopirellula	0.000325681	4.03628e-07	0.000115992	7.32955e-05	1.07014e-07	5.78289e-05	0.040959	0.124442
g__Acholeplasma	0.000209207	1.77786e-07	7.69818e-05	0.000161562	2.99104e-07	9.66798e-05	0.752248	0.888174
g__RuminococcaceaeUCG-010	0.0001888	1.09684e-07	6.04661e-05	0.00017878	1.82814e-07	7.5584e-05	0.921079	1
g__VeillonellaceaeUCG-001	0.000169826	4.13347e-08	3.7119e-05	0.000178683	5.96466e-07	0.000136527	1	1
g__LachnospiraceaeUCG-008	4.76662e-05	3.96355e-09	1.14943e-05	0.000268268	9.63786e-07	0.000173546	0.104895	0.259249
g__Erythrobacter	0.000257775	1.8527e-07	7.85853e-05	4.5575e-05	3.25242e-08	3.18807e-05	0.011988	0.0649805
g__Roseburia	8.38031e-05	1.67533e-08	2.36314e-05	0.000201901	5.42617e-07	0.000130218	0.65035	0.833916
g__SuccinivibrionaceaeUCG-002	0.000236805	1.40918e-07	6.85366e-05	5.09475e-05	2.52777e-08	2.81056e-05	0.013986	0.0709716
g__Falsirhodobacter	0.000234007	1.95221e-07	8.06682e-05	4.82551e-05	3.69292e-08	3.39711e-05	0.026973	0.0982148
g__Altererythrobacter	0.000217689	1.16654e-07	6.23576e-05	5.09519e-05	2.06846e-08	2.54243e-05	0.00899101	0.0564304
g__Clostridialesbacteriumcanineoraltaxon162	7.44159e-05	1.54627e-08	2.2703e-05	0.000183908	2.60941e-07	9.03018e-05	0.352647	0.62301
g__Phaseolusacutifolius(teparybean)	0.000168891	4.61373e-08	3.92162e-05	9.28846e-05	2.42456e-08	2.75259e-05	0.0959041	0.24077
g__Olsenella	0.000178226	5.74134e-08	4.37468e-05	7.68061e-05	2.63093e-08	2.86734e-05	0.043956	0.132703
g__PrevotellaceaeNK3B31group	0.000164238	7.10841e-08	4.86772e-05	8.40059e-05	9.55951e-08	5.46566e-05	0.296703	0.550691
g__Fimbriiglobus	0.000201559	1.43058e-07	6.9055e-05	4.82631e-05	3.83652e-08	3.46253e-05	0.034965	0.113458
g__Stenotrophomonas	0.000130768	3.25339e-08	3.29312e-05	0.000111654	2.22684e-08	2.63797e-05	0.638362	0.825545
g__Selenomonas1	3.14774e-05	5.09667e-09	1.30341e-05	0.00020371	1.29224e-06	0.000200954	1	1
g__DefluviitaleaceaeUCG-011	7.333e-05	4.4661e-08	3.85837e-05	0.000155315	1.41005e-07	6.63807e-05	0.378621	0.64732
g__Bernardetia	0.000201511	1.43453e-07	6.91503e-05	3.5751e-05	2.4081e-08	2.74323e-05	0.015984	0.0750083
g__Lactobacillus	0.000115327	1.81817e-08	2.46182e-05	0.000113391	7.32997e-08	4.78604e-05	0.953047	1
g__LachnospiraceaeAC2044group	9.81472e-05	3.26646e-08	3.29973e-05	0.00012778	2.18987e-07	8.27246e-05	0.923077	1
g__Peptoanaerobacter	6.2886e-05	4.01599e-09	1.15701e-05	0.000153508	1.81887e-07	7.53921e-05	0.215784	0.437996
g__Acuticoccus	0.000193876	1.20869e-07	6.34742e-05	2.50319e-05	1.47801e-08	2.14913e-05	0.011988	0.0649805
g__Anderseniella	0.000176702	9.29369e-08	5.56587e-05	3.93097e-05	1.37669e-08	2.07416e-05	0.018981	0.0788588
g__CandidatusSaccharibacteriaoraltaxonTM7x	9.81041e-05	1.81513e-08	2.45977e-05	0.000109931	2.87989e-08	2.99994e-05	0.75025	0.888013
g__Pir4lineage	0.000170901	7.27068e-08	4.92297e-05	3.75451e-05	2.33214e-08	2.69962e-05	0.013986	0.0709716
g__Shimia	0.000163297	8.85335e-08	5.43242e-05	3.75338e-05	1.69743e-08	2.30314e-05	0.028971	0.103904
g__RB41	4.95383e-05	9.79899e-09	1.8073e-05	0.000141148	1.35183e-07	6.49959e-05	0.193806	0.414554
g__Alistipes	5.14373e-05	9.71085e-09	1.79915e-05	0.000139391	8.43974e-08	5.13558e-05	0.108891	0.267737
g__p-1088-a5gutgroup	0.00010589	3.62845e-08	3.47776e-05	8.75851e-05	5.17624e-08	4.02191e-05	0.759241	0.892014
g__PMMR1	3.62204e-05	9.16394e-09	1.74775e-05	0.000148996	1.01008e-07	5.61828e-05	0.0579421	0.165046
g__RBG-16-58-14	0.000138465	5.39526e-08	4.24078e-05	4.38286e-05	1.40724e-08	2.09705e-05	0.0529471	0.154943
g__Roseovarius	0.000156673	9.69132e-08	5.6837e-05	2.41377e-05	1.35839e-08	2.06033e-05	0.016983	0.0750083
g__Succinivibrio	0.000112432	1.14676e-07	6.18268e-05	6.34682e-05	2.47364e-08	2.78031e-05	0.561439	0.792326
g__Truepera	0.00014613	7.69086e-08	5.06322e-05	3.21676e-05	1.08099e-08	1.83796e-05	0.031968	0.110759
g__Subgroup23	0.000150823	6.36293e-08	4.60541e-05	2.1446e-05	6.2321e-09	1.39554e-05	0.004995	0.0435706
g__Saccharofermentans	5.91036e-05	1.46504e-08	2.20986e-05	0.00010543	1.38094e-07	6.5692e-05	0.754246	0.888334
g__Quinella	0.000137553	6.97226e-08	4.82088e-05	3.12874e-05	1.06885e-08	1.82761e-05	0.028971	0.103904
g__Desulfovibrio	7.63202e-05	8.8957e-09	1.72198e-05	8.03963e-05	4.54742e-08	3.76971e-05	0.959041	1
g__Stappia	0.000142258	6.57848e-08	4.68276e-05	1.78764e-05	6.27177e-09	1.39997e-05	0.00699301	0.0505404
g__Shuttleworthia	8.76339e-05	3.72063e-08	3.52166e-05	6.6087e-05	3.32867e-08	3.22523e-05	0.646354	0.831026
g__Phascolarctobacterium	8.57577e-05	2.6969e-08	2.99828e-05	6.70422e-05	2.55685e-08	2.82668e-05	0.662338	0.835636
g__Butyrivibrio2	9.81658e-05	1.90357e-08	2.51898e-05	5.3578e-05	1.94917e-08	2.46802e-05	0.24975	0.49025
g__RuminococcaceaeUCG-011	0.000123107	4.56326e-08	3.90011e-05	2.94981e-05	8.36202e-09	1.61652e-05	0.020979	0.0840924
g__SH-PL14	0.000126061	4.92615e-08	4.05222e-05	2.68088e-05	7.12488e-09	1.49215e-05	0.00899101	0.0564304
g__Lewinella	0.000114639	5.57774e-08	4.3119e-05	3.57585e-05	2.87379e-08	2.99676e-05	0.133866	0.306991
g__Granulicatellasp.BB-11	0.000106627	6.4452e-08	4.63508e-05	3.75512e-05	3.77406e-09	1.086e-05	0.135864	0.308606
g__Carboxylicivirga	0.000127925	3.93616e-08	3.62223e-05	1.60916e-05	5.91343e-09	1.35939e-05	0.002997	0.0297827
g__RuminococcaceaeUCG-009	4.38193e-05	9.67416e-09	1.79575e-05	9.21311e-05	1.015e-07	5.63194e-05	0.61039	0.810336
g__Tropicimonas	0.000106026	4.11496e-08	3.70358e-05	3.39737e-05	1.25943e-08	1.98386e-05	0.0719281	0.190609
g__Subgroup10	0.000109811	4.67482e-08	3.9475e-05	3.03897e-05	2.73986e-09	9.25314e-06	0.048951	0.145935
g__Prevotella9	9.80686e-05	2.13618e-07	8.43837e-05	3.92821e-05	2.02323e-08	2.51448e-05	0.69031	0.83573
g__Fibrobacter	7.62234e-05	2.42976e-08	2.84591e-05	5.98902e-05	2.2225e-08	2.6354e-05	0.678322	0.835636
g__JTB255marinebenthicgroup	0.000116522	4.0012e-08	3.65203e-05	2.05469e-05	3.70473e-09	1.07598e-05	0.00999001	0.0588301
g__Sulfurimonas	0.000116544	5.19138e-08	4.15988e-05	1.96629e-05	3.98365e-09	1.11575e-05	0.016983	0.0750083
g__Gemmata	0.000116498	4.0196e-08	3.66042e-05	1.6981e-05	4.48265e-09	1.18357e-05	0.004995	0.0435706
g__Brevundimonas	0.000100193	2.07679e-08	2.63109e-05	2.94835e-05	2.7696e-09	9.30323e-06	0.013986	0.0709716
g__Sphingomicrobium	0.000123182	4.89693e-08	4.04018e-05	7.14838e-06	7.3921e-10	4.80628e-06	0.000999001	0.013615
g__Gracilibacteriabacteriumoraltaxon872	5.52634e-05	1.09204e-08	1.90791e-05	6.87234e-05	8.62072e-08	5.19035e-05	0.963037	1
g__Staphylococcus	5.43867e-05	6.83098e-09	1.50897e-05	6.60697e-05	1.25552e-08	1.98079e-05	0.665335	0.835636
g__Scardovia	0.000102097	2.97308e-08	3.14806e-05	2.14478e-05	5.33468e-09	1.29116e-05	0.00999001	0.0588301
g__Geobacillus	6.49864e-05	2.53231e-08	2.90535e-05	5.64251e-05	4.88947e-08	3.90891e-05	0.846154	0.96442
g__FamilyXIIIUCG-001	4.76486e-05	2.387e-09	8.92001e-06	6.96417e-05	2.37067e-08	2.72183e-05	0.498501	0.740764
g__RuminococcaceaeUCG-001	8.67601e-05	6.69607e-08	4.72443e-05	3.30617e-05	6.17959e-09	1.38965e-05	0.328671	0.598821
g__Alysiella	2.95396e-05	1.21086e-09	6.35311e-06	8.56967e-05	7.35165e-08	4.79311e-05	0.426573	0.709015
g__Salinarimonas	0.000102181	3.18488e-08	3.25826e-05	1.78683e-05	4.26117e-09	1.15396e-05	0.014985	0.0729373
g__Desulfopila	9.83434e-05	2.74296e-08	3.02377e-05	1.96655e-05	7.52489e-09	1.53347e-05	0.017982	0.0766718
g__Thiopseudomonas	0.000118578	3.61954e-07	0.000109841	8.94288e-07	2.5592e-11	8.94288e-07	0.0779221	0.200913
g__FamilyXIIIAD3011group	4.38378e-05	6.80292e-09	1.50587e-05	6.97324e-05	3.38666e-08	3.2532e-05	0.565435	0.792343
g__Anaerolinea	4.39228e-05	6.73871e-09	1.49875e-05	6.90396e-05	1.29695e-07	6.3663e-05	0.999001	1
g__Rubribacterium	9.93167e-05	3.79448e-08	3.55644e-05	1.51992e-05	5.81072e-09	1.34753e-05	0.017982	0.0766718
g__Parabacteroides	1.80838e-05	2.16319e-09	8.49154e-06	9.11225e-05	6.93041e-08	4.65377e-05	0.134865	0.307802
g__Desulfobulbus	9.16831e-05	2.81087e-08	3.06097e-05	2.14429e-05	2.05682e-09	8.01722e-06	0.021978	0.0865223
g__ErysipelotrichaceaeUCG-004	6.10642e-05	1.30897e-08	2.08883e-05	4.73317e-05	2.48906e-08	2.78896e-05	0.739261	0.881568
g__LachnospiraceaeXPB1014group	4.76776e-05	1.50809e-08	2.24209e-05	5.89647e-05	6.73942e-08	4.58919e-05	0.941059	1
g__Fusibacter	9.64888e-05	3.53025e-08	3.43038e-05	1.25144e-05	3.27163e-09	1.01113e-05	0.00999001	0.0588301
g__OryzasativaJaponicaGroup(Japaneserice)	5.91245e-05	5.01736e-09	1.29323e-05	4.73745e-05	2.93844e-09	9.5826e-06	0.506494	0.743202
g__Hasllibacter	8.308e-05	2.26684e-08	2.74884e-05	2.05586e-05	8.46493e-09	1.62643e-05	0.03996	0.122186
g__Silicimonas	8.02154e-05	2.0517e-08	2.61515e-05	2.32359e-05	9.0542e-09	1.68209e-05	0.0699301	0.189526
g__Corynebacterium1	5.43505e-05	4.59658e-09	1.23782e-05	4.28911e-05	8.32775e-09	1.6132e-05	0.605395	0.810336
g__Cetobacterium	8.88667e-05	3.64908e-08	3.48764e-05	1.07296e-05	3.104e-09	9.84885e-06	0.01998	0.081457
g__PrevotellaceaeUCG-004	3.62183e-05	4.89917e-09	1.27791e-05	5.72185e-05	2.24941e-08	2.6513e-05	0.559441	0.791849
g__Gimesia	9.07231e-05	3.14703e-08	3.23884e-05	5.36386e-06	6.57048e-10	4.53131e-06	0.00599401	0.047305
g__Flavobacterium	2.76913e-05	2.57932e-09	9.2724e-06	6.42763e-05	3.37917e-08	3.2496e-05	0.345654	0.618708
g__Cohaesibacter	8.21583e-05	3.54558e-08	3.43782e-05	1.07259e-05	2.25784e-09	8.39985e-06	0.025974	0.097556
g__Methylobacterium	3.34206e-05	4.15383e-09	1.17669e-05	5.53561e-05	1.33745e-08	2.04439e-05	0.403596	0.685108
g__Pirellula	7.35058e-05	1.28975e-08	2.07344e-05	1.78787e-05	3.36739e-09	1.02582e-05	0.016983	0.0750083
g__Desulfotignum	6.96918e-05	1.30097e-08	2.08244e-05	1.96647e-05	7.68272e-09	1.54947e-05	0.048951	0.145935
g__Anaerovibrio	3.0517e-05	2.30956e-09	8.77412e-06	5.45033e-05	6.62058e-08	4.54855e-05	0.989011	1
g__Elusimicrobium	5.43405e-05	2.66894e-08	2.9827e-05	3.21936e-05	9.93187e-09	1.76173e-05	0.59041	0.809268
g__Labrenzia	7.64111e-05	2.57107e-08	2.9275e-05	1.07259e-05	2.25784e-09	8.39985e-06	0.016983	0.0750083
g__LachnospiraceaeNK3A20group	3.90929e-05	5.66699e-09	1.37441e-05	4.37815e-05	2.21484e-08	2.63085e-05	0.899101	1
g__Urania-1B-19marinesedimentgroup	6.96372e-05	1.84456e-08	2.47963e-05	1.34062e-05	3.16881e-09	9.95114e-06	0.033966	0.110971
g__CandidatusSolibacter	1.14364e-05	1.61236e-09	7.33112e-06	6.80505e-05	5.44983e-08	4.12683e-05	0.214785	0.437996
g__[Eubacterium]oxidoreducensgroup	4.76408e-05	1.08362e-08	1.90054e-05	2.94988e-05	6.21833e-09	1.394e-05	0.450549	0.709015
g__MND1	2.57714e-05	4.09007e-09	1.16763e-05	5.0097e-05	9.11633e-09	1.68785e-05	0.28971	0.541929
g__Thiohalophilus	6.97265e-05	2.12947e-08	2.66425e-05	8.03922e-06	8.03076e-10	5.0096e-06	0.00599401	0.047305
g__Paracoccus	6.39763e-05	1.11662e-08	1.92926e-05	1.25058e-05	1.15794e-09	6.01544e-06	0.00699301	0.0505404
g__Nitrospira	4.38686e-05	5.34856e-09	1.33524e-05	3.03989e-05	4.1303e-09	1.1361e-05	0.482517	0.732996
g__CandidatusThiobios	5.15478e-05	7.94814e-09	1.62769e-05	1.96586e-05	5.19268e-09	1.27386e-05	0.144855	0.325924
g__CandidatusSoleaferrea	2.28615e-05	2.27501e-09	8.70825e-06	4.56176e-05	2.43999e-08	2.76133e-05	0.573427	0.797447
g__Cutibacterium	4.09284e-05	9.31144e-09	1.76176e-05	2.85834e-05	7.9119e-09	1.57241e-05	0.64036	0.825545
g__RoseobactercladeNAC11-7lineage	5.72848e-05	1.08763e-08	1.90406e-05	1.07276e-05	2.15277e-09	8.20208e-06	0.020979	0.0840924
g__Haliangium	3.91342e-05	4.62556e-09	1.24171e-05	2.7737e-05	5.59865e-09	1.32272e-05	0.526474	0.760994
g__Flexilinea	4.29523e-05	5.87614e-09	1.39954e-05	2.41004e-05	2.16169e-09	8.21906e-06	0.256743	0.497831
g__Bryobacter	3.72317e-05	3.92751e-09	1.14419e-05	2.86506e-05	9.60039e-09	1.73209e-05	0.682318	0.835636
g__Bradyrhizobium	2.09729e-05	2.25326e-09	8.66653e-06	4.37917e-05	1.60429e-08	2.23906e-05	0.436563	0.709015
g__Mogibacterium	3.71734e-05	3.2231e-09	1.03652e-05	2.85856e-05	1.84395e-09	7.59101e-06	0.509491	0.743202
g__Ruminiclostridium6	2.19059e-05	2.8495e-09	9.74593e-06	4.11143e-05	9.18638e-09	1.69433e-05	0.308691	0.568516
g__Phocaeicola	5.73505e-06	4.76667e-10	3.98609e-06	5.53573e-05	2.68275e-08	2.89544e-05	0.0519481	0.152958
g__Ruminiclostridium	2.10041e-05	2.26208e-09	8.68348e-06	3.9333e-05	1.29818e-08	2.01415e-05	0.450549	0.709015
g__CAG-352	3.90707e-05	2.28642e-08	2.76069e-05	2.23408e-05	9.69045e-09	1.74019e-05	0.566434	0.792343
g__Desulfatiglans	5.63529e-05	1.19476e-08	1.99563e-05	6.25715e-06	6.72691e-10	4.58493e-06	0.00999001	0.0588301
g__Dongia	2.67263e-05	2.2091e-09	8.58118e-06	3.39633e-05	5.03528e-09	1.2544e-05	0.661339	0.835636
g__Pedobacter	3.52852e-05	1.84484e-09	7.84185e-06	2.58799e-05	3.91135e-09	1.10558e-05	0.523477	0.758961
g__Blastocatella	4.86792e-05	6.57234e-09	1.48013e-05	1.25118e-05	2.21512e-09	8.32001e-06	0.032967	0.110759
g__CandidatusAlysiosphaera	5.25085e-05	8.89095e-09	1.72153e-05	8.04673e-06	1.65019e-09	7.18113e-06	0.012987	0.0688312
g__SynechococcusIR11	5.06121e-05	1.01181e-08	1.83649e-05	8.03927e-06	1.01366e-09	5.62821e-06	0.022977	0.0890648
g__Tunicatimonas	4.68086e-05	9.45753e-09	1.77553e-05	1.07293e-05	3.10399e-09	9.84883e-06	0.0629371	0.175561
g__Acidovorax	5.25193e-05	9.42621e-09	1.77259e-05	5.36386e-06	6.57048e-10	4.53131e-06	0.003996	0.0373744
g__Hyphomonas	4.2991e-05	8.67402e-09	1.70039e-05	1.34125e-05	5.01846e-09	1.2523e-05	0.154845	0.346766
g__Sediminispirochaeta	3.34057e-05	2.15828e-09	8.4819e-06	2.2358e-05	3.42317e-09	1.03428e-05	0.436563	0.709015
g__Bifidobacterium	2.76302e-05	1.94068e-09	8.04296e-06	2.76828e-05	7.02689e-09	1.48186e-05	1	1
g__LachnospiraceaeFCS020group	2.95341e-05	5.09829e-09	1.30362e-05	2.50329e-05	4.16538e-09	1.14091e-05	0.821179	0.946141
g__SEEP-SRB1	4.00945e-05	4.67644e-09	1.24852e-05	1.42922e-05	1.95076e-09	7.80778e-06	0.0729271	0.192189
g__Robiginitalea	4.29474e-05	5.35835e-09	1.33646e-05	1.16162e-05	1.62899e-09	7.13485e-06	0.038961	0.120998
g__Ezakiella	2.66661e-05	5.73109e-09	1.38216e-05	2.58658e-05	1.0688e-08	1.82757e-05	1	1
g__Ilyobacter	4.19833e-05	1.33109e-08	2.10641e-05	1.16146e-05	2.25985e-09	8.40359e-06	0.184815	0.402543
g__Novosphingobium	4.19949e-05	5.30465e-09	1.32974e-05	8.94042e-06	6.03725e-10	4.34355e-06	0.011988	0.0649805
g__Propionivibrio	3.61894e-05	7.87074e-09	1.61975e-05	1.42786e-05	2.05176e-09	8.00734e-06	0.226773	0.454499
g__SS1-B-09-64	4.39224e-05	7.08266e-09	1.53652e-05	7.15231e-06	1.00366e-09	5.6004e-06	0.00799201	0.0529471
g__[Eubacterium]ruminantiumgroup	8.59586e-06	2.9204e-10	3.12004e-06	3.93063e-05	3.67454e-08	3.38865e-05	0.804196	0.935613
g__PrevotellaceaeGa6A1group	3.91453e-05	6.37037e-09	1.45721e-05	9.82925e-06	7.70746e-10	4.90773e-06	0.0559441	0.162715
g__Coprococcus3	2.0006e-05	2.99571e-09	9.99285e-06	2.68275e-05	6.39908e-09	1.41411e-05	0.328912	0.598821
g__Reyranella	1.04728e-05	1.82733e-09	7.80455e-06	3.57522e-05	7.91584e-09	1.5728e-05	0.178821	0.394897
g__Carnobacterium	2.00132e-05	3.16531e-09	1.02718e-05	2.50191e-05	6.52668e-09	1.42814e-05	0.476876	0.72907
g__Ralstonia	9.53939e-06	3.57661e-10	3.45283e-06	3.47908e-05	4.71679e-09	1.21408e-05	0.03996	0.122186
g__Pelobacter	4.01295e-05	8.20711e-09	1.654e-05	6.25363e-06	4.61188e-10	3.79633e-06	0.037962	0.11992
g__Gracilibacteriabacteriumoraltaxon871	2.18855e-05	3.57826e-09	1.09213e-05	2.23935e-05	7.2054e-09	1.50056e-05	1	1
g__CandidatusUdaeobacter	6.66506e-06	3.75995e-10	3.54022e-06	3.48993e-05	9.58376e-09	1.73059e-05	0.0969031	0.242004
g__LachnospiraceaeND3007group	1.90839e-05	8.10682e-10	5.19834e-06	2.32287e-05	1.23638e-08	1.96563e-05	0.556759	0.790398
g__Pelolinea	3.24553e-05	3.21572e-09	1.03533e-05	9.83452e-06	1.14128e-09	5.97202e-06	0.0599401	0.16918
g__Moryella	1.62162e-05	1.05701e-09	5.93579e-06	2.41052e-05	2.42936e-09	8.71306e-06	0.228194	0.455432
g__Limibacillus	3.5301e-05	1.14444e-08	1.95316e-05	6.25593e-06	6.72635e-10	4.58474e-06	0.0839161	0.214053
g__Lysobacter	1.43104e-05	7.22623e-10	4.9079e-06	2.50202e-05	6.73863e-09	1.45115e-05	0.0927072	0.233975
g__dgA-11gutgroup	1.23833e-05	8.83472e-10	5.4267e-06	2.68199e-05	5.49755e-09	1.31072e-05	0.0211917	0.0842371
g__Ascidiimonas	3.72486e-05	4.60111e-09	1.23843e-05	3.57715e-06	4.09473e-10	3.57715e-06	0.002997	0.0297827
g__Bulleidia	3.52398e-05	5.49234e-09	1.35306e-05	4.46692e-06	2.16765e-10	2.60267e-06	0.00699301	0.0505404
g__Anaeroplasma	2.19808e-05	3.51013e-09	1.08168e-05	1.60841e-05	2.37126e-09	8.60824e-06	0.351095	0.622573
g__Faecalibacterium	3.6175e-05	3.92589e-08	3.6175e-05	2.69049e-06	2.31639e-10	2.69049e-06	0.495504	0.738611
g__Muricauda	2.86673e-05	4.88496e-09	1.27606e-05	9.8353e-06	2.56821e-09	8.95861e-06	0.245754	0.4844
g__Devosia	4.76959e-06	1.74111e-10	2.40909e-06	3.1278e-05	1.72697e-08	2.32309e-05	0.231768	0.460639
g__Pannonibacter	3.24698e-05	4.12509e-09	1.17262e-05	5.36386e-06	6.57048e-10	4.53131e-06	0.026973	0.0982148
g__Maribacter	3.5349e-05	5.03394e-09	1.29537e-05	1.78858e-06	1.02368e-10	1.78858e-06	0.000999001	0.013615
g__Desulfosarcina	2.96016e-05	3.48027e-09	1.07708e-05	6.24554e-06	3.01556e-10	3.06979e-06	0.035964	0.115911
g__Muribaculum	1.90338e-06	5.24687e-11	1.32248e-06	3.21678e-05	3.12697e-08	3.12599e-05	0.814186	0.943794
g__OM60(NOR5)clade	2.57525e-05	2.55877e-09	9.23539e-06	8.94156e-06	1.02681e-09	5.66462e-06	0.00284154	0.0297827
g__Ornatilinea	3.05623e-05	4.20076e-09	1.18332e-05	4.46738e-06	2.69753e-10	2.90341e-06	0.00899101	0.0564304
g__Simonsiella	3.23626e-05	2.78163e-08	3.04501e-05	2.67987e-06	2.29815e-10	2.67987e-06	0.495504	0.738611
g__Deferrisoma	2.29151e-05	1.77938e-09	7.70147e-06	9.84214e-06	7.20182e-10	4.74402e-06	0.0179504	0.0766718
g__Vibrio	1.90733e-05	2.1634e-09	8.49196e-06	1.33976e-05	2.3185e-09	8.51194e-06	0.315151	0.578181
g__Romboutsia	5.72337e-06	1.35546e-10	2.12561e-06	2.58934e-05	3.54459e-09	1.05247e-05	0.000246811	0.00560614
g__Acidibacter	6.66436e-06	7.69266e-10	5.06381e-06	2.50028e-05	2.14493e-09	8.18713e-06	0.000989539	0.013615
g__Anaerovorax	1.71709e-05	1.27607e-09	6.52193e-06	1.51858e-05	1.58192e-09	7.031e-06	0.738228	0.881568
g__Ochrobactrum	1.71699e-05	9.95686e-10	5.76104e-06	1.42996e-05	3.16536e-09	9.94573e-06	0.611317	0.810336
g__RuminococcaceaeUCG-004	2.47973e-05	1.39623e-09	6.82211e-06	7.14833e-06	3.69274e-10	3.39703e-06	0.000985499	0.013615
g__Desulfofustis	2.48469e-05	3.33745e-09	1.05474e-05	7.15024e-06	9.50853e-10	5.45107e-06	0.000985499	0.013615
g__Ignavibacterium	2.48512e-05	4.30491e-09	1.1979e-05	6.25715e-06	6.72691e-10	4.58493e-06	0.000663133	0.0121659
g__Odoribacter	1.52729e-05	1.39915e-09	6.82923e-06	1.51763e-05	1.63126e-09	7.13981e-06	1	1
g__Rhodobacter	1.91085e-05	1.55205e-09	7.19271e-06	1.16355e-05	1.42211e-09	6.66641e-06	0.167958	0.373199
g__Stenotrophobacter	1.52715e-05	1.00611e-09	5.79112e-06	1.51838e-05	1.42175e-09	6.66556e-06	1	1
g__Lachnoclostridium10	1.7149e-05	2.28804e-09	8.73316e-06	1.25192e-05	1.37187e-09	6.54759e-06	0.383331	0.653032
g__Tyzzerella4	1.23845e-05	1.10901e-09	6.08005e-06	1.69849e-05	2.05367e-09	8.01106e-06	0.479912	0.731368
g__Tropicibacter	2.86398e-05	3.50921e-09	1.08154e-05	1.78858e-06	1.02368e-10	1.78858e-06	0.002997	0.0297827
g__Desulfuromonas	2.86318e-05	4.18664e-09	1.18133e-05	1.78858e-06	1.02368e-10	1.78858e-06	0.011988	0.0649805
g__Halioglobus	2.6731e-05	2.09292e-09	8.35249e-06	3.57715e-06	4.09473e-10	3.57715e-06	7.25939e-06	0.000432841
g__Delftia	1.9097e-05	9.83825e-10	5.72662e-06	1.07148e-05	1.09251e-09	5.84303e-06	0.115193	0.273369
g__Pedomicrobium	9.53686e-06	5.8277e-10	4.40746e-06	1.96631e-05	3.34676e-09	1.02267e-05	0.0752886	0.195178
g__Marivita	2.57818e-05	3.47327e-09	1.07599e-05	4.46513e-06	2.16543e-10	2.60134e-06	4.77803e-05	0.00157097
g__DeltaproteobacteriabacteriumSKP-2	2.77029e-05	3.2638e-09	1.04304e-05	1.78671e-06	4.94298e-11	1.24285e-06	1.32173e-07	3.15233e-05
g__Turicibacter	4.76283e-06	2.29986e-10	2.76879e-06	2.32491e-05	4.99802e-09	1.24975e-05	0.000236416	0.00560614
g__Alicycliphilus	2.77307e-05	1.99506e-08	2.5788e-05	8.94288e-07	2.5592e-11	8.94288e-07	1.38788e-08	6.62016e-06
g__Coxiella	2.38786e-05	2.04942e-09	8.26524e-06	4.47398e-06	4.28587e-10	3.65969e-06	0.000142897	0.0042601
g__W5053	1.33541e-05	1.17013e-09	6.24533e-06	1.4281e-05	9.47505e-10	5.44146e-06	1	1
g__Acetitomaculum	2.48405e-05	2.76585e-09	9.60182e-06	3.57286e-06	1.4487e-10	2.12772e-06	2.33095e-05	0.000925002
g__Lawsonella	1.90788e-05	1.15176e-09	6.19614e-06	8.93079e-06	5.49848e-10	4.14521e-06	0.0659333	0.18285
g__Anaerosolibacter	2.57966e-05	4.73073e-09	1.25575e-05	1.78858e-06	1.02368e-10	1.78858e-06	4.86662e-07	7.73793e-05
g__Thiogranum	2.00496e-05	1.53556e-09	7.15439e-06	7.14646e-06	6.32463e-10	4.44572e-06	0.0142459	0.071468
g__Ruminiclostridium9	9.52398e-06	5.8187e-10	4.40405e-06	1.69747e-05	9.92713e-10	5.56977e-06	0.14197	0.320946
g__Enterobacter	1.1446e-05	5.41955e-10	4.25031e-06	1.42819e-05	3.68434e-09	1.07301e-05	0.577245	0.800424
g__CL500-3	2.10013e-05	1.81057e-09	7.76867e-06	5.36573e-06	9.21313e-10	5.36573e-06	0.00188874	0.0219739
g__Lutimonas	2.1978e-05	2.42507e-09	8.99086e-06	4.46658e-06	2.6936e-10	2.90129e-06	0.000418757	0.0083228
g__Marvinbryantia	1.52671e-05	1.22816e-09	6.39834e-06	1.07182e-05	7.24907e-10	4.75955e-06	0.450129	0.709015
g__Rhodoplanes	1.90381e-06	5.24927e-11	1.32278e-06	2.32442e-05	7.77762e-09	1.55901e-05	3.94831e-06	0.000313891
g__SWB02	5.7201e-06	3.04983e-10	3.18843e-06	1.9645e-05	2.23485e-09	8.35698e-06	0.00420988	0.0386176
g__Tepidamorphus	2.48438e-05	3.78496e-09	1.12323e-05	1.78638e-06	4.94115e-11	1.24262e-06	9.31395e-07	8.8855e-05
g__Oceanicaulis	2.38943e-05	3.58599e-09	1.09331e-05	2.68286e-06	2.30328e-10	2.68286e-06	9.84853e-06	0.000521972
g__Filomicrobium	2.19716e-05	2.47838e-09	9.08914e-06	4.47144e-06	6.39801e-10	4.47144e-06	0.000418757	0.0083228
g__JGI0001001-H03	7.62112e-06	6.156e-10	4.5299e-06	1.78761e-05	1.41404e-09	6.64747e-06	0.0383729	0.12042
g__Ponticaulis	2.48156e-05	2.5876e-09	9.28726e-06	1.78671e-06	4.94298e-11	1.24285e-06	9.31395e-07	8.8855e-05
g__Phenylobacterium	1.04943e-05	4.22541e-10	3.75296e-06	1.43101e-05	1.37692e-09	6.55963e-06	0.448539	0.709015
g__Howardella	1.52441e-05	1.44995e-09	6.95209e-06	9.83591e-06	2.96149e-10	3.04215e-06	0.335939	0.604691
g__Ellin6067	8.572e-06	5.71668e-10	4.36527e-06	1.61094e-05	2.27931e-09	8.4397e-06	0.127333	0.297736
g__Hoeflea	2.00405e-05	1.19503e-09	6.31143e-06	4.46552e-06	2.16604e-10	2.60171e-06	0.00119842	0.0150879
g__Phycisphaera	2.10345e-05	3.52526e-09	1.08401e-05	3.57529e-06	2.50871e-10	2.79995e-06	0.000228858	0.00560614
g__Rubrivirga	2.19461e-05	1.78922e-09	7.72274e-06	1.78638e-06	4.94115e-11	1.24262e-06	6.44805e-06	0.000432841
g__RBG-16-49-21	1.81416e-05	1.72527e-09	7.58346e-06	5.36827e-06	6.5726e-10	4.53204e-06	0.00796641	0.0529471
g__Massilia	8.57323e-06	2.89902e-10	3.1086e-06	1.42878e-05	8.94915e-10	5.2883e-06	0.23562	0.466352
g__Curvibacter	1.14421e-05	3.72196e-10	3.52229e-06	1.16159e-05	1.78622e-09	7.47123e-06	1	1
g__Agathobacter	2.85837e-06	2.45108e-10	2.85837e-06	1.96805e-05	6.00636e-09	1.37003e-05	0.000185552	0.00520636
g__Chryseobacterium	4.76379e-06	3.42652e-10	3.37961e-06	1.69539e-05	3.41255e-09	1.03268e-05	0.00727124	0.0517669
g__HSBOF53-F07	1.23908e-05	2.40849e-09	8.96007e-06	9.82416e-06	2.08803e-09	8.0778e-06	0.684083	0.835636
g__Dorea	1.23866e-05	2.01153e-09	8.18847e-06	9.8391e-06	1.14363e-09	5.97816e-06	0.684083	0.835636
g__LachnospiraceaeUCG-006	1.62225e-05	1.33813e-09	6.67864e-06	6.25016e-06	3.02058e-10	3.07235e-06	0.0390644	0.120998
g__Spirochaeta2	1.62355e-05	1.23007e-09	6.4033e-06	5.36827e-06	6.5726e-10	4.53204e-06	0.019863	0.081457
g__PleurocapsaPCC-7319	1.91041e-05	1.6639e-09	7.44736e-06	2.68286e-06	2.30328e-10	2.68286e-06	0.000198558	0.00526179
g__Albidovulum	1.71886e-05	2.07111e-09	8.30886e-06	4.47144e-06	6.39801e-10	4.47144e-06	0.00549867	0.0468369
g__BacC-u-018	1.23908e-05	1.6183e-09	7.34461e-06	8.932e-06	7.08252e-10	4.70456e-06	0.532839	0.765555
g__Mesorhizobium	9.53799e-06	3.57446e-10	3.45179e-06	1.1606e-05	6.77503e-10	4.6013e-06	0.68133	0.835636
g__Blautia	9.5302e-06	5.81415e-10	4.40233e-06	1.16133e-05	6.24887e-10	4.41902e-06	0.68133	0.835636
g__Desulfuromusa	1.81407e-05	1.27238e-09	6.51251e-06	3.57529e-06	2.50871e-10	2.79995e-06	0.00120197	0.0150879
g__RuminococcaceaeUCG-003	1.23953e-05	5.46514e-10	4.26816e-06	8.92131e-06	1.02194e-09	5.65117e-06	0.532839	0.765555
g__PAUC26f	1.71871e-05	1.05339e-09	5.92561e-06	3.57429e-06	1.45149e-10	2.12977e-06	0.00206236	0.0223578
g__Photobacterium	1.14412e-05	2.29136e-09	8.73949e-06	8.94539e-06	6.56364e-10	4.52895e-06	0.671139	0.835636
g__Qipengyuania	1.52813e-05	8.93698e-10	5.45801e-06	4.47144e-06	6.39801e-10	4.47144e-06	0.0145333	0.071468
g__Hyphomicrobium	1.24072e-05	4.34402e-10	3.80527e-06	7.15366e-06	3.16983e-10	3.14733e-06	0.275742	0.519878
g__Hahella	1.622e-05	1.96059e-09	8.08411e-06	3.57715e-06	4.09473e-10	3.57715e-06	0.00351205	0.033505
g__Bauldia	1.04944e-05	5.92702e-10	4.44486e-06	8.94528e-06	6.58524e-10	4.53639e-06	0.828179	0.947341
g__Synergistes	3.81966e-06	2.683e-10	2.99054e-06	1.51912e-05	7.38468e-09	1.51912e-05	0.00781104	0.0529471
g__Cellulomonas	1.52768e-05	1.68568e-09	7.49595e-06	4.46958e-06	4.28367e-10	3.65875e-06	0.0145333	0.071468
g__CyanobacteriumCLg1	1.52817e-05	1.06194e-09	5.94963e-06	3.57342e-06	1.97719e-10	2.4857e-06	0.00593145	0.047305
g__Lachnoclostridium	8.57406e-06	7.96365e-10	5.15223e-06	9.82584e-06	7.173e-10	4.73451e-06	0.825638	0.94732
g__Ruminiclostridium1	1.42899e-05	2.5773e-09	9.26877e-06	4.46897e-06	2.16785e-10	2.6028e-06	0.0232596	0.0890648
g__Roseobacter	1.81356e-05	1.32787e-09	6.65298e-06	8.94288e-07	2.5592e-11	8.94288e-07	1.2837e-05	0.000612323
g__Clostridiumsensustricto1	6.67065e-06	2.63935e-10	2.96611e-06	1.16186e-05	5.73556e-10	4.23363e-06	0.26819	0.513762
g__Serratia	1.33533e-05	4.93416e-10	4.05551e-06	4.46485e-06	3.21685e-10	3.17059e-06	0.0367858	0.116979
g__Legionella	1.7199e-05	1.84797e-09	7.8485e-06	8.94288e-07	2.5592e-11	8.94288e-07	2.52097e-05	0.000925002
g__Rikenella	1.90721e-06	1.09124e-10	1.90721e-06	1.51811e-05	5.0587e-09	1.25732e-05	0.000810841	0.013615
g__Pseudarthrobacter	1.04942e-05	4.79151e-10	3.99646e-06	7.14307e-06	3.69066e-10	3.39607e-06	0.493622	0.738611
g__Sutterella	1.71355e-05	8.80877e-09	1.71355e-05	8.96829e-07	2.57377e-11	8.96829e-07	2.52097e-05	0.000925002
g__Enhydrobacter	1.14289e-05	6.53149e-10	4.66601e-06	6.25471e-06	1.97192e-10	2.48239e-06	0.252225	0.493079
g__Chlorobaculum	1.52906e-05	1.74596e-09	7.6288e-06	2.68286e-06	2.30328e-10	2.68286e-06	0.00201227	0.0223221
g__Flavitalea	1.90721e-06	1.09124e-10	1.90721e-06	1.51886e-05	3.42737e-09	1.03492e-05	0.000810841	0.013615
g__Micrococcus	1.0483e-05	4.21956e-10	3.75036e-06	6.25072e-06	4.60347e-10	3.79287e-06	0.347978	0.619349
g__Desulfobacter	1.3369e-05	7.21187e-10	4.90302e-06	3.57309e-06	1.45087e-10	2.12931e-06	0.0164447	0.0750083
g__Pyramidobacter	9.55849e-06	1.38102e-09	6.78483e-06	7.14751e-06	3.69144e-10	3.39643e-06	0.639853	0.825545
g__Tistlia	1.62515e-05	1.74449e-09	7.6256e-06	8.94288e-07	2.5592e-11	8.94288e-07	4.94017e-05	0.00157097
g__Oceanibaculum	1.33653e-05	6.64074e-10	4.70487e-06	3.57616e-06	2.50916e-10	2.8002e-06	0.0164447	0.0750083
g__Ruminiclostridium5	1.33365e-05	6.60659e-10	4.69276e-06	3.57355e-06	9.22759e-11	1.69812e-06	0.0164447	0.0750083
g__probablegenus10	3.81059e-06	1.53985e-10	2.26558e-06	1.25086e-05	5.00686e-09	1.25086e-05	0.0324268	0.110759
g__Roseicyclus	1.5302e-05	2.20362e-09	8.57053e-06	1.78858e-06	1.02368e-10	1.78858e-06	0.000531064	0.0101327
g__Azoarcus	1.43301e-05	1.34879e-09	6.70521e-06	1.79112e-06	4.96739e-11	1.24592e-06	0.000980642	0.013615
g__Levilinea	9.5511e-06	1.09374e-09	6.03805e-06	6.2704e-06	6.7631e-10	4.59725e-06	0.470096	0.723341
g__BD1-7clade	1.24206e-05	8.33574e-10	5.27122e-06	3.57715e-06	4.09473e-10	3.57715e-06	0.0269384	0.0982148
g__Planctomicrobium	1.337e-05	7.78832e-10	5.0952e-06	2.68286e-06	2.30328e-10	2.68286e-06	0.00614866	0.047305
g__Methylophaga	1.33723e-05	1.06315e-09	5.95302e-06	2.68286e-06	2.30328e-10	2.68286e-06	0.00614866	0.047305
g__Terrimonas	1.23762e-05	1.21898e-09	6.37437e-06	3.57425e-06	9.23123e-11	1.69846e-06	0.0269384	0.0982148
g__RuminococcaceaeV9D2013group	6.66667e-06	1.33333e-09	6.66667e-06	8.93198e-06	7.07915e-10	4.70344e-06	0.632152	0.824502
g__CandidatusBerkiella	1.05033e-05	5.93623e-10	4.44831e-06	4.46631e-06	3.21928e-10	3.17179e-06	0.133683	0.306991
g__Ramlibacter	5.73531e-06	4.77837e-10	3.99098e-06	8.9474e-06	1.02816e-09	5.66832e-06	0.458322	0.710144
g__Megamonas	1.23756e-05	4.5947e-09	1.23756e-05	2.6775e-06	2.29408e-10	2.6775e-06	0.0106086	0.0614092
g__Kluyvera	7.62475e-06	2.77977e-10	3.044e-06	7.14061e-06	1.63163e-09	7.14061e-06	1	1
g__Sphingobium	7.6406e-06	4.49615e-10	3.87133e-06	7.14645e-06	5.26767e-10	4.05728e-06	1	1
g__Chryseolinea	4.76096e-06	1.7363e-10	2.40576e-06	9.82957e-06	3.09186e-09	9.82957e-06	0.213943	0.437996
g__Marinobacterium	1.33656e-05	7.7735e-10	5.09035e-06	8.94288e-07	2.5592e-11	8.94288e-07	0.000366022	0.00793602
g__Pseudolabrys	9.51756e-07	2.71752e-11	9.51756e-07	1.25088e-05	3.2619e-09	1.00963e-05	0.00105775	0.0140152
g__Thermoflexus	1.04893e-05	5.91387e-10	4.43992e-06	3.57243e-06	1.44833e-10	2.12744e-06	0.0695056	0.189452
g__Enterorhabdus	2.85943e-06	2.4529e-10	2.85943e-06	1.07182e-05	1.46169e-09	6.75853e-06	0.0365538	0.116979
g__Victivallis	3.81105e-06	2.10349e-10	2.64795e-06	9.83481e-06	1.03624e-09	5.69058e-06	0.121345	0.286542
g__LachnospiraceaeUCG-009	6.66904e-06	2.63785e-10	2.96527e-06	7.14459e-06	4.74182e-10	3.84944e-06	1	1
g__Yangia	1.2419e-05	9.46292e-10	5.61632e-06	1.78671e-06	4.94298e-11	1.24285e-06	0.00328468	0.0319754
g__Iamia	1.9064e-06	5.26354e-11	1.32458e-06	1.16289e-05	1.68274e-09	7.25159e-06	0.00782335	0.0529471
g__ErysipelotrichaceaeUCG-006	7.62446e-06	3.34414e-10	3.33873e-06	6.24847e-06	3.01893e-10	3.07151e-06	0.798746	0.931545
g__CandidatusChloroploca	9.55221e-06	5.29237e-10	4.20015e-06	4.47316e-06	2.70041e-10	2.90496e-06	0.198687	0.419352
g__Papillibacter	1.04964e-05	5.93318e-10	4.44716e-06	2.68286e-06	2.30328e-10	2.68286e-06	0.0305929	0.108095
g__Nonlabens	1.04944e-05	6.48173e-10	4.6482e-06	2.68286e-06	2.30328e-10	2.68286e-06	0.0305929	0.108095
g__LachnospiraceaeNK4B4group	3.81132e-06	1.54023e-10	2.26585e-06	8.94901e-06	1.34693e-09	6.48781e-06	0.182758	0.399888
g__Wolinella	4.76829e-06	1.74028e-10	2.40851e-06	8.04106e-06	4.85939e-10	3.89687e-06	0.427393	0.709015
g__Geobacter	1.90346e-06	5.24732e-11	1.32254e-06	1.07619e-05	3.70622e-09	1.07619e-05	0.0135694	0.0709716
g__Ferruginibacter	9.53607e-07	2.7281e-11	9.53607e-07	1.16165e-05	3.68532e-09	1.07316e-05	0.00195983	0.0222581
g__Thioalkalispira	7.62747e-06	6.73149e-10	4.73691e-06	4.47188e-06	2.17169e-10	2.60509e-06	0.411729	0.693974
g__Denitromonas	1.0492e-05	1.10103e-09	6.05813e-06	1.78858e-06	1.02368e-10	1.78858e-06	0.0106855	0.0614092
g__Mycobacterium	1.14455e-05	4.85727e-10	4.02379e-06	8.96829e-07	2.57377e-11	8.96829e-07	0.00136827	0.0163167
g__IMCC26207	1.14647e-05	9.41364e-10	5.60168e-06	8.92424e-07	2.54854e-11	8.92424e-07	0.00136827	0.0163167
g__Limnobacter	8.58907e-06	2.90997e-10	3.11447e-06	3.58026e-06	1.45491e-10	2.13227e-06	0.168213	0.373199
g__Helicobacter	1.90324e-06	1.0867e-10	1.90324e-06	9.82269e-06	2.95585e-10	3.03925e-06	0.0233398	0.0890648
g__Porphyrobacter	9.53472e-06	4.13623e-10	3.71315e-06	2.68286e-06	2.30328e-10	2.68286e-06	0.0509856	0.151057
g__Nocardioides	4.76403e-06	1.73762e-10	2.40667e-06	7.14665e-06	7.37237e-10	4.79986e-06	0.583678	0.804665
g__Roseomonas	6.66305e-06	1.33189e-09	6.66305e-06	5.38097e-06	9.26556e-10	5.38097e-06	0.785104	0.917879
g__Aridibacter	4.7621e-06	1.73522e-10	2.40501e-06	7.16346e-06	4.75997e-10	3.8568e-06	0.583678	0.804665
g__Ornithinimicrobium	7.6461e-06	3.36563e-10	3.34945e-06	4.47144e-06	6.39801e-10	4.47144e-06	0.411729	0.693974
g__Ohtaekwangia	7.61663e-06	3.33891e-10	3.33612e-06	3.57324e-06	1.44977e-10	2.1285e-06	0.254034	0.494588
g__CandidatusElectrothrix	9.55974e-06	7.01088e-10	4.83421e-06	1.78418e-06	1.01866e-10	1.78418e-06	0.0190121	0.0788588
g__Bdellovibrio	9.5143e-07	2.71565e-11	9.5143e-07	8.93264e-06	8.13247e-10	5.04123e-06	0.0121697	0.0652242
g__GCA-900066575	3.81315e-06	9.77706e-11	1.80528e-06	6.24955e-06	6.7032e-10	4.57684e-06	0.551183	0.787169
g__Aquicella	8.60577e-06	1.03307e-09	5.8682e-06	1.79112e-06	4.96739e-11	1.24592e-06	0.0334579	0.110759
g__[Eubacterium]halliigroup	1.90558e-06	1.08937e-10	1.90558e-06	8.05413e-06	1.2834e-09	6.33295e-06	0.066948	0.184591
g__LachnospiraceaeUCG-001	8.5936e-06	6.32629e-10	4.59213e-06	1.78679e-06	4.9434e-11	1.24291e-06	0.0334579	0.110759
g__Verruc-01	9.55105e-06	3.58822e-10	3.45843e-06	8.92092e-07	2.54665e-11	8.92092e-07	0.00502386	0.0435706
g__Puniceicoccus	6.68132e-06	3.77795e-10	3.54868e-06	3.57715e-06	4.09473e-10	3.57715e-06	0.374641	0.645678
g__Flavisolibacter	3.81024e-06	2.10259e-10	2.64739e-06	6.28119e-06	6.7681e-10	4.59895e-06	0.551183	0.787169
g__Aeromicrobium	9.53607e-07	2.7281e-11	9.53607e-07	8.0384e-06	8.03265e-10	5.01019e-06	0.0221294	0.0865223
g__AKYG587	4.76501e-06	3.42954e-10	3.38109e-06	4.46546e-06	2.16574e-10	2.60153e-06	1	1
g__Plesiomonas	8.5859e-06	7.41632e-10	4.97203e-06	8.94288e-07	2.5592e-11	8.94288e-07	0.00954407	0.0588301
g__Catalinimonas	7.63697e-06	6.17833e-10	4.53811e-06	1.78858e-06	1.02368e-10	1.78858e-06	0.0581294	0.165046
g__Janibacter	7.6419e-06	3.36219e-10	3.34773e-06	1.78858e-06	1.02368e-10	1.78858e-06	0.0581294	0.165046
g__Variovorax	2.85943e-06	2.4529e-10	2.85943e-06	6.24982e-06	1.24993e-09	6.24982e-06	0.346321	0.618708
g__Streptomyces	4.76172e-06	2.8603e-10	3.08777e-06	4.47686e-06	3.23833e-10	3.18116e-06	1	1
g__Aestuariimicrobium	1.90373e-06	5.24882e-11	1.32273e-06	7.14633e-06	1.63424e-09	7.14633e-06	0.111214	0.270659
g__Neptunomonas	7.63819e-06	4.49076e-10	3.86901e-06	8.94288e-07	2.5592e-11	8.94288e-07	0.0180026	0.0766718
g__Mangroviflexus	4.77356e-06	1.74625e-10	2.41264e-06	3.57715e-06	4.09473e-10	3.57715e-06	0.747006	0.886373
g__Fulvivirga	6.68963e-06	3.79503e-10	3.5567e-06	1.78858e-06	1.02368e-10	1.78858e-06	0.0994724	0.247127
g__Mobiluncus	4.7687e-06	1.74067e-10	2.40878e-06	3.56827e-06	4.07441e-10	3.56827e-06	0.747006	0.886373
g__Longilinea	3.8181e-06	1.54468e-10	2.26912e-06	3.58253e-06	2.52148e-10	2.80707e-06	1	1
g__bacteriumYC-LK-LKJ27	9.53607e-07	2.7281e-11	9.53607e-07	6.25518e-06	1.25207e-09	6.25518e-06	0.0714574	0.19042
g__ADurb.Bin063-1	9.56288e-07	2.74346e-11	9.56288e-07	6.2778e-06	1.26115e-09	6.2778e-06	0.0714574	0.19042
g__[Bacteroides]pectinophilusgroup	4.76395e-06	6.80856e-10	4.76395e-06	2.68617e-06	2.30896e-10	2.68617e-06	0.495303	0.738611
g__AnaerolineaceaeUCG-001	4.77247e-06	1.74571e-10	2.41227e-06	2.68286e-06	2.30328e-10	2.68286e-06	0.495303	0.738611
g__Ruegeria	6.67792e-06	2.07828e-10	2.63204e-06	8.94288e-07	2.5592e-11	8.94288e-07	0.0336688	0.110759
g__Erysipelatoclostridium	9.51565e-07	2.71643e-11	9.51565e-07	6.25488e-06	9.35538e-10	5.40699e-06	0.0714574	0.19042
g__Constrictibacter	6.69118e-06	3.78727e-10	3.55306e-06	8.92424e-07	2.54854e-11	8.92424e-07	0.0336688	0.110759
g__Mucispirillum	6.67269e-06	4.89827e-10	4.04074e-06	8.92577e-07	2.54942e-11	8.92577e-07	0.0336688	0.110759
g__Acetoanaerobium	6.68263e-06	3.21585e-10	3.27406e-06	8.92067e-07	2.54651e-11	8.92067e-07	0.0336688	0.110759
g__Wenxinia	4.77689e-06	2.31455e-10	2.77762e-06	1.78858e-06	1.02368e-10	1.78858e-06	0.274711	0.519878
g__Butyricicoccus	1.90395e-06	1.0875e-10	1.90395e-06	4.46416e-06	6.37719e-10	4.46416e-06	0.45484	0.709015
g__Knoellia	1.9061e-06	5.26191e-11	1.32438e-06	4.47277e-06	1.64652e-10	2.26834e-06	0.45484	0.709015
g__Cupriavidus	9.51538e-07	2.71627e-11	9.51538e-07	5.35913e-06	9.1905e-10	5.35913e-06	0.126373	0.296946
g__Bryumargenteumvar.argenteum	1.90381e-06	5.24927e-11	1.32278e-06	4.49591e-06	2.74594e-10	2.92935e-06	0.45484	0.709015
g__Pseudohongiella	3.81306e-06	1.54189e-10	2.26708e-06	1.78858e-06	1.02368e-10	1.78858e-06	0.439217	0.709015
g__Lachnospira	4.75986e-06	6.79689e-10	4.75986e-06	8.96829e-07	2.57377e-11	8.96829e-07	0.113849	0.271529
g__Kocuria	1.90373e-06	1.08725e-10	1.90373e-06	3.56987e-06	1.4471e-10	2.12654e-06	0.68848	0.835636
g__FirmicutesoralcloneFM046	1.90373e-06	1.08725e-10	1.90373e-06	3.57082e-06	9.21346e-11	1.69682e-06	0.68848	0.835636
g__Lechevalieria	9.52191e-07	2.72e-11	9.52191e-07	4.46536e-06	2.69299e-10	2.90096e-06	0.220221	0.443229
g__Gordonibacter	1.90476e-06	1.08844e-10	1.90476e-06	3.58156e-06	4.10482e-10	3.58156e-06	0.68848	0.835636
g__[Ruminococcus]gauvreauiigroup	4.77201e-06	3.43714e-10	3.38484e-06	8.9539e-07	2.56551e-11	8.9539e-07	0.113849	0.271529
g__bacteriumEllin6527	1.9099e-06	5.28289e-11	1.32701e-06	3.56786e-06	4.07348e-10	3.56786e-06	0.68848	0.835636
g__Desulfobacca	4.77053e-06	1.74245e-10	2.41001e-06	8.96829e-07	2.57377e-11	8.96829e-07	0.113849	0.271529
g__Anaerotruncus	1.90689e-06	1.09087e-10	1.90689e-06	3.56982e-06	2.49982e-10	2.79499e-06	0.68848	0.835636
g__Brevibacillus	3.81418e-06	9.78227e-11	1.80576e-06	1.79366e-06	1.02951e-10	1.79366e-06	0.439217	0.709015
g__Euzebyella	3.81883e-06	1.54592e-10	2.27004e-06	1.78485e-06	1.01942e-10	1.78485e-06	0.439217	0.709015
g__Persicitalea	4.77836e-06	2.31585e-10	2.7784e-06	8.94288e-07	2.5592e-11	8.94288e-07	0.113849	0.271529
g__Deinococcus	9.53143e-07	2.72545e-11	9.53143e-07	4.46381e-06	1.63859e-10	2.26287e-06	0.220221	0.443229
g__OscillatoriaPCC-6304	3.82645e-06	1.55407e-10	2.27601e-06	1.78858e-06	1.02368e-10	1.78858e-06	0.439217	0.709015
g__Kribbella	9.5143e-07	2.71565e-11	9.5143e-07	3.57316e-06	4.0856e-10	3.57316e-06	0.376307	0.645678
g__CandidatusLatescibacter	2.86156e-06	2.45655e-10	2.86156e-06	1.78638e-06	4.94115e-11	1.24262e-06	0.678065	0.835636
g__Francisella	3.82645e-06	1.55407e-10	2.27601e-06	8.94288e-07	2.5592e-11	8.94288e-07	0.204576	0.422436
g__Pajaroellobacter	9.56288e-07	2.74346e-11	9.56288e-07	3.58732e-06	4.11803e-10	3.58732e-06	0.376307	0.645678
g__Sunxiuqinia	3.8159e-06	2.67328e-10	2.98512e-06	8.94288e-07	2.5592e-11	8.94288e-07	0.204576	0.422436
g__Anaerosporobacter	3.81257e-06	4.36072e-10	3.81257e-06	8.93904e-07	2.55701e-11	8.93904e-07	0.204576	0.422436
g__Rhodanobacter	2.85592e-06	2.44688e-10	2.85592e-06	1.78459e-06	1.01913e-10	1.78459e-06	0.678065	0.835636
g__CandidatusNomurabacteriabacteriumGW2011_GWB1_35_20	2.85943e-06	2.4529e-10	2.85943e-06	1.785e-06	1.01959e-10	1.785e-06	0.678065	0.835636
g__Sandaracinus	3.80876e-06	2.10097e-10	2.64636e-06	8.94288e-07	2.5592e-11	8.94288e-07	0.204576	0.422436
g__Gaiella	1.90555e-06	5.25888e-11	1.32399e-06	1.78536e-06	4.93549e-11	1.24191e-06	1	1
g__OLB13	1.90604e-06	5.26159e-11	1.32434e-06	1.78459e-06	1.01913e-10	1.78459e-06	1	1
g__Methylobacter	2.85894e-06	2.45206e-10	2.85894e-06	8.92424e-07	2.54854e-11	8.92424e-07	0.359625	0.628383
g__MIZ17	2.85429e-06	2.44409e-10	2.85429e-06	8.92577e-07	2.54942e-11	8.92577e-07	0.359625	0.628383
g__Aeromonas	9.52789e-07	2.72342e-11	9.52789e-07	1.78467e-06	4.93168e-11	1.24143e-06	1	1
g__Peredibacter	1.9101e-06	5.28406e-11	1.32716e-06	8.94288e-07	2.5592e-11	8.94288e-07	0.613273	0.810336
g__DNF00809	9.51538e-07	2.71627e-11	9.51538e-07	1.78383e-06	1.01825e-10	1.78383e-06	1	1
g__Coprococcus2	1.90512e-06	5.25647e-11	1.32369e-06	9.03858e-07	2.61427e-11	9.03858e-07	0.613273	0.810336
g__[Anaerorhabdus]furcosagroup	1.90403e-06	5.25047e-11	1.32293e-06	8.93904e-07	2.55701e-11	8.93904e-07	0.613273	0.810336
g__Propionibacterium	9.53607e-07	2.7281e-11	9.53607e-07	1.7872e-06	1.0221e-10	1.7872e-06	1	1
g__Inquilinus	1.9073e-06	5.26851e-11	1.32521e-06	8.94288e-07	2.5592e-11	8.94288e-07	0.613273	0.810336
g__Paenarthrobacter	1.91208e-06	1.09682e-10	1.91208e-06	8.91991e-07	2.54607e-11	8.91991e-07	0.613273	0.810336
g__Brachymonas	1.90373e-06	5.24882e-11	1.32273e-06	8.91965e-07	2.54593e-11	8.91965e-07	0.613273	0.810336
g__Parafrigoribacterium	1.90286e-06	1.08626e-10	1.90286e-06	8.92067e-07	2.54651e-11	8.92067e-07	0.613273	0.810336
g__Lentimicrobium	9.53198e-07	2.72576e-11	9.53198e-07	1.78858e-06	1.02368e-10	1.78858e-06	1	1
g__Dactylosporangium	9.53143e-07	2.72545e-11	9.53143e-07	1.78946e-06	4.9582e-11	1.24476e-06	1	1
g__Methylomicrobium	1.91225e-06	5.29595e-11	1.32865e-06	8.94288e-07	2.5592e-11	8.94288e-07	0.613273	0.810336
g__Methyloceanibacter	1.90596e-06	1.0898e-10	1.90596e-06	8.94288e-07	2.5592e-11	8.94288e-07	0.613273	0.810336
g__Chujaibacter	9.51973e-07	2.71876e-11	9.51973e-07	1.78459e-06	1.01913e-10	1.78459e-06	1	1
g__Fistuliferasolaris	9.53607e-07	2.7281e-11	9.53607e-07	8.96829e-07	2.57377e-11	8.96829e-07	1	1
g__Acidaminobacter	9.5143e-07	2.71565e-11	9.5143e-07	8.96829e-07	2.57377e-11	8.96829e-07	1	1
g__Pseudoxanthomonas	9.53143e-07	2.72545e-11	9.53143e-07	8.92296e-07	2.54782e-11	8.92296e-07	1	1
g__Paradevosia	9.56288e-07	2.74346e-11	9.56288e-07	8.94288e-07	2.5592e-11	8.94288e-07	1	1
g__Ideonella	9.5143e-07	2.71565e-11	9.5143e-07	8.96829e-07	2.57377e-11	8.96829e-07	1	1
g__Taonella	9.53607e-07	2.7281e-11	9.53607e-07	8.96829e-07	2.57377e-11	8.96829e-07	1	1
g__Opitutus	9.51756e-07	2.71752e-11	9.51756e-07	8.96829e-07	2.57377e-11	8.96829e-07	1	1
g__Tagaea	9.57909e-07	2.75277e-11	9.57909e-07	8.92424e-07	2.54854e-11	8.92424e-07	1	1
g__Jatrophihabitans	9.51756e-07	2.71752e-11	9.51756e-07	8.92042e-07	2.54636e-11	8.92042e-07	1	1
g__Lacunisphaera	9.51756e-07	2.71752e-11	9.51756e-07	8.96829e-07	2.57377e-11	8.96829e-07	1	1
g__Azospirillum	9.52191e-07	2.72e-11	9.52191e-07	8.96829e-07	2.57377e-11	8.96829e-07	1	1
g__FCPS473	9.53607e-07	2.7281e-11	9.53607e-07	8.93291e-07	2.5535e-11	8.93291e-07	1	1

## Sheet: Table S10
Supplementary Table 10	Differentially abundant bacterial genera of saliva samples among three groups
HC versus OSCC
Tax	A_mean	A_variance	A_se	B_mean	B_variance	B_se	pvalue	qvalue
g__Neisseria	0.122275	0.00922134	0.0175322	0.19783	0.0197178	0.0260754	0.023976	0.110188
g__Haemophilus	0.124677	0.00392417	0.011437	0.102711	0.00366904	0.011248	0.166833	0.355034
g__Alloprevotella	0.0715887	0.00114419	0.00617573	0.0937114	0.00218716	0.00868442	0.0509491	0.165489
g__Streptococcus	0.0935123	0.00208839	0.00834343	0.0701349	0.00203776	0.00838257	0.047952	0.163112
g__Prevotella7	0.0891689	0.00341819	0.0106742	0.0686984	0.00292618	0.010045	0.161838	0.347831
g__Veillonella	0.0863687	0.00112657	0.00612799	0.0482505	0.00144554	0.00706018	0.000999001	0.0205509
g__Prevotella	0.0393314	0.00035083	0.0034197	0.0621008	0.00525275	0.0134584	0.0879121	0.22187
g__Porphyromonas	0.0406616	0.000706869	0.0048541	0.0374449	0.000534105	0.00429155	0.626374	0.773124
g__Fusobacterium	0.0365431	0.000295394	0.00313791	0.0406524	0.000748231	0.00507947	0.480519	0.657563
g__	0.0375014	0.00072924	0.00493032	0.0227999	0.000179602	0.00248861	0.011988	0.0739832
g__Aggregatibacter	0.0136696	9.39103e-05	0.00176928	0.0290507	0.000862816	0.00545457	0.00999001	0.0685029
g__Granulicatella	0.0126962	0.000120601	0.002005	0.0262386	0.00237668	0.00905287	0.128871	0.294563
g__Rothia	0.0232217	0.000372491	0.00352368	0.0149406	0.000213702	0.0027146	0.0619381	0.183269
g__Capnocytophaga	0.0116765	0.000153398	0.00226126	0.0237025	0.000276922	0.00309015	0.002997	0.035964
g__Actinobacillus	0.0151587	0.000670374	0.00472713	0.0140693	0.000336095	0.00340433	0.872128	0.971029
g__Actinomyces	0.0160495	0.000206365	0.00262275	0.00829565	7.40628e-05	0.00159809	0.013986	0.0805594
g__Treponema2	0.00629372	4.31626e-05	0.00119948	0.00853822	9.86935e-05	0.00184478	0.318681	0.529501
g__Leptotrichia	0.00758745	1.54388e-05	0.000717375	0.00695596	2.02513e-05	0.000835656	0.569431	0.732125
g__Campylobacter	0.00712354	1.56853e-05	0.000723079	0.00665381	1.2371e-05	0.000653135	0.616384	0.766161
g__Gemella	0.0056698	1.12552e-05	0.000612514	0.00596149	3.84274e-05	0.00115112	0.855145	0.959539
g__TM7phylumsp.oralcloneFR058	0.00652803	6.08534e-05	0.00142424	0.00493571	0.000101442	0.0018703	0.536464	0.704414
g__Prevotella2	0.0062181	3.46523e-05	0.00107474	0.00521473	3.95179e-05	0.00116734	0.515485	0.681007
g__Moraxella	0.000740346	1.15103e-05	0.000619416	0.00915125	0.000927547	0.00565547	0.037962	0.142627
g__Prevotella6	0.00595354	0.000115269	0.00196018	0.00315622	1.1406e-05	0.000627144	0.216783	0.418862
g__Lautropia	0.00399454	1.61728e-05	0.00073423	0.00491773	5.98176e-05	0.0014362	0.555445	0.722716
g__Oribacterium	0.00525112	1.22153e-05	0.000638103	0.00335193	1.44493e-05	0.000705869	0.0539461	0.171358
g__Bergeyella	0.00424833	4.98546e-05	0.00128912	0.00413418	2.60227e-05	0.000947277	0.962038	1
g__Selenomonas3	0.004922	1.14649e-05	0.000618194	0.00326268	8.69253e-06	0.000547487	0.04995	0.163473
g__Peptostreptococcus	0.00292819	6.12456e-06	0.000451832	0.00444692	1.47828e-05	0.000713969	0.0639361	0.186167
g__Pseudomonas	0.00616867	0.000674198	0.0047406	0.00111435	8.12646e-06	0.000529361	0.34965	0.56152
g__Atopobium	0.0043488	1.64077e-05	0.000739543	0.00234958	5.75334e-06	0.000445411	0.022977	0.106732
g__Dialister	0.00209002	2.6363e-06	0.00029644	0.00425087	4.17509e-05	0.00119987	0.0709291	0.186838
g__Prevotella1	0.00324344	3.11984e-05	0.00101978	0.00278522	1.6125e-05	0.000745678	0.743257	0.875849
g__Lachnoanaerobaculum	0.00350816	4.43939e-06	0.000384681	0.00240812	4.19167e-06	0.000380185	0.045954	0.158817
g__Renibacterium	0.00499731	0.000470578	0.00396055	0.000908478	4.57549e-06	0.00039721	0.40959	0.610148
g__Parvimonas	0.00211038	4.14901e-06	0.000371887	0.00349891	1.34408e-05	0.00068079	0.0689311	0.186838
g__Catonella	0.00265097	3.34962e-06	0.000334147	0.00291755	5.12304e-06	0.000420305	0.602398	0.762185
g__[Eubacterium]nodatumgroup	0.00357345	3.14396e-05	0.00102371	0.00191817	3.29801e-06	0.000337231	0.0849151	0.217061
g__Megasphaera	0.00372169	1.89846e-05	0.0007955	0.00154655	7.03757e-06	0.00049262	0.022977	0.106732
g__RuminococcaceaeUCG-014	0.0023312	2.68741e-06	0.000299299	0.00293018	1.79004e-05	0.000785657	0.583417	0.745669
g__ErysipelotrichaceaeUCG-007	0.00259671	4.80918e-06	0.000400382	0.00237893	6.17703e-06	0.00046152	0.691309	0.82957
g__Sphingomonas	0.00333734	0.00014826	0.00222306	0.00115372	1.44191e-05	0.000705131	0.505495	0.673829
g__Eikenella	0.00124319	1.68067e-06	0.00023669	0.00278654	1.20362e-05	0.000644237	0.025974	0.114498
g__candidatedivisionSR1bacteriumtaxon345	0.00177484	9.14231e-06	0.000552036	0.00192315	2.04412e-05	0.000839564	0.879121	0.976009
g__Corynebacterium	0.0026751	7.86129e-06	0.000511901	0.000831472	7.8056e-07	0.000164061	0.000999001	0.0205509
g__RikenellaceaeRC9gutgroup	0.00147197	9.10037e-06	0.000550768	0.00202883	2.92958e-05	0.00100509	0.65035	0.795895
g__Streptobacillus	0.000175282	8.35049e-08	5.27589e-05	0.00325872	0.000144449	0.00223181	0.013986	0.0805594
g__Selenomonas	0.00131523	1.39239e-06	0.000215437	0.00114052	1.5742e-06	0.000232986	0.598402	0.760322
g__Bacteroides	0.000238835	1.27223e-07	6.51212e-05	0.00208689	6.52758e-05	0.0015003	0.00999001	0.0685029
g__CandidatusSaccharimonas	0.00170335	1.64518e-06	0.000234178	0.000564423	3.01852e-07	0.000102023	0.000999001	0.0205509
g__Allorhizobium-Neorhizobium-Pararhizobium-Rhizobium	0.00193178	6.34958e-05	0.00145483	0.000324166	7.55694e-07	0.000161426	0.294705	0.501231
g__Filifactor	0.00106721	1.51349e-06	0.00022461	0.00111038	9.75437e-07	0.000183401	0.881119	0.976009
g__Abiotrophia	0.000959366	2.32973e-06	0.000278672	0.00115524	2.72507e-06	0.000306542	0.644356	0.7908
g__candidatedivisionSR1bacteriumMGEHA	0.00060481	6.16261e-07	0.000143325	0.00137183	3.3681e-06	0.000340795	0.0529471	0.169431
g__Cardiobacterium	0.00118447	4.07994e-06	0.000368779	0.000671801	8.5759e-07	0.000171965	0.237762	0.44083
g__Mycoplasma	0.00049063	4.59849e-07	0.000123808	0.00133371	3.72492e-06	0.000358393	0.024975	0.111229
g__Tannerella	0.0010242	5.05866e-07	0.000129855	0.000753548	5.30626e-07	0.000135268	0.14985	0.330282
g__Gracilibacteriabacteriumoraltaxon873	0.00104871	8.41773e-06	0.000529708	0.000464945	7.15249e-07	0.000157047	0.386613	0.596489
g__Fretibacterium	0.000909215	1.06664e-06	0.000188559	0.000533909	4.18481e-07	0.000120127	0.106893	0.256543
g__Cellvibrio	0.00124605	2.87125e-05	0.000978306	0.000198051	3.30308e-07	0.000106724	0.343656	0.559341
g__Escherichia-Shigella	0.00135417	4.84833e-05	0.00127126	7.39331e-05	3.40857e-08	3.42837e-05	0.452547	0.630032
g__Stomatobaculum	0.000795461	7.40643e-07	0.000157124	0.000448175	3.56975e-07	0.000110948	0.0689311	0.186838
g__Pseudarthrobacter	0.00101475	1.78604e-05	0.000771586	0.000221692	3.58245e-07	0.000111145	0.456543	0.632137
g__Butyrivibrio2	0.000642218	5.49018e-07	0.00013528	0.000507134	1.00771e-06	0.00018641	0.575425	0.737636
g__Alysiella	0.000253236	1.77376e-07	7.68931e-05	0.000814663	1.69463e-06	0.000241734	0.02997	0.1257
g__Ochrobactrum	0.000885243	1.33031e-05	0.00066591	0.000156665	1.71757e-07	7.69587e-05	0.314685	0.524881
g__Devosia	0.000840214	1.27128e-05	0.000650967	0.000155688	1.74218e-07	7.75081e-05	0.393606	0.600245
g__Kingella	0.000726099	8.2314e-07	0.000165644	0.000222643	9.51811e-08	5.72897e-05	0.002997	0.035964
g__Johnsonella	0.000499517	1.53836e-07	7.16092e-05	0.000436271	2.21467e-07	8.73888e-05	0.56044	0.722716
g__Acinetobacter	0.000691021	1.00597e-06	0.000183118	0.000201027	1.60477e-07	7.43888e-05	0.014985	0.0840718
g__Clostridialesbacteriumcanineoraltaxon162	0.000348805	2.42141e-07	8.98407e-05	0.000524294	8.14616e-07	0.000167601	0.418581	0.615058
g__Flavobacterium	0.000708255	7.90236e-06	0.000513237	0.000150753	1.78965e-07	7.85571e-05	0.354645	0.567433
g__[Eubacterium]saphenumgroup	0.000345929	2.92325e-07	9.87125e-05	0.000504774	8.53371e-07	0.000171542	0.461538	0.634983
g__F0058	0.000489861	2.2396e-07	8.64023e-05	0.000344659	2.68277e-07	9.61817e-05	0.27972	0.495242
g__Comamonas	0.00028646	8.66623e-08	5.3747e-05	0.000547651	8.06822e-07	0.000166798	0.164835	0.352519
g__ChristensenellaceaeR-7group	0.000628037	3.00874e-06	0.000316688	0.000194077	1.39462e-07	6.93473e-05	0.112887	0.265039
g__unidentified	0.00053884	3.18606e-07	0.000103054	0.000272979	1.27167e-07	6.622e-05	0.043956	0.153137
g__Sphingobium	0.000707603	8.4715e-06	0.000531397	0.00010642	5.7558e-08	4.45506e-05	0.200799	0.407255
g__[Eubacterium]yuriigroup	0.000437167	2.07431e-07	8.31528e-05	0.000368344	1.27921e-07	6.64158e-05	0.534466	0.70393
g__Peptoanaerobacter	0.000132447	3.13126e-08	3.23072e-05	0.000558504	3.76427e-07	0.000113931	0.000999001	0.0205509
g__Acidovorax	0.000550999	4.76482e-06	0.000398532	0.000108382	7.6197e-08	5.1259e-05	0.286713	0.49644
g__Mesorhizobium	0.000526703	5.49928e-06	0.000428146	8.96644e-05	5.54582e-08	4.37304e-05	0.451548	0.630032
g__Phenylobacterium	0.000518927	5.27834e-06	0.000419458	9.1626e-05	5.31933e-08	4.28282e-05	0.447552	0.630032
g__Sphingopyxis	0.000511151	5.06431e-06	0.000410865	8.67017e-05	6.4762e-08	4.72564e-05	0.424575	0.617939
g__Lysobacter	0.00048866	4.27143e-06	0.000377334	9.46063e-05	4.69687e-08	4.02444e-05	0.397602	0.602682
g__Pseudoxanthomonas	0.000498181	4.28729e-06	0.000378034	7.48784e-05	3.98487e-08	3.70688e-05	0.255744	0.463669
g__[Eubacterium]brachygroup	0.000360223	1.41307e-07	6.86312e-05	0.000157636	2.82597e-08	3.12165e-05	0.00899101	0.0658325
g__DefluviitaleaceaeUCG-011	0.000266739	8.5771e-08	5.34699e-05	0.000237391	1.0653e-07	6.06091e-05	0.704296	0.83817
g__F0332	0.000321207	8.02321e-08	5.17146e-05	0.000178361	6.71767e-08	4.81294e-05	0.038961	0.142627
g__Acholeplasma	0.000371922	4.32676e-07	0.000120094	0.000102534	3.78106e-08	3.61084e-05	0.028971	0.123916
g__Brevundimonas	0.000390473	2.06227e-06	0.000262187	7.29292e-05	2.71725e-08	3.06102e-05	0.105894	0.256543
g__Rheinheimera	0.000384442	2.73488e-06	0.000301931	6.40418e-05	3.04826e-08	3.24211e-05	0.361638	0.576486
g__Prevotella9	2.18843e-05	8.01598e-09	1.63462e-05	0.000420843	4.21171e-07	0.000120512	0.000999001	0.0205509
g__Anaeroglobus	0.000271629	8.79307e-08	5.41389e-05	0.000141863	4.38429e-08	3.88822e-05	0.046953	0.160982
g__Phaseolusacutifolius(teparybean)	0.000125813	2.90669e-08	3.11271e-05	0.000288651	6.80084e-07	0.000153138	0.384615	0.596489
g__Terrimicrobium	0.000332176	2.49763e-07	9.12439e-05	5.91493e-05	3.29872e-08	3.37267e-05	0.00799201	0.060571
g__[Rhizobium]sphaerophysaegroup	0.000322238	1.6151e-06	0.000232027	6.50306e-05	3.55781e-08	3.50261e-05	0.326673	0.540284
g__Selenomonas4	0.000162978	2.79724e-08	3.05354e-05	0.00021484	2.83032e-07	9.87913e-05	0.82018	0.932415
g__Simonsiella	0.00022199	7.11684e-07	0.000154022	0.000140795	4.76202e-07	0.000128143	0.66034	0.805838
g__Clostridialesbacteriumcanineoraltaxon260	5.70994e-06	6.96706e-10	4.81908e-06	0.000345008	2.06533e-06	0.000266868	0.012987	0.077525
g__Roseburia	0.000183889	1.7117e-07	7.55358e-05	0.000157686	5.46732e-08	4.34199e-05	0.767233	0.893382
g__LachnospiraceaeUCG-008	5.71908e-05	8.74588e-09	1.70742e-05	0.00028847	8.5813e-07	0.000172019	0.348651	0.56152
g__Ilumatobacter	0.000253019	1.51735e-07	7.11185e-05	7.68899e-05	4.70053e-08	4.026e-05	0.033966	0.134618
g__FamilyXIIIUCG-001	0.000140977	2.53373e-08	2.90616e-05	0.000187116	1.05424e-07	6.02935e-05	0.56044	0.722716
g__Blastopirellula	0.00025187	1.59916e-07	7.30106e-05	6.11249e-05	3.67203e-08	3.5584e-05	0.01998	0.100365
g__Shuttleworthia	0.000168708	4.29686e-08	3.78456e-05	0.000145793	6.20343e-08	4.62506e-05	0.725275	0.860278
g__Altererythrobacter	0.000270496	6.82268e-07	0.000150805	3.745e-05	4.09131e-09	1.18777e-05	0.003996	0.0442634
g__Citrobacter	0.000268731	2.0259e-06	0.000259865	2.465e-05	6.7613e-09	1.52692e-05	0.791209	0.909048
g__RuminococcaceaeNK4A214group	0.000245637	4.59357e-07	0.000123741	4.83091e-05	1.52518e-08	2.29331e-05	0.027972	0.120839
g__Scardovia	7.91791e-05	1.68423e-08	2.36941e-05	0.000210989	7.78855e-07	0.000163881	0.852148	0.958666
g__Luteimonas	0.000244542	1.21044e-06	0.000200868	3.74395e-05	9.51468e-09	1.81133e-05	0.415584	0.615058
g__Peptococcus	0.000141172	1.45885e-08	2.20519e-05	0.000137955	4.18179e-08	3.79736e-05	0.936064	1
g__Dongia	0.000228661	8.05217e-07	0.000163831	4.03953e-05	8.95616e-09	1.75736e-05	0.174825	0.368412
g__Sulfurovum	0.000191732	7.35578e-08	4.95169e-05	6.90047e-05	4.18499e-08	3.79882e-05	0.0559441	0.173869
g__Rhodanobacter	0.000179616	5.74813e-07	0.000138421	6.4081e-05	1.98515e-08	2.61636e-05	0.754246	0.883019
g__SM1A02	0.000188177	7.21359e-08	4.9036e-05	3.15458e-05	7.32231e-09	1.589e-05	0.00599401	0.0550938
g__Lactobacillus	3.72288e-05	4.19385e-09	1.18235e-05	0.000186191	1.86695e-07	8.02356e-05	0.0529471	0.169431
g__Succiniclasticum	0.000180563	2.61077e-07	9.32875e-05	3.35141e-05	5.5518e-09	1.38362e-05	0.04995	0.163473
g__Stenotrophomonas	0.00017689	2.1954e-07	8.55454e-05	3.44871e-05	5.62218e-09	1.39237e-05	0.00999001	0.0685029
g__Rhodopirellula	0.000147851	4.8508e-08	4.02111e-05	5.91577e-05	3.91912e-08	3.67617e-05	0.100899	0.247661
g__MND1	0.000178672	5.68881e-07	0.000137705	2.75951e-05	2.42003e-09	9.13507e-06	0.184815	0.380191
g__Stenotrophobacter	0.000166191	5.23388e-07	0.000132084	2.85719e-05	5.8911e-09	1.42528e-05	0.394605	0.600245
g__[Eubacterium]coprostanoligenesgroup	0.000157949	1.90839e-07	7.97578e-05	3.5471e-05	2.72184e-09	9.68795e-06	0.043956	0.153137
g__OryzasativaJaponicaGroup(Japaneserice)	0.000118318	1.14828e-07	6.18675e-05	7.68376e-05	9.04013e-09	1.76558e-05	0.763237	0.89113
g__Woeseia	0.000143066	4.25429e-08	3.76576e-05	4.7308e-05	1.17432e-08	2.01231e-05	0.027972	0.120839
g__Faecalibacterium	9.51375e-06	2.71534e-09	9.51375e-06	0.000184361	1.25007e-07	6.5655e-05	0.002997	0.035964
g__Bacteroidalesgenomosp.P4oralcloneMB2_G17	0.000162085	5.56152e-07	0.000136156	1.67515e-05	6.38933e-09	1.48432e-05	0.292707	0.499801
g__Erythrobacter	0.000135791	4.1055e-08	3.69932e-05	4.23923e-05	1.57468e-08	2.33022e-05	0.038961	0.142627
g__Akkermansia	0.000156895	5.50425e-07	0.000135453	2.06959e-05	3.20354e-09	1.05103e-05	0.490509	0.664264
g__Bauldia	0.000141531	2.24393e-07	8.64856e-05	3.44882e-05	7.60393e-09	1.61927e-05	0.224775	0.42403
g__CandidatusSaccharibacteriaoraltaxonTM7x	5.52505e-05	3.09233e-09	1.01527e-05	0.000118167	4.79417e-08	4.06591e-05	0.0949051	0.235626
g__PrevotellaceaeUCG-001	0.000145093	9.32734e-08	5.57594e-05	2.36526e-05	2.86372e-09	9.93725e-06	0.002997	0.035964
g__RB41	0.000141207	1.68977e-07	7.50503e-05	2.85756e-05	4.49188e-09	1.24456e-05	0.146853	0.327013
g__Bradyrhizobium	0.000132245	2.92354e-07	9.87174e-05	3.25104e-05	3.54098e-09	1.105e-05	0.502498	0.673829
g__Pyramidobacter	2.4798e-05	2.81086e-09	9.67963e-06	0.000136028	1.78878e-07	7.8538e-05	0.041958	0.149801
g__Pir4lineage	0.000116879	3.75579e-08	3.53826e-05	3.8441e-05	5.91254e-09	1.42787e-05	0.034965	0.137317
g__Arthrobacter	0.000123234	1.71236e-07	7.55504e-05	3.15278e-05	6.95971e-09	1.54916e-05	0.257742	0.463669
g__Iamia	0.000142011	3.77553e-07	0.000112183	1.1823e-05	5.54943e-10	4.37447e-06	0.114885	0.268272
g__Gemmata	0.000127809	1.05562e-07	5.93189e-05	2.46382e-05	2.31768e-09	8.9398e-06	0.011988	0.0739832
g__CandidatusCompetibacter	0.000124044	4.07604e-08	3.68603e-05	2.6619e-05	7.12103e-09	1.56701e-05	0.015984	0.0874063
g__RuminococcaceaeUCG-002	0.000103504	9.29226e-08	5.56545e-05	4.04022e-05	4.81334e-09	1.28832e-05	0.403596	0.609273
g__Mobiluncus	7.05158e-05	1.81955e-08	2.46276e-05	7.28894e-05	2.34166e-08	2.8416e-05	0.952048	1
g__Fimbriiglobus	0.000118804	3.87477e-08	3.59387e-05	2.07015e-05	2.97255e-09	1.01243e-05	0.004995	0.0501824
g__Odoribacter	5.81687e-05	1.10938e-08	1.923e-05	7.97872e-05	1.78591e-08	2.48159e-05	0.508492	0.673829
g__FirmicutesoralcloneFM046	6.75837e-05	3.76889e-08	3.54443e-05	6.40464e-05	3.7036e-08	3.57366e-05	0.947053	1
g__Nitrospira	0.000102101	1.16569e-07	6.23347e-05	2.75927e-05	3.41236e-09	1.08475e-05	0.1998	0.40714
g__Methylotenera	0.000106232	2.03766e-07	8.24147e-05	1.97063e-05	3.6229e-09	1.11771e-05	0.406593	0.609273
g__Aeromicrobium	0.000109309	2.69671e-07	9.48105e-05	1.67513e-05	3.2391e-09	1.05685e-05	0.603397	0.762185
g__SH-PL14	0.000107368	3.92569e-08	3.61741e-05	1.77449e-05	2.18528e-09	8.68069e-06	0.003996	0.0442634
g__Phyllobacterium	0.000111966	2.01799e-07	8.20161e-05	1.28066e-05	9.67125e-10	5.77487e-06	0.0669331	0.186549
g__Bernardetia	9.92161e-05	2.82549e-08	3.06893e-05	2.36615e-05	6.25219e-09	1.46831e-05	0.024975	0.111229
g__Dyadobacter	0.000107271	2.27995e-07	8.71771e-05	1.37931e-05	1.26073e-09	6.59344e-06	0.305694	0.51721
g__Planctomicrobium	8.95077e-05	7.64954e-08	5.0496e-05	2.95582e-05	5.97701e-09	1.43563e-05	0.307692	0.51721
g__JGI0001001-H03	0.000100298	1.48223e-07	7.02905e-05	1.77364e-05	2.12423e-09	8.55858e-06	0.25974	0.463669
g__Bacillus	9.26117e-05	1.30656e-07	6.5994e-05	2.46294e-05	4.29804e-09	1.21741e-05	0.446553	0.630032
g__Falsirhodobacter	0.000105975	4.25732e-08	3.7671e-05	8.86998e-06	8.8113e-10	5.51215e-06	0.003996	0.0442634
g__Olsenella	3.81789e-05	1.5494e-09	7.18656e-06	7.78221e-05	2.931e-08	3.17913e-05	0.25974	0.463669
g__Streptomyces	8.76484e-05	9.21421e-08	5.54203e-05	2.75959e-05	2.42181e-09	9.13842e-06	0.371628	0.587481
g__Anderseniella	8.3014e-05	1.69982e-08	2.38035e-05	2.56322e-05	6.15256e-09	1.45656e-05	0.048951	0.163473
g__Mogibacterium	6.19197e-05	4.62269e-09	1.24133e-05	4.43299e-05	2.0748e-09	8.45841e-06	0.241758	0.446323
g__Paenibacillus	8.79267e-05	1.50575e-07	7.08462e-05	1.67521e-05	3.23932e-09	1.05689e-05	0.496503	0.668192
g__Phocaeicola	4.38372e-05	6.24548e-09	1.44285e-05	6.00846e-05	1.13881e-08	1.98165e-05	0.557443	0.722716
g__Quinella	7.73583e-05	4.39939e-08	3.82944e-05	2.36649e-05	7.01472e-09	1.55527e-05	0.237762	0.44083
g__Paracoccus	7.78918e-05	4.68877e-08	3.95338e-05	2.26653e-05	3.98953e-09	1.1729e-05	0.158841	0.346563
g__PrevotellaceaeNK3B31group	8.88118e-05	5.71712e-08	4.36544e-05	1.0841e-05	1.19146e-09	6.40974e-06	0.012987	0.077525
g__RBG-16-58-14	5.91341e-05	9.26079e-09	1.75697e-05	4.04284e-05	1.41116e-08	2.20591e-05	0.553447	0.722323
g__Acidibacter	8.00163e-05	8.79965e-08	5.41592e-05	1.97027e-05	2.16431e-09	8.63894e-06	0.310689	0.520224
g__SuccinivibrionaceaeUCG-002	8.49871e-05	3.9914e-08	3.64756e-05	1.37965e-05	1.26137e-09	6.59511e-06	0.016983	0.0917083
g__LachnospiraceaeNK4A136group	6.10771e-05	7.95355e-09	1.62825e-05	3.64567e-05	4.36906e-09	1.22743e-05	0.220779	0.420161
g__Paenarthrobacter	8.51864e-05	1.80003e-07	7.74604e-05	1.28096e-05	9.08901e-10	5.59834e-06	0.703297	0.83817
g__RuminococcaceaeUCG-011	7.07069e-05	5.48194e-08	4.27471e-05	2.56385e-05	1.26999e-08	2.09267e-05	0.508492	0.673829
g__Granulicatellasp.BB-11	5.23708e-05	4.16879e-09	1.17881e-05	4.43208e-05	3.24104e-09	1.05717e-05	0.618382	0.766161
g__Variovorax	7.82215e-05	1.07878e-07	5.99662e-05	1.77358e-05	2.59092e-09	9.45209e-06	0.507493	0.673829
g__Staphylococcus	6.67141e-05	5.40933e-08	4.2463e-05	2.6616e-05	1.12098e-08	1.96608e-05	0.482517	0.657563
g__Sediminispirochaeta	1.04956e-05	6.49757e-10	4.65388e-06	8.26872e-05	6.04357e-08	4.56507e-05	0.15984	0.34699
g__Phascolarctobacterium	1.23798e-05	7.1325e-10	4.87596e-06	7.58985e-05	1.71899e-08	2.43466e-05	0.00599401	0.0550938
g__ErysipelotrichaceaeUCG-004	2.68251e-05	4.95717e-09	1.28545e-05	5.81052e-05	2.20341e-08	2.75644e-05	0.38961	0.59685
g__Kocuria	7.04248e-05	7.63783e-08	5.04573e-05	8.86728e-06	6.4725e-10	4.72429e-06	0.136863	0.307942
g__Novosphingobium	6.83741e-05	4.94828e-08	4.06131e-05	9.85814e-06	4.24926e-10	3.82787e-06	0.01998	0.100365
g__Nocardioides	6.66354e-05	7.90506e-08	5.13325e-05	1.18256e-05	1.02189e-09	5.93612e-06	0.347652	0.56152
g__Hyphomicrobium	6.15859e-05	3.55096e-08	3.44042e-05	1.67586e-05	1.43168e-09	7.02626e-06	0.180819	0.373751
g__Carboxylicivirga	5.91543e-05	1.04604e-08	1.8673e-05	1.7747e-05	4.05341e-09	1.18226e-05	0.0659341	0.186167
g__Ruminococcus2	6.02612e-05	1.99526e-08	2.57893e-05	1.67573e-05	2.24793e-09	8.80424e-06	0.148851	0.329763
g__Wolinella	2.66876e-05	5.18828e-09	1.31508e-05	5.12338e-05	1.46518e-08	2.24774e-05	0.373626	0.587481
g__Alphaproteobacteriabacteriumcanineoraltaxon081	4.76615e-05	2.3653e-08	2.80791e-05	2.75662e-05	2.04642e-08	2.65643e-05	0.593407	0.7562
g__Lewinella	5.8203e-05	9.86316e-09	1.81321e-05	1.5775e-05	3.18748e-09	1.04839e-05	0.0559441	0.173869
g__RuminococcaceaeUCG-005	6.40458e-05	1.88997e-08	2.50996e-05	9.85343e-06	7.7442e-10	5.1676e-06	0.01998	0.100365
g__Acuticoccus	5.62908e-05	1.0606e-08	1.88025e-05	1.77494e-05	4.99083e-09	1.31186e-05	0.102897	0.251139
g__RuminococcaceaeUCG-010	6.11947e-05	2.10463e-08	2.64867e-05	1.08423e-05	8.99621e-10	5.56969e-06	0.035964	0.139493
g__Roseovarius	6.01836e-05	8.97463e-09	1.72961e-05	1.18282e-05	1.54791e-09	7.30589e-06	0.010989	0.0730347
g__Desulfovibrio	3.62702e-05	5.15447e-09	1.31078e-05	3.64471e-05	6.16707e-09	1.45828e-05	0.999001	1
g__PrevotellaceaeUCG-003	5.44699e-05	1.66485e-08	2.35574e-05	1.37972e-05	1.37828e-09	6.89398e-06	0.048951	0.163473
g__Massilia	6.08819e-05	7.27829e-08	4.92554e-05	6.89709e-06	3.88067e-10	3.65809e-06	0.215784	0.418862
g__Shimia	5.82109e-05	9.1388e-09	1.74536e-05	7.88715e-06	6.94688e-10	4.89436e-06	0.00599401	0.0550938
g__Luteolibacter	5.39818e-05	3.89841e-08	3.60482e-05	1.28098e-05	2.07624e-09	8.46134e-06	0.327672	0.540284
g__Bifidobacterium	1.52637e-05	1.96602e-09	8.0953e-06	5.12295e-05	9.46534e-09	1.80663e-05	0.0639361	0.186167
g__JTB255marinebenthicgroup	5.43838e-05	7.31955e-09	1.562e-05	1.08428e-05	8.99892e-10	5.57053e-06	0.00899101	0.0658325
g__Faucicola	1.61817e-05	7.85541e-09	1.61817e-05	4.92233e-05	4.34704e-08	3.87167e-05	0.496503	0.668192
g__VeillonellaceaeUCG-001	5.63612e-05	3.76594e-08	3.54304e-05	7.88693e-06	5.19731e-10	4.23341e-06	0.0599401	0.17982
g__Subgroup23	5.62611e-05	5.22304e-09	1.31947e-05	6.89701e-06	7.95968e-10	5.239e-06	0.001998	0.0331976
g__Ellin6055	5.11483e-05	4.27394e-08	3.77445e-05	1.18232e-05	1.3131e-09	6.72898e-06	0.447552	0.630032
g__Gracilibacteriabacteriumoraltaxon872	3.33243e-05	3.37686e-09	1.06095e-05	2.95431e-05	7.48009e-09	1.60603e-05	0.897103	0.988644
g__Dokdonella	5.20151e-05	3.29548e-08	3.31435e-05	9.85836e-06	1.18343e-09	6.38811e-06	0.191808	0.392707
g__Tropicimonas	3.91093e-05	4.26339e-09	1.19211e-05	2.16924e-05	6.69936e-09	1.51991e-05	0.426573	0.618388
g__Enterobacter	5.64519e-05	5.31156e-08	4.20775e-05	3.94424e-06	1.5914e-10	2.34256e-06	0.0839161	0.215784
g__Shinella	5.40411e-05	4.73464e-08	3.97267e-05	5.9117e-06	3.1357e-10	3.28827e-06	0.127872	0.293834
g__Desulfobulbus	3.62394e-05	2.65219e-09	9.40247e-06	2.26643e-05	1.07295e-09	6.08262e-06	0.20979	0.413993
g__Pedomicrobium	5.02175e-05	4.46916e-08	3.85969e-05	8.8666e-06	5.8935e-10	4.50804e-06	0.340659	0.557443
g__IS-44	4.33501e-05	2.25359e-08	2.7408e-05	1.37945e-05	1.55321e-09	7.31841e-06	0.407592	0.609273
g__Sulfurimonas	4.29286e-05	4.39353e-09	1.21017e-05	1.18316e-05	1.66569e-09	7.57876e-06	0.033966	0.134618
g__Bulleidia	1.33467e-05	4.36524e-10	3.81455e-06	4.14038e-05	7.63315e-09	1.62238e-05	0.106893	0.256543
g__Silicimonas	3.92202e-05	4.13375e-09	1.17385e-05	1.47861e-05	1.6713e-09	7.59151e-06	0.0789211	0.205385
g__Anaerolinea	2.76684e-05	1.89493e-09	7.94759e-06	2.66258e-05	3.26747e-09	1.06147e-05	0.894646	0.988458
g__LachnospiraceaeAC2044group	5.21776e-05	4.98961e-08	4.07824e-05	9.84912e-07	2.81315e-11	9.84912e-07	0.031968	0.130285
g__Subgroup10	3.52639e-05	2.23801e-09	8.63714e-06	1.77344e-05	2.23916e-09	8.78706e-06	0.161838	0.347831
g__Sphingomicrobium	4.0091e-05	4.5054e-09	1.22548e-05	1.28136e-05	1.37681e-09	6.89029e-06	0.0619381	0.183269
g__Cetobacterium	3.7243e-05	1.26615e-08	2.05439e-05	1.5777e-05	2.37108e-09	9.0422e-06	0.45954	0.634254
g__Ezakiella	4.47895e-05	8.49315e-09	1.68257e-05	6.89565e-06	5.04565e-10	4.17119e-06	0.02997	0.1257
g__W5053	1.62026e-05	2.97268e-09	9.95436e-06	3.64454e-05	4.48261e-09	1.24327e-05	0.207792	0.413993
g__Pricia	4.83958e-05	5.69671e-08	4.35764e-05	3.94151e-06	1.5892e-10	2.34094e-06	0.406593	0.609273
g__Desulfopila	3.72067e-05	3.68465e-09	1.10825e-05	1.3801e-05	1.43783e-09	7.04134e-06	0.0809191	0.209324
g__Hoeflea	4.72365e-05	2.86683e-08	3.0913e-05	3.94151e-06	1.58854e-10	2.34045e-06	0.030969	0.128641
g__Subsaxibacter	3.66601e-05	2.08647e-08	2.63722e-05	1.37952e-05	2.07827e-09	8.46548e-06	0.637363	0.784446
g__Hasllibacter	3.91165e-05	4.66542e-09	1.24705e-05	1.08404e-05	1.65779e-09	7.56077e-06	0.0599401	0.17982
g__Labrenzia	4.29244e-05	4.11182e-09	1.17073e-05	5.91471e-06	1.01453e-09	5.91471e-06	0.00699301	0.0580958
g__Fusibacter	4.10217e-05	5.29486e-09	1.32852e-05	7.88817e-06	8.11904e-10	5.29119e-06	0.017982	0.0959041
g__Megamonas	9.51375e-07	2.71534e-11	9.51375e-07	4.82958e-05	8.87585e-09	1.74947e-05	0.001998	0.0331976
g__Rhodobacter	3.46685e-05	1.22168e-08	2.01798e-05	1.38027e-05	3.01584e-09	1.01978e-05	0.490509	0.664264
g__Methylobacterium	4.10754e-05	4.28717e-09	1.19543e-05	6.89895e-06	7.38685e-10	5.04697e-06	0.014985	0.0840718
g__Parabacteroides	3.62498e-05	9.39739e-09	1.76988e-05	1.18259e-05	8.47701e-10	5.40658e-06	0.227772	0.427816
g__Psychrobacter	3.54506e-05	7.94285e-09	1.62715e-05	1.1824e-05	1.60553e-09	7.44064e-06	0.243756	0.448097
g__p-1088-a5gutgroup	3.82853e-05	1.3657e-08	2.13362e-05	8.87325e-06	1.11539e-09	6.20174e-06	0.211788	0.413993
g__ErysipelotrichaceaeUCG-006	1.90547e-05	8.64006e-10	5.36658e-06	2.75913e-05	2.83073e-09	9.87984e-06	0.248094	0.454138
g__Howardella	1.9062e-05	8.64703e-10	5.36874e-06	2.65991e-05	2.09603e-09	8.50158e-06	0.30739	0.51721
g__Flexilinea	3.53186e-05	5.14535e-09	1.30962e-05	9.84822e-06	5.40213e-10	4.31602e-06	0.041958	0.149801
g__Lachnoclostridium	1.90275e-06	1.08614e-10	1.90275e-06	4.33816e-05	5.00486e-09	1.3137e-05	0.000999001	0.0205509
g__Thermomonas	4.1558e-05	3.45167e-08	3.39199e-05	1.97225e-06	1.12803e-10	1.97225e-06	0.154845	0.339559
g__Cutibacterium	4.19157e-05	1.81714e-08	2.46113e-05	9.84209e-07	2.80914e-11	9.84209e-07	0.031968	0.130285
g__Parafrigoribacterium	3.57907e-05	2.88603e-08	3.10163e-05	7.88087e-06	3.43727e-10	3.44277e-06	0.695305	0.832054
g__Salinarimonas	3.81592e-05	3.80411e-09	1.12607e-05	4.92943e-06	4.71057e-10	4.0303e-06	0.00999001	0.0685029
g__Microcella	3.47568e-05	2.06674e-08	2.62471e-05	7.88144e-06	7.51605e-10	5.09091e-06	0.420579	0.615899
g__Pedobacter	3.25828e-05	3.85385e-09	1.13341e-05	9.85628e-06	6.00141e-10	4.54912e-06	0.0669331	0.186549
g__Rubribacterium	3.05355e-05	2.42955e-09	8.99917e-06	1.08439e-05	1.30853e-09	6.71728e-06	0.0869131	0.220861
g__Arenimonas	3.27128e-05	1.10314e-08	1.91759e-05	8.86573e-06	8.21987e-10	5.32394e-06	0.277722	0.493728
g__PMMR1	3.53347e-05	1.78913e-08	2.44208e-05	3.94449e-06	2.76025e-10	3.08514e-06	0.256743	0.463669
g__RoseobactercladeNAC11-7lineage	2.86132e-05	2.25862e-09	8.67682e-06	1.0845e-05	1.48478e-09	7.15538e-06	0.136863	0.307942
g__PrevotellaceaeGa6A1group	3.24862e-05	1.84896e-08	2.48258e-05	6.89492e-06	3.29425e-10	3.37038e-06	0.417582	0.615058
g__Alloscardovia	6.68298e-06	5.488e-10	4.27707e-06	3.15327e-05	9.58942e-09	1.81843e-05	0.208791	0.413993
g__Pseudobutyrivibrio	3.63175e-05	2.30428e-08	2.77145e-05	9.86293e-07	2.82104e-11	9.86293e-07	0.042957	0.15211
g__Piscinibacter	3.37305e-05	1.50455e-08	2.23945e-05	3.9412e-06	1.58821e-10	2.34021e-06	0.0979021	0.241678
g__Pseudoramibacter	6.66667e-06	4.88742e-10	4.03626e-06	3.05483e-05	5.422e-09	1.36735e-05	0.0559441	0.173869
g__CandidatusAlysiosphaera	3.05611e-05	2.37378e-09	8.89528e-06	5.91725e-06	7.23372e-10	4.99438e-06	0.015984	0.0874063
g__Corynebacterium1	2.19649e-05	1.78994e-09	7.72429e-06	1.47874e-05	5.62397e-10	4.40375e-06	0.258299	0.463669
g__CandidatusUdaeobacter	2.58232e-05	7.8811e-09	1.62081e-05	9.85931e-06	6.00916e-10	4.55206e-06	0.00792633	0.060571
g__Geobacillus	1.9093e-05	1.88864e-09	7.93439e-06	1.67546e-05	3.99782e-09	1.17412e-05	0.744067	0.875849
g__Ellin6067	2.49719e-05	4.79563e-09	1.26434e-05	1.08477e-05	7.25636e-10	5.00219e-06	0.0206816	0.102695
g__Citreitalea	2.98906e-05	1.32387e-08	2.10069e-05	4.92738e-06	4.70836e-10	4.02936e-06	0.330669	0.543153
g__Gimesia	2.57538e-05	1.65746e-09	7.43294e-06	7.88434e-06	9.2766e-10	5.65582e-06	0.00196784	0.0331976
g__Hydrogenophaga	2.89195e-05	1.15377e-08	1.9611e-05	4.92715e-06	1.79e-10	2.48443e-06	0.205794	0.413993
g__Alistipes	1.6195e-05	2.46008e-09	9.05553e-06	1.77428e-05	1.6012e-09	7.4306e-06	0.866386	0.967128
g__SynechococcusIR11	2.0039e-05	1.70612e-09	7.54126e-06	1.28208e-05	3.48188e-09	1.09574e-05	0.231606	0.433133
g__Thiohalophilus	2.28985e-05	2.17065e-09	8.50618e-06	9.8596e-06	1.18451e-09	6.39103e-06	0.0249454	0.111229
g__Tunicatimonas	1.71605e-05	9.36197e-10	5.58628e-06	1.57797e-05	5.58557e-09	1.38783e-05	0.864783	0.967128
g__Desulfomicrobium	1.23989e-05	1.90506e-09	7.96882e-06	1.97174e-05	2.80887e-09	9.84162e-06	0.223846	0.42403
g__Bryobacter	1.34123e-05	6.7573e-10	4.74598e-06	1.87316e-05	1.5932e-09	7.412e-06	0.385785	0.596489
g__Achromobacter	2.71317e-05	2.05355e-08	2.61633e-05	4.92746e-06	2.3735e-10	2.86086e-06	7.07862e-05	0.00379691
g__Ornatilinea	2.38552e-05	2.21254e-09	8.58786e-06	6.90264e-06	7.39453e-10	5.04959e-06	0.00219201	0.033445
g__Ilyobacter	1.33395e-05	1.39325e-09	6.81482e-06	1.77406e-05	4.40058e-09	1.23184e-05	0.481503	0.657563
g__Knoellia	2.41542e-05	1.12638e-08	1.93768e-05	6.89742e-06	5.04854e-10	4.17238e-06	0.00219201	0.033445
g__Sphingobacterium	1.52462e-05	3.93184e-09	1.14482e-05	1.47826e-05	2.02026e-09	8.34651e-06	1	1
g__Panacagrimonas	2.40038e-05	4.28673e-09	1.19537e-05	3.94176e-06	2.75645e-10	3.08302e-06	0.000109683	0.0047383
g__CandidatusSolibacter	1.1429e-05	8.22307e-10	5.23548e-06	1.57737e-05	1.49579e-09	7.18184e-06	0.452491	0.630032
g__Proteus	2.58198e-05	1.85262e-08	2.48503e-05	9.84518e-07	2.8109e-11	9.84518e-07	2.35156e-07	0.000101587
g__Cohaesibacter	1.81327e-05	1.04686e-09	5.90724e-06	8.86987e-06	1.11501e-09	6.2007e-06	0.0883372	0.22187
g__Pseudoflavitalea	2.42396e-05	1.76268e-08	2.42396e-05	1.97123e-06	1.12687e-10	1.97123e-06	6.03632e-06	0.000651922
g__SEEP-SRB1	2.19472e-05	1.50983e-09	7.09421e-06	3.94069e-06	1.58792e-10	2.34e-06	0.000325329	0.0108109
g__CandidatusThiobios	2.38267e-05	1.75071e-09	7.63918e-06	1.96918e-06	5.4218e-11	1.36733e-06	6.03632e-06	0.000651922
g__OM60(NOR5)clade	2.39736e-05	2.65681e-09	9.41065e-06	1.96977e-06	1.1252e-10	1.96977e-06	6.03632e-06	0.000651922
g__Anaerovorax	1.24127e-05	1.05733e-09	5.9367e-06	1.2816e-05	9.67962e-10	5.77737e-06	1	1
g__Ruminococcus1	1.34539e-05	1.48622e-09	7.03852e-06	1.08322e-05	3.1532e-10	3.29744e-06	0.691033	0.82957
g__Gemmatimonas	1.15654e-05	1.95395e-09	8.07042e-06	1.28188e-05	7.94386e-10	5.2338e-06	0.842986	0.950835
g__Lawsonella	1.23951e-05	5.46707e-10	4.26891e-06	1.084e-05	5.49024e-10	4.35108e-06	0.839337	0.949198
g__AKYG587	1.92218e-05	3.15487e-09	1.02549e-05	3.94176e-06	2.75645e-10	3.08302e-06	0.00159495	0.0313191
g__Serratia	1.63047e-05	1.36754e-09	6.75164e-06	6.89661e-06	7.37913e-10	5.04433e-06	0.0647604	0.186167
g__Olivibacter	1.82888e-05	4.02987e-09	1.159e-05	4.9269e-06	3.53961e-10	3.49364e-06	0.00677875	0.05742
g__Urania-1B-19marinesedimentgroup	1.0493e-05	5.92165e-10	4.44284e-06	1.28141e-05	1.61132e-09	7.45404e-06	0.686093	0.827911
g__Romboutsia	1.15689e-05	1.89791e-09	7.95384e-06	1.0832e-05	6.64494e-10	4.78681e-06	1	1
g__Robiginitalea	1.81233e-05	1.10178e-09	6.06018e-06	3.9412e-06	1.58818e-10	2.34019e-06	0.00267491	0.035964
g__Curvibacter	1.71332e-05	9.89605e-10	5.74342e-06	4.9236e-06	2.36998e-10	2.85873e-06	0.0108545	0.0730347
g__Mycobacterium	1.0532e-05	4.29639e-10	3.78435e-06	1.18332e-05	2.30914e-09	8.92332e-06	0.836661	0.948655
g__Micropepsis	1.73842e-05	5.63099e-09	1.37003e-05	3.9401e-06	1.58765e-10	2.3398e-06	0.00445309	0.0464945
g__FamilyXIIIAD3011group	5.71803e-06	1.35293e-10	2.12362e-06	1.57564e-05	1.31511e-09	6.73415e-06	0.0322716	0.130293
g__Marvinbryantia	1.33637e-05	1.17344e-09	6.25416e-06	7.8849e-06	5.19645e-10	4.23306e-06	0.287707	0.49644
g__Ruminiclostridium9	1.42948e-05	7.18487e-10	4.89383e-06	6.8947e-06	2.71356e-10	3.05894e-06	0.134944	0.30682
g__Pannonibacter	1.33616e-05	7.20241e-10	4.8998e-06	7.88715e-06	6.94688e-10	4.89436e-06	0.287707	0.49644
g__Qipengyuania	9.56281e-06	5.86123e-10	4.42012e-06	1.18382e-05	2.01754e-09	8.34089e-06	0.673468	0.819544
g__Verrucomicrobium	1.83893e-05	8.19462e-09	1.65274e-05	1.97123e-06	1.12687e-10	1.97123e-06	0.000229442	0.00901083
g__Delftia	1.82498e-05	2.00287e-09	8.17082e-06	9.87422e-07	2.82751e-11	9.87422e-07	4.17132e-05	0.00300335
g__Synergistes	3.81433e-06	2.10711e-10	2.65023e-06	1.57605e-05	2.53907e-09	9.35703e-06	0.00642695	0.0555288
g__Arcobacter	1.71789e-05	9.39594e-10	5.59641e-06	9.85785e-07	2.81814e-11	9.85785e-07	7.91023e-05	0.00379691
g__Desulfofustis	1.52727e-05	1.23077e-09	6.40512e-06	2.95735e-06	2.53632e-10	2.95735e-06	0.0045203	0.0464945
g__Propionivibrio	1.619e-05	1.21977e-09	6.37645e-06	1.96864e-06	1.12391e-10	1.96864e-06	0.000749467	0.0205509
g__Chujaibacter	9.52571e-07	2.72218e-11	9.52571e-07	1.77636e-05	5.70443e-09	1.40251e-05	3.1349e-05	0.00270855
g__Phycicoccus	1.74031e-05	6.3921e-09	1.45969e-05	9.85222e-07	2.81492e-11	9.85222e-07	7.91023e-05	0.00379691
g__Asticcacaulis	9.57839e-06	6.4657e-10	4.64245e-06	8.86874e-06	1.11464e-09	6.19966e-06	1	1
g__Kribbella	1.44938e-05	4.12487e-09	1.17259e-05	3.9408e-06	1.00529e-10	1.86185e-06	0.0195082	0.100365
g__Ohtaekwangia	1.44259e-05	1.90552e-09	7.96979e-06	3.94055e-06	2.75443e-10	3.08189e-06	0.0195082	0.100365
g__Acidothermus	4.75932e-06	2.85863e-10	3.08687e-06	1.28133e-05	9.68617e-10	5.77932e-06	0.059878	0.17982
g__CandidatusBerkiella	1.43602e-05	9.01629e-10	5.48218e-06	1.97084e-06	5.43095e-11	1.36848e-06	0.00239999	0.033445
g__Gaiella	1.45133e-05	4.76926e-09	1.26085e-05	1.97484e-06	1.131e-10	1.97484e-06	0.00239999	0.033445
g__Curtobacterium	4.77998e-06	1.18188e-10	1.98484e-06	1.18257e-05	2.306e-09	8.91724e-06	0.091547	0.228603
g__CL500-29marinegroup	1.25357e-05	2.31323e-09	8.7811e-06	3.94035e-06	1.00506e-10	1.86164e-06	0.0495478	0.163473
g__Thioalkalispira	1.44856e-05	3.59639e-09	1.0949e-05	1.97118e-06	5.43282e-11	1.36872e-06	0.00239999	0.033445
g__Vibrio	1.14405e-05	4.85285e-10	4.02196e-06	4.92532e-06	4.70215e-10	4.0267e-06	0.144373	0.323157
g__Solirubrobacter	1.54628e-05	4.82419e-09	1.26809e-05	9.85053e-07	2.81395e-11	9.85053e-07	0.000282466	0.0101688
g__Thiogranum	1.14436e-05	4.28813e-10	3.78071e-06	3.93979e-06	2.75284e-10	3.081e-06	0.0774377	0.202746
g__LachnospiraceaeND3007group	8.5991e-06	1.03e-09	5.85948e-06	6.90269e-06	7.97811e-10	5.24507e-06	0.80404	0.916478
g__Gracilibacteriabacteriumoraltaxon871	8.57174e-06	5.71278e-10	4.36378e-06	6.89495e-06	5.63006e-10	4.40613e-06	0.80404	0.916478
g__Limibacillus	8.57923e-06	2.90321e-10	3.11085e-06	6.89534e-06	7.37457e-10	5.04277e-06	0.80404	0.916478
g__Pseudohaliea	1.33549e-05	8.32462e-10	5.26771e-06	1.97027e-06	1.12577e-10	1.97027e-06	0.00425657	0.045971
g__Algisphaera	8.58543e-06	2.91024e-10	3.11461e-06	5.91708e-06	7.23364e-10	4.99435e-06	0.607975	0.765729
g__BD1-7clade	1.34681e-05	1.66617e-09	7.45245e-06	9.85616e-07	2.81717e-11	9.85616e-07	0.00099721	0.0205509
g__Singulisphaera	1.25713e-05	3.47946e-09	1.07695e-05	1.97208e-06	1.12784e-10	1.97208e-06	0.00749699	0.0588854
g__Pseudonocardia	1.2588e-05	4.06551e-09	1.16412e-05	1.97248e-06	5.43998e-11	1.36962e-06	0.00749699	0.0588854
g__Fluviicola	1.25055e-05	1.49333e-09	7.05533e-06	1.97011e-06	1.12558e-10	1.97011e-06	0.00749699	0.0588854
g__Modestobacter	1.05116e-05	1.10042e-09	6.05646e-06	2.95685e-06	2.53546e-10	2.95685e-06	0.0578314	0.177186
g__Erwinia	1.25708e-05	3.47941e-09	1.07694e-05	9.86123e-07	2.82007e-11	9.86123e-07	0.00186385	0.0331976
g__PleurocapsaPCC-7319	1.0496e-05	4.22913e-10	3.75461e-06	2.95888e-06	2.53894e-10	2.95888e-06	0.0578314	0.177186
g__Ponticaulis	9.53846e-06	2.44683e-10	2.85589e-06	3.94249e-06	2.75742e-10	3.08356e-06	0.180383	0.373751
g__Jatrophihabitans	9.66149e-06	1.82696e-09	7.80376e-06	3.94969e-06	4.52401e-10	3.94969e-06	0.180383	0.373751
g__Hahella	1.14409e-05	5.98392e-10	4.46614e-06	1.97191e-06	5.43685e-11	1.36922e-06	0.0131003	0.077525
g__RuminococcaceaeUCG-003	8.5979e-06	8.02789e-10	5.17297e-06	4.92321e-06	2.36999e-10	2.85874e-06	0.424833	0.617939
g__Ercella	1.04873e-05	6.47708e-10	4.64653e-06	1.97157e-06	1.12726e-10	1.97157e-06	0.0226855	0.106732
g__ESFC-1	1.04985e-05	7.05546e-10	4.84956e-06	1.97092e-06	5.43141e-11	1.36854e-06	0.0226855	0.106732
g__Lechevalieria	4.81449e-06	2.94956e-10	3.13558e-06	7.88099e-06	3.43792e-10	3.44309e-06	0.416996	0.615058
g__Mangroviflexus	5.73384e-06	4.76649e-10	3.98601e-06	6.90405e-06	1.38231e-09	6.90405e-06	0.787438	0.907128
g__LachnospiraceaeNK3A20group	5.73401e-06	7.03729e-10	4.84331e-06	6.89577e-06	2.71417e-10	3.05928e-06	0.787438	0.907128
g__Psychrobacillus	5.78397e-06	4.88547e-10	4.03546e-06	6.89726e-06	3.88228e-10	3.65885e-06	0.787438	0.907128
g__Murdochiella	6.67002e-06	5.45607e-10	4.26461e-06	4.92878e-06	7.04494e-10	4.92878e-06	0.774776	0.89974
g__Acetitomaculum	9.55782e-06	1.21054e-09	6.35227e-06	1.97027e-06	1.12577e-10	1.97027e-06	0.0388765	0.142627
g__Actibacterium	1.06219e-05	1.89202e-09	7.9415e-06	9.84884e-07	2.81299e-11	9.84884e-07	0.00642543	0.0555288
g__Thermoflexus	7.62734e-06	4.47293e-10	3.86132e-06	3.94401e-06	2.76e-10	3.085e-06	0.388472	0.59685
g__Nitrosospira	1.06654e-05	3.41254e-09	1.06654e-05	9.85616e-07	2.81717e-11	9.85616e-07	0.00642543	0.0555288
g__Desulfosarcina	9.53714e-06	6.96166e-10	4.81721e-06	9.85785e-07	2.81814e-11	9.85785e-07	0.0118339	0.0739832
g__Rhizocola	3.81067e-06	2.66605e-10	2.98108e-06	6.90106e-06	7.9749e-10	5.24401e-06	0.380431	0.593308
g__Isosphaera	8.57827e-06	5.72314e-10	4.36774e-06	1.97157e-06	1.12726e-10	1.97157e-06	0.0658182	0.186167
g__RBG-16-49-21	8.58674e-06	4.03927e-10	3.66937e-06	1.97092e-06	5.43141e-11	1.36854e-06	0.0658182	0.186167
g__Coxiella	8.58518e-06	2.90668e-10	3.1127e-06	1.97157e-06	1.12726e-10	1.97157e-06	0.0658182	0.186167
g__Halioglobus	6.67627e-06	2.64375e-10	2.96858e-06	3.94517e-06	4.51367e-10	3.94517e-06	0.549432	0.719257
g__Anaerovibrio	9.54568e-06	5.85495e-10	4.41775e-06	9.85137e-07	2.81444e-11	9.85137e-07	0.0118339	0.0739832
g__Agromyces	5.8175e-06	1.0153e-09	5.8175e-06	4.92808e-06	7.04293e-10	4.92808e-06	1	1
g__Catalinimonas	9.53306e-06	6.38794e-10	4.61445e-06	9.86293e-07	2.82104e-11	9.86293e-07	0.0118339	0.0739832
g__Peptoniphilus	9.51375e-07	2.71534e-11	9.51375e-07	9.85971e-06	1.12586e-09	6.23078e-06	0.00561882	0.0550938
g__Aquicella	4.77187e-06	1.74372e-10	2.41089e-06	4.93008e-06	4.71449e-10	4.03198e-06	1	1
g__LachnospiraceaeXPB1014group	8.59877e-06	1.02999e-09	5.85944e-06	9.85222e-07	2.81492e-11	9.85222e-07	0.0216493	0.105084
g__Deferrisoma	7.6365e-06	2.79341e-10	3.05145e-06	1.97002e-06	5.42645e-11	1.36791e-06	0.109846	0.259308
g__Desulfuromonas	7.63024e-06	2.78351e-10	3.04604e-06	1.96977e-06	1.1252e-10	1.96977e-06	0.109846	0.259308
g__Tepidamorphus	6.67438e-06	3.20573e-10	3.26891e-06	2.95735e-06	2.53632e-10	2.95735e-06	0.344409	0.559341
g__Marivita	7.63895e-06	3.92551e-10	3.61732e-06	1.97092e-06	5.43141e-11	1.36854e-06	0.109846	0.259308
g__Azoarcus	8.69332e-06	1.4078e-09	6.85029e-06	9.85616e-07	2.81717e-11	9.85616e-07	0.0216493	0.105084
g__Herpetosiphon	7.68721e-06	6.30791e-10	4.58545e-06	9.85025e-07	2.81379e-11	9.85025e-07	0.0392886	0.142627
g__Microbulbifer	7.62742e-06	2.78379e-10	3.0462e-06	9.86293e-07	2.82104e-11	9.86293e-07	0.0392886	0.142627
g__DeltaproteobacteriabacteriumSKP-2	7.63211e-06	3.35486e-10	3.34408e-06	9.85785e-07	2.81814e-11	9.85785e-07	0.0392886	0.142627
g__Vagococcus	3.8089e-06	9.75519e-11	1.80326e-06	4.92301e-06	1.78667e-10	2.48212e-06	0.750143	0.880602
g__Puniceicoccus	6.68266e-06	7.18528e-10	4.89397e-06	1.97092e-06	5.43141e-11	1.36854e-06	0.180215	0.373751
g__Tistlia	6.67645e-06	4.3378e-10	3.80254e-06	9.84884e-07	2.81299e-11	9.84884e-07	0.0706055	0.186838
g__Geobacter	9.52218e-07	2.72016e-11	9.52218e-07	6.89681e-06	5.63456e-10	4.40789e-06	0.0361649	0.139493
g__Denitromonas	6.67783e-06	2.08166e-10	2.63418e-06	9.85785e-07	2.81814e-11	9.85785e-07	0.0706055	0.186838
g__Terribacillus	6.76997e-06	1.03105e-09	5.86246e-06	9.85616e-07	2.81717e-11	9.85616e-07	0.0706055	0.186838
g__Algoriphagus	6.67273e-06	2.64016e-10	2.96657e-06	9.85137e-07	2.81444e-11	9.85137e-07	0.0706055	0.186838
g__Enhydrobacter	1.90591e-06	1.08974e-10	1.90591e-06	5.91542e-06	3.13854e-10	3.28977e-06	0.172933	0.36621
g__Opitutus	5.8175e-06	1.0153e-09	5.8175e-06	1.97106e-06	5.43219e-11	1.36864e-06	0.28959	0.49644
g__Yangia	4.76903e-06	1.74313e-10	2.41049e-06	2.95888e-06	2.53894e-10	2.95888e-06	0.726855	0.860278
g__Cupriavidus	5.8175e-06	1.0153e-09	5.8175e-06	1.96943e-06	5.42319e-11	1.3675e-06	0.28959	0.49644
g__Phycisphaera	5.72686e-06	3.05488e-10	3.19107e-06	1.97027e-06	1.12577e-10	1.97027e-06	0.28959	0.49644
g__IMCC26207	5.72326e-06	1.35541e-10	2.12557e-06	1.97092e-06	5.43141e-11	1.36854e-06	0.28959	0.49644
g__Pseudohoeflea	6.68474e-06	7.75052e-10	5.08282e-06	9.85137e-07	2.81444e-11	9.85137e-07	0.0706055	0.186838
g__Thiopseudomonas	6.67984e-06	3.77669e-10	3.54809e-06	9.85137e-07	2.81444e-11	9.85137e-07	0.0706055	0.186838
g__LachnospiraceaeFCS020group	4.79496e-06	4.59533e-10	3.91379e-06	1.97123e-06	1.12687e-10	1.97123e-06	0.453564	0.630032
g__Microvirga	5.71625e-06	3.04384e-10	3.1853e-06	9.85616e-07	2.81717e-11	9.85616e-07	0.125352	0.289582
g__LachnospiraceaeNC2004group	5.72223e-06	1.35493e-10	2.12519e-06	9.84378e-07	2.8101e-11	9.84378e-07	0.125352	0.289582
g__Lentimonas	4.77898e-06	4.58738e-10	3.9104e-06	1.97157e-06	1.12726e-10	1.97157e-06	0.453564	0.630032
g__RoseofilumAO1-A	3.81359e-06	9.77925e-11	1.80548e-06	2.95735e-06	2.53632e-10	2.95735e-06	1	1
g__Cellulomonas	4.76652e-06	1.73843e-10	2.40723e-06	1.97157e-06	1.12726e-10	1.97157e-06	0.453564	0.630032
g__Flavisolibacter	1.90468e-06	5.25408e-11	1.32339e-06	4.92214e-06	3.53332e-10	3.49054e-06	0.281399	0.496181
g__Deinococcus	4.79688e-06	3.46342e-10	3.39775e-06	9.84294e-07	2.80962e-11	9.84294e-07	0.219127	0.418862
g__Desulfomonile	1.90798e-06	5.27229e-11	1.32568e-06	3.94667e-06	1.59398e-10	2.34446e-06	0.445764	0.630032
g__CandidatusChloroploca	4.76565e-06	2.30344e-10	2.77095e-06	9.84884e-07	2.81299e-11	9.84884e-07	0.219127	0.418862
g__Micromonospora	1.93917e-06	1.12811e-10	1.93917e-06	3.9408e-06	2.75556e-10	3.08252e-06	0.445764	0.630032
g__TychonemaCCAP1459-11B	1.9111e-06	1.09569e-10	1.9111e-06	3.94376e-06	2.75987e-10	3.08493e-06	0.445764	0.630032
g__Plesiomonas	1.90864e-06	5.27597e-11	1.32614e-06	3.94517e-06	4.51367e-10	3.94517e-06	0.445764	0.630032
g__Micrococcus	4.76662e-06	2.86851e-10	3.0922e-06	9.87422e-07	2.82751e-11	9.87422e-07	0.219127	0.418862
g__Ruminiclostridium6	9.52953e-07	2.72436e-11	9.52953e-07	3.93855e-06	1.58616e-10	2.3387e-06	0.211324	0.413993
g__Photobacterium	2.85665e-06	2.44814e-10	2.85665e-06	1.96977e-06	1.1252e-10	1.96977e-06	1	1
g__Oscillibacter	9.53116e-07	2.72529e-11	9.53116e-07	3.93959e-06	1.58699e-10	2.33931e-06	0.211324	0.413993
g__CyanobacteriumCLg1	1.90973e-06	1.09412e-10	1.90973e-06	2.95735e-06	2.53632e-10	2.95735e-06	0.682551	0.825944
g__Parasutterella	9.51375e-07	2.71534e-11	9.51375e-07	3.9412e-06	2.75406e-10	3.08168e-06	0.211324	0.413993
g__Taibaiella	1.90514e-06	1.08887e-10	1.90514e-06	2.95313e-06	2.52909e-10	2.95313e-06	0.682551	0.825944
g__Elusimicrobium	3.80876e-06	2.10097e-10	2.64636e-06	9.85222e-07	2.81492e-11	9.85222e-07	0.375335	0.587481
g__GCA-900066575	3.80961e-06	2.66551e-10	2.98078e-06	9.84884e-07	2.81299e-11	9.84884e-07	0.375335	0.587481
g__Promicromonospora	2.85771e-06	2.44996e-10	2.85771e-06	1.97044e-06	1.12597e-10	1.97044e-06	1	1
g__Roseomonas	3.87834e-06	4.51245e-10	3.87834e-06	9.86123e-07	2.82007e-11	9.86123e-07	0.375335	0.587481
g__Anaerotruncus	1.90525e-06	1.089e-10	1.90525e-06	1.97064e-06	5.42986e-11	1.36834e-06	1	1
g__Finegoldia	1.907e-06	1.09099e-10	1.907e-06	1.96977e-06	1.1252e-10	1.96977e-06	1	1
g__Euzebyella	1.90667e-06	5.26504e-11	1.32477e-06	1.97027e-06	1.12577e-10	1.97027e-06	1	1
g__Chryseolinea	1.90427e-06	1.08788e-10	1.90427e-06	9.84209e-07	2.80914e-11	9.84209e-07	1	1
g__Aridibacter	1.90427e-06	1.08788e-10	1.90427e-06	9.84884e-07	2.81299e-11	9.84884e-07	1	1
g__Ornithinimicrobium	1.90973e-06	1.09412e-10	1.90973e-06	9.85785e-07	2.81814e-11	9.85785e-07	1	1
g__Chitinophaga	9.53171e-07	2.7256e-11	9.53171e-07	1.97084e-06	5.43095e-11	1.36848e-06	0.618959	0.766161
g__Limnobacter	9.52925e-07	2.7242e-11	9.52925e-07	1.97259e-06	1.12842e-10	1.97259e-06	0.618959	0.766161
g__Lentimicrobium	1.91189e-06	5.29392e-11	1.3284e-06	9.85785e-07	2.81814e-11	9.85785e-07	1	1
g__Neochlamydia	9.53062e-07	2.72498e-11	9.53062e-07	1.97208e-06	1.12784e-10	1.97208e-06	0.618959	0.766161
g__Aquisphaera	1.93917e-06	1.12811e-10	1.93917e-06	9.85222e-07	2.81492e-11	9.85222e-07	1	1
g__Occallatibacter	1.90275e-06	1.08614e-10	1.90275e-06	9.85025e-07	2.81379e-11	9.85025e-07	1	1
g__Actinoplanes	9.52571e-07	2.72218e-11	9.52571e-07	1.97484e-06	1.131e-10	1.97484e-06	0.618959	0.766161
g__Lacibacter	1.93917e-06	1.12811e-10	1.93917e-06	9.85616e-07	2.81717e-11	9.85616e-07	1	1
g__Dyella	1.92216e-06	5.35137e-11	1.33559e-06	9.85025e-07	2.81379e-11	9.85025e-07	1	1
g__MicrocoleusEs-Yyy1400	9.54864e-07	2.73529e-11	9.54864e-07	9.85137e-07	2.81444e-11	9.85137e-07	1	1
g__Polymorphobacter	9.5268e-07	2.7228e-11	9.5268e-07	9.85503e-07	2.81653e-11	9.85503e-07	1	1
g__UTBCD1	9.52463e-07	2.72155e-11	9.52463e-07	9.84912e-07	2.81315e-11	9.84912e-07	1	1
g__Anoxybacillus	9.52953e-07	2.72436e-11	9.52953e-07	9.85222e-07	2.81492e-11	9.85222e-07	1	1
g__Tabrizicola	9.69584e-07	2.82028e-11	9.69584e-07	9.86123e-07	2.82007e-11	9.86123e-07	1	1
g__Niastella	9.52953e-07	2.72436e-11	9.52953e-07	9.85025e-07	2.81379e-11	9.85025e-07	1	1
g__PlanctomycetalesbacteriumEllin7224	9.51864e-07	2.71814e-11	9.51864e-07	9.84237e-07	2.8093e-11	9.84237e-07	1	1
g__Desulfocapsa	9.53116e-07	2.72529e-11	9.53116e-07	9.86293e-07	2.82104e-11	9.86293e-07	1	1
g__CandidatusCaldatribacterium	9.52463e-07	2.72155e-11	9.52463e-07	9.85053e-07	2.81395e-11	9.85053e-07	1	1
g__Geothermobacter	9.56343e-07	2.74378e-11	9.56343e-07	9.85137e-07	2.81444e-11	9.85137e-07	1	1
g__Bellilinea	9.54864e-07	2.73529e-11	9.54864e-07	9.86293e-07	2.82104e-11	9.86293e-07	1	1
g__OLB13	9.55548e-07	2.73922e-11	9.55548e-07	9.85616e-07	2.81717e-11	9.85616e-07	1	1
g__Actinophytocola	9.51375e-07	2.71534e-11	9.51375e-07	9.84378e-07	2.8101e-11	9.84378e-07	1	1
g__Ahrensia	9.56343e-07	2.74378e-11	9.56343e-07	9.85785e-07	2.81814e-11	9.85785e-07	1	1
g__Kaistia	9.51348e-07	2.71519e-11	9.51348e-07	9.85053e-07	2.81395e-11	9.85053e-07	1	1
OPL versus OSCC
Tax	A_mean	A_variance	A_se	B_mean	B_variance	B_se	pvalue	qvalue
g__Neisseria	0.184541	0.00858455	0.0163789	0.197901	0.0197237	0.0260793	0.659341	0.93721
g__Haemophilus	0.103987	0.00348274	0.0104324	0.102747	0.00366919	0.0112483	0.929071	1
g__Streptococcus	0.0952301	0.00672816	0.0145002	0.0701706	0.00204196	0.0083912	0.133866	0.540819
g__Alloprevotella	0.0727746	0.00108953	0.00583505	0.0937437	0.00218803	0.00868615	0.0549451	0.369963
g__Prevotella7	0.0612777	0.00229931	0.00847664	0.068732	0.00292909	0.01005	0.594406	0.915837
g__Veillonella	0.0698701	0.00280789	0.00936732	0.0482699	0.00144594	0.00706117	0.0809191	0.430149
g__Prevotella	0.0499876	0.000950716	0.00545068	0.0621247	0.00525634	0.013463	0.453546	0.887857
g__Fusobacterium	0.0378692	0.000953055	0.00545738	0.0406668	0.000748555	0.00508058	0.714286	0.955535
g__Porphyromonas	0.0400228	0.000477493	0.00386286	0.0374589	0.000534637	0.00429369	0.647353	0.93721
g__	0.0293457	0.00042362	0.00363842	0.0228114	0.00017976	0.0024897	0.127872	0.539506
g__Rothia	0.0343133	0.00125374	0.00625934	0.0149521	0.000214574	0.00272013	0.004995	0.100899
g__Aggregatibacter	0.0211309	0.000516132	0.00401611	0.0290622	0.000863315	0.00545614	0.236763	0.713823
g__Granulicatella	0.0137315	0.00015051	0.00216874	0.0262706	0.0023905	0.00907915	0.165834	0.619312
g__Capnocytophaga	0.0148818	9.7306e-05	0.00174379	0.023716	0.000277467	0.00309319	0.013986	0.17302
g__Actinobacillus	0.0206583	0.00184456	0.00759227	0.0140744	0.000336363	0.00340569	0.496503	0.893293
g__Actinomyces	0.017047	0.000233475	0.00270113	0.00829892	7.40934e-05	0.00159842	0.00799201	0.144635
g__Treponema2	0.0084006	0.000118655	0.00192561	0.00854087	9.87525e-05	0.00184533	0.964036	1
g__Leptotrichia	0.00886481	8.35891e-05	0.00161622	0.00695853	2.02602e-05	0.00083584	0.328671	0.804747
g__Campylobacter	0.00617055	1.64911e-05	0.000717876	0.00665604	1.23709e-05	0.000653133	0.624376	0.929898
g__Gemella	0.00615532	9.01044e-05	0.00167802	0.00596357	3.84223e-05	0.00115105	0.93007	1
g__TM7phylumsp.oralcloneFR058	0.0064994	0.00017999	0.00237164	0.00493711	0.000101482	0.00187066	0.639361	0.93721
g__Lautropia	0.00641989	8.16216e-05	0.00159708	0.00491942	5.98667e-05	0.00143679	0.490509	0.892639
g__Prevotella2	0.00571317	2.23735e-05	0.000836164	0.00521787	3.96061e-05	0.00116864	0.728272	0.967835
g__Moraxella	0.00102155	1.05638e-05	0.000574561	0.00915449	0.00092784	0.00565637	0.0709291	0.417748
g__Selenomonas3	0.00387399	1.24437e-05	0.000623592	0.00326434	8.70492e-06	0.000547877	0.484515	0.892639
g__Bergeyella	0.00297792	1.05994e-05	0.000575526	0.00413626	2.60519e-05	0.000947808	0.315684	0.792245
g__Dialister	0.00263172	1.27709e-05	0.000631736	0.00425241	4.17839e-05	0.00120034	0.272727	0.734363
g__Peptostreptococcus	0.00243778	6.31901e-06	0.000444375	0.00444897	1.47989e-05	0.000714358	0.022977	0.238018
g__Oribacterium	0.00339187	6.59411e-06	0.000453945	0.00335369	1.44749e-05	0.000706494	0.97003	1
g__Atopobium	0.00426987	3.05095e-05	0.000976433	0.00235068	5.75574e-06	0.000445504	0.0769231	0.430149
g__Prevotella6	0.00339373	1.9726e-05	0.000785136	0.00315748	1.14105e-05	0.000627267	0.831169	1
g__Catonella	0.00312281	1.02945e-05	0.000567188	0.00291877	5.12824e-06	0.000420519	0.785215	1
g__Parvimonas	0.00231508	1.61257e-05	0.000709879	0.00350008	1.3451e-05	0.00068105	0.244755	0.725493
g__Prevotella1	0.00280387	1.02804e-05	0.000566801	0.00278632	1.61303e-05	0.000745799	0.987013	1
g__Eikenella	0.00238881	8.29794e-06	0.000509225	0.00278771	1.20482e-05	0.000644559	0.628372	0.929898
g__Lachnoanaerobaculum	0.00273065	3.26133e-06	0.000319244	0.00240894	4.19291e-06	0.000380241	0.521479	0.915837
g__RuminococcaceaeUCG-014	0.00223217	4.72629e-06	0.000384313	0.00293138	1.79232e-05	0.000786157	0.454545	0.887857
g__ErysipelotrichaceaeUCG-007	0.00235571	4.35383e-06	0.000368859	0.00237986	6.18278e-06	0.000461735	0.97003	1
g__[Eubacterium]nodatumgroup	0.00248934	9.17753e-06	0.000535535	0.00191883	3.29964e-06	0.000337314	0.383616	0.885032
g__Megasphaera	0.00249135	1.29529e-05	0.000636222	0.00154705	7.04071e-06	0.00049273	0.25974	0.734363
g__Sphingomonas	0.00255502	6.24824e-05	0.00139735	0.00115399	1.44214e-05	0.000705187	0.437562	0.887857
g__Streptobacillus	0.000630794	6.98825e-06	0.000467314	0.00325886	0.000144425	0.00223163	0.290709	0.770884
g__Pseudomonas	0.00209255	3.28466e-05	0.00101314	0.00111474	8.13393e-06	0.000529604	0.484515	0.892639
g__candidatedivisionSR1bacteriumtaxon345	0.00127377	4.57187e-06	0.000377983	0.00192379	2.04565e-05	0.000839879	0.529471	0.915837
g__Selenomonas	0.00145067	3.50959e-06	0.000331172	0.00114096	1.57526e-06	0.000233065	0.48951	0.892639
g__RikenellaceaeRC9gutgroup	0.000600895	8.89757e-07	0.000166748	0.00202948	2.93044e-05	0.00100523	0.177822	0.619312
g__Renibacterium	0.00157149	1.3539e-05	0.000650455	0.000908759	4.57784e-06	0.000397312	0.420579	0.885032
g__Bacteroides	0.000371215	3.2976e-07	0.000101514	0.00208736	6.52945e-05	0.00150051	0.10989	0.50816
g__Abiotrophia	0.0012101	3.50645e-06	0.000331023	0.00115575	2.72719e-06	0.000306661	0.908092	1
g__Corynebacterium	0.0013939	2.57693e-06	0.000283776	0.000831844	7.80914e-07	0.000164098	0.101898	0.490081
g__Filifactor	0.00112838	1.89334e-06	0.000243242	0.00111072	9.75774e-07	0.000183432	0.97003	1
g__Mycoplasma	0.000821452	1.57037e-06	0.000221526	0.00133394	3.72562e-06	0.000358427	0.230769	0.700983
g__candidatedivisionSR1bacteriumMGEHA	0.000713385	5.52347e-07	0.000131381	0.00137216	3.36873e-06	0.000340827	0.0779221	0.430149
g__Tannerella	0.00123575	1.12688e-06	0.000187656	0.00075373	5.30694e-07	0.000135277	0.032967	0.295971
g__Fretibacterium	0.00101414	1.82952e-06	0.000239108	0.000534019	4.18401e-07	0.000120115	0.0809191	0.430149
g__CandidatusSaccharimonas	0.000967819	7.91794e-07	0.000157301	0.00056465	3.02019e-07	0.000102051	0.030969	0.287893
g__Cardiobacterium	0.000814093	1.03989e-06	0.000180268	0.000672105	8.58324e-07	0.000172039	0.552448	0.915837
g__Gracilibacteriabacteriumoraltaxon873	0.000812429	3.70849e-06	0.000340427	0.000465225	7.16371e-07	0.00015717	0.428571	0.885032
g__[Eubacterium]saphenumgroup	0.000739306	1.64598e-06	0.000226797	0.000504899	8.53773e-07	0.000171582	0.426573	0.885032
g__Comamonas	0.000577959	1.05525e-06	0.000181594	0.00054792	8.07426e-07	0.00016686	0.905095	1
g__Allorhizobium-Neorhizobium-Pararhizobium-Rhizobium	0.000721282	4.89253e-06	0.000391013	0.000324283	7.56378e-07	0.000161499	0.451548	0.887857
g__Alysiella	0.000209984	2.1176e-07	8.13481e-05	0.000815197	1.69748e-06	0.000241938	0.013986	0.17302
g__Clostridialesbacteriumcanineoraltaxon162	0.000437583	3.19679e-07	9.99499e-05	0.000524387	8.1483e-07	0.000167623	0.674326	0.93721
g__Stomatobaculum	0.000459694	2.43391e-07	8.72122e-05	0.000448281	3.57032e-07	0.000110957	0.953047	1
g__Kingella	0.000613952	2.62406e-06	0.00028636	0.000222704	9.52029e-08	5.72962e-05	0.0849151	0.434249
g__Johnsonella	0.000408878	2.42533e-07	8.70584e-05	0.000436434	2.2151e-07	8.73972e-05	0.829171	1
g__Butyrivibrio2	0.000287327	2.08148e-07	8.06512e-05	0.000507257	1.00815e-06	0.000186451	0.332667	0.809624
g__Peptoanaerobacter	0.000225767	1.15248e-07	6.00125e-05	0.000558753	3.76806e-07	0.000113988	0.00799201	0.144635
g__F0058	0.00041259	3.43734e-07	0.000103642	0.000344748	2.6825e-07	9.6177e-05	0.647353	0.93721
g__[Eubacterium]yuriigroup	0.000356135	2.6694e-07	9.13339e-05	0.00036849	1.27995e-07	6.6435e-05	0.915085	1
g__Pseudarthrobacter	0.000464423	1.91848e-06	0.000244852	0.000221769	3.58584e-07	0.000111198	0.475524	0.892639
g__[Eubacterium]brachygroup	0.000520181	1.92884e-06	0.000245512	0.000157684	2.8265e-08	3.12195e-05	0.036963	0.307677
g__F0332	0.000480731	2.96205e-06	0.000304243	0.000178515	6.73609e-08	4.81953e-05	0.471528	0.892639
g__DefluviitaleaceaeUCG-011	0.000382904	4.63315e-07	0.000120327	0.000237437	1.06539e-07	6.06114e-05	0.317682	0.792245
g__LachnospiraceaeUCG-008	0.000270405	9.44808e-07	0.000171829	0.000288482	8.58081e-07	0.000172015	0.871129	1
g__Cellvibrio	0.000302247	5.04772e-07	0.000125595	0.000198125	3.30654e-07	0.00010678	0.554446	0.915837
g__Anaeroglobus	0.000334814	2.08058e-07	8.06338e-05	0.00014194	4.39038e-08	3.89092e-05	0.040959	0.307677
g__Selenomonas4	0.000266882	2.76089e-07	9.28858e-05	0.000214884	2.83113e-07	9.88055e-05	0.691309	0.93721
g__Ochrobactrum	0.00030323	6.09683e-07	0.000138031	0.000156725	1.71914e-07	7.69939e-05	0.401598	0.885032
g__Devosia	0.00029514	5.15632e-07	0.000126939	0.000155747	1.74397e-07	7.75481e-05	0.383616	0.885032
g__Acholeplasma	0.000326723	8.59544e-07	0.000163892	0.000102625	3.78776e-08	3.61404e-05	0.258741	0.734363
g__unidentified	0.000159032	4.53115e-08	3.76296e-05	0.000273228	1.27546e-07	6.63184e-05	0.137862	0.551449
g__Prevotella9	2.40886e-05	5.2096e-09	1.27593e-05	0.000420983	4.21481e-07	0.000120556	0.000999001	0.044844
g__Shuttleworthia	0.00023382	2.02202e-07	7.9491e-05	0.000145818	6.20449e-08	4.62545e-05	0.375624	0.877181
g__Acinetobacter	0.00017073	1.15122e-07	5.99797e-05	0.000201309	1.61132e-07	7.45404e-05	0.751249	0.995097
g__Phaseolusacutifolius(teparybean)	7.8631e-05	2.94418e-08	3.03324e-05	0.00028878	6.80244e-07	0.000153156	0.171828	0.619312
g__Flavobacterium	0.000195855	2.27746e-07	8.43627e-05	0.000150813	1.79152e-07	7.8598e-05	0.699301	0.941725
g__Clostridialesbacteriumcanineoraltaxon260	1.07082e-05	1.77445e-09	7.44658e-06	0.000345098	2.06596e-06	0.000266908	0.013986	0.17302
g__Sphingobium	0.000222809	4.27274e-07	0.000115552	0.000106474	5.76042e-08	4.45685e-05	0.442557	0.887857
g__Acidovorax	0.000210336	4.62769e-07	0.000120256	0.000108427	7.62651e-08	5.12819e-05	0.577423	0.915837
g__Roseburia	0.00014824	1.23786e-07	6.21958e-05	0.00015773	5.47123e-08	4.34354e-05	0.899101	1
g__ChristensenellaceaeR-7group	8.31394e-05	2.78166e-08	2.94834e-05	0.000194253	1.39664e-07	6.93973e-05	0.144855	0.57374
g__Methylophilus	0.000236607	1.0978e-06	0.00018522	1.57728e-05	4.117e-09	1.19149e-05	0.121878	0.535204
g__FamilyXIIIUCG-001	7.85469e-05	8.83871e-09	1.66196e-05	0.000187169	1.05491e-07	6.03127e-05	0.0569431	0.371048
g__Escherichia-Shigella	0.000174889	5.90701e-07	0.000135865	7.40613e-05	3.42804e-08	3.43815e-05	0.799201	1
g__Mesorhizobium	0.000154765	1.72462e-07	7.34127e-05	8.97004e-05	5.5518e-08	4.3754e-05	0.525475	0.915837
g__Scardovia	4.28627e-05	7.05406e-09	1.48472e-05	0.000211535	7.83867e-07	0.000164408	0.42957	0.885032
g__Peptococcus	0.00010623	1.34884e-08	2.05307e-05	0.000138009	4.18575e-08	3.79916e-05	0.536464	0.915837
g__Pseudoxanthomonas	0.00015919	1.52771e-07	6.90948e-05	7.49023e-05	3.98794e-08	3.70831e-05	0.305694	0.776733
g__Phenylobacterium	0.00013418	1.17797e-07	6.06724e-05	9.16508e-05	5.32252e-08	4.2841e-05	0.6004	0.915837
g__Lysobacter	0.000126128	1.05024e-07	5.72889e-05	9.46414e-05	4.70152e-08	4.02643e-05	0.683317	0.93721
g__RB41	0.000175329	4.59739e-07	0.000119862	2.85863e-05	4.49635e-09	1.24518e-05	0.133866	0.540819
g__Lactobacillus	3.21317e-05	6.03771e-09	1.3736e-05	0.000186296	1.86808e-07	8.026e-05	0.042957	0.309904
g__Sphingopyxis	0.000117171	8.94804e-08	5.28797e-05	8.67339e-05	6.48224e-08	4.72785e-05	0.687313	0.93721
g__CandidatusSaccharibacteriaoraltaxonTM7x	6.69616e-05	8.7242e-09	1.65115e-05	0.000118191	4.79341e-08	4.06559e-05	0.273726	0.734363
g__Granulicatellasp.BB-11	0.000132045	1.89304e-07	7.6914e-05	4.43522e-05	3.2488e-09	1.05843e-05	0.248751	0.725493
g__Olsenella	0.000101721	6.51171e-08	4.511e-05	7.78453e-05	2.93079e-08	3.17902e-05	0.695305	0.939475
g__Brevundimonas	0.000105504	4.24741e-08	3.64323e-05	7.30211e-05	2.72584e-08	3.06585e-05	0.516484	0.915837
g__Faecalibacterium	1.78393e-06	1.01837e-10	1.78393e-06	0.000184422	1.25097e-07	6.56786e-05	0.000999001	0.044844
g__[Rhizobium]sphaerophysaegroup	0.000109116	7.60839e-08	4.87609e-05	6.50555e-05	3.5615e-08	3.50443e-05	0.490509	0.892639
g__Pyramidobacter	4.28681e-05	1.33226e-08	2.04042e-05	0.000136058	1.78929e-07	7.8549e-05	0.292707	0.770884
g__OryzasativaJaponicaGroup(Japaneserice)	9.56105e-05	5.96373e-08	4.31702e-05	7.68758e-05	9.04721e-09	1.76628e-05	0.768232	1
g__Rheinheimera	0.000103711	5.38937e-08	4.10388e-05	6.40638e-05	3.05102e-08	3.24357e-05	0.462537	0.889834
g__Simonsiella	2.8569e-05	2.6118e-08	2.8569e-05	0.000140934	4.77204e-07	0.000128278	0.470529	0.892639
g__Mobiluncus	8.03105e-05	8.62366e-08	5.19124e-05	7.28977e-05	2.34223e-08	2.84194e-05	0.956044	1
g__Odoribacter	6.42415e-05	1.85665e-08	2.40874e-05	7.98532e-05	1.78945e-08	2.48405e-05	0.655345	0.93721
g__Dongia	9.75119e-05	5.88976e-08	4.29016e-05	4.04121e-05	8.96641e-09	1.75837e-05	0.266733	0.734363
g__MND1	0.000104708	8.24515e-08	5.07603e-05	2.76142e-05	2.42293e-09	9.14053e-06	0.171828	0.619312
g__FirmicutesoralcloneFM046	6.33959e-05	1.19052e-08	1.92883e-05	6.40494e-05	3.70375e-08	3.57373e-05	0.995005	1
g__Phocaeicola	6.6042e-05	1.23855e-08	1.96735e-05	6.01007e-05	1.1396e-08	1.98234e-05	0.853147	1
g__Ilumatobacter	4.7388e-05	1.58939e-08	2.22864e-05	7.70391e-05	4.72121e-08	4.03485e-05	0.566434	0.915837
g__Alicycliphilus	0.000111496	3.97801e-07	0.000111496	3.94314e-06	4.50902e-10	3.94314e-06	0.763237	1
g__Bauldia	8.32043e-05	4.94549e-08	3.93124e-05	3.45145e-05	7.61296e-09	1.62023e-05	0.300699	0.776345
g__Blastopirellula	5.45562e-05	3.64479e-08	3.3749e-05	6.12619e-05	3.69074e-08	3.56745e-05	0.858142	1
g__Stenotrophobacter	7.96137e-05	3.39894e-08	3.25909e-05	2.85841e-05	5.89732e-09	1.42603e-05	0.182817	0.631266
g__Arthrobacter	7.25354e-05	7.84798e-08	4.95226e-05	3.15358e-05	6.96331e-09	1.54956e-05	0.653347	0.93721
g__Rhodanobacter	4.20482e-05	1.3574e-08	2.05958e-05	6.41047e-05	1.98657e-08	2.6173e-05	0.497502	0.893293
g__SM1A02	6.97318e-05	2.13864e-08	2.5852e-05	3.16094e-05	7.3646e-09	1.59359e-05	0.211788	0.67372
g__Stenotrophomonas	6.61879e-05	1.99616e-08	2.4976e-05	3.45029e-05	5.6276e-09	1.39304e-05	0.316683	0.792245
g__Terrimicrobium	4.38261e-05	2.94845e-08	3.03544e-05	5.92744e-05	3.3142e-08	3.38058e-05	0.722278	0.963037
g__Gracilibacteriabacteriumoraltaxon872	6.78123e-05	1.01419e-07	5.62969e-05	2.95603e-05	7.49171e-09	1.60728e-05	0.807193	1
g__Mogibacterium	5.3565e-05	3.67253e-09	1.07129e-05	4.43383e-05	2.07501e-09	8.45884e-06	0.538462	0.915837
g__Altererythrobacter	5.90293e-05	1.19721e-08	1.93424e-05	3.74893e-05	4.10306e-09	1.18947e-05	0.370629	0.870548
g__Luteimonas	5.54486e-05	1.8267e-08	2.38923e-05	3.74536e-05	9.52465e-09	1.81228e-05	0.582418	0.915837
g__Bifidobacterium	4.1107e-05	8.88346e-09	1.66616e-05	5.12533e-05	9.47315e-09	1.80737e-05	0.702298	0.942619
g__ErysipelotrichaceaeUCG-004	3.48244e-05	4.40768e-09	1.17363e-05	5.81427e-05	2.20677e-08	2.75854e-05	0.495504	0.893293
g__Moryella	4.28767e-05	6.07443e-09	1.37777e-05	4.43598e-05	4.58876e-09	1.25791e-05	0.946054	1
g__Planctomicrobium	5.27976e-05	2.40925e-08	2.74389e-05	2.95697e-05	5.98233e-09	1.43627e-05	0.554446	0.915837
g__JGI0001001-H03	6.08432e-05	3.89347e-08	3.48814e-05	1.77431e-05	2.12616e-09	8.56246e-06	0.2997	0.776345
g__Rhodopirellula	2.23611e-05	3.58253e-09	1.05808e-05	5.92995e-05	3.94045e-08	3.68616e-05	0.402597	0.885032
g__Desulfovibrio	3.92711e-05	1.36032e-08	2.0618e-05	3.64644e-05	6.16926e-09	1.45854e-05	0.897103	1
g__Wolinella	2.50063e-05	3.25398e-09	1.0084e-05	5.12404e-05	1.46546e-08	2.24795e-05	0.321678	0.796975
g__Streptomyces	4.56572e-05	2.55804e-08	2.82734e-05	2.76063e-05	2.42377e-09	9.14212e-06	0.792208	1
g__LachnospiraceaeNK4A136group	3.66021e-05	6.32949e-09	1.4064e-05	3.64921e-05	4.38225e-09	1.22928e-05	0.995005	1
g__RuminococcaceaeNK4A214group	2.50327e-05	4.79767e-09	1.22445e-05	4.83998e-05	1.53315e-08	2.29928e-05	0.394605	0.885032
g__Woeseia	2.41356e-05	4.23347e-09	1.1502e-05	4.7377e-05	1.17808e-08	2.01553e-05	0.305694	0.776733
g__Succiniclasticum	3.66669e-05	1.19565e-08	1.93298e-05	3.35718e-05	5.5789e-09	1.387e-05	0.887113	1
g__Bacillus	4.29426e-05	1.27191e-08	1.99367e-05	2.46362e-05	4.30055e-09	1.21776e-05	0.487512	0.892639
g__Nitrospira	3.84523e-05	5.32601e-09	1.29011e-05	2.76047e-05	3.41466e-09	1.08511e-05	0.537463	0.915837
g__Aeromicrobium	4.83515e-05	3.19863e-08	3.1616e-05	1.67593e-05	3.24311e-09	1.0575e-05	0.522478	0.915837
g__Ezakiella	5.7114e-05	7.5072e-08	4.84355e-05	6.89644e-06	5.0466e-10	4.17158e-06	0.408591	0.885032
g__Gemmata	3.93581e-05	5.70901e-09	1.33569e-05	2.46645e-05	2.32261e-09	8.9493e-06	0.400599	0.885032
g__Variovorax	4.47754e-05	3.16974e-08	3.14729e-05	1.77418e-05	2.59333e-09	9.45649e-06	0.666334	0.93721
g__[Eubacterium]coprostanoligenesgroup	2.85923e-05	3.69214e-09	1.07415e-05	3.54998e-05	2.7267e-09	9.6966e-06	0.611389	0.918219
g__Iamia	4.91924e-05	1.1817e-08	1.92167e-05	1.18278e-05	5.55237e-10	4.37563e-06	0.0599401	0.378372
g__Pir4lineage	2.41421e-05	1.96052e-09	7.82728e-06	3.84962e-05	5.93584e-09	1.43068e-05	0.413586	0.885032
g__Alphaproteobacteriabacteriumcanineoraltaxon081	3.21493e-05	3.30745e-08	3.21493e-05	2.75702e-05	2.04701e-08	2.65681e-05	0.887113	1
g__Kocuria	4.92137e-05	2.30327e-08	2.68286e-05	8.87281e-06	6.4775e-10	4.72612e-06	0.116883	0.51891
g__Methylotenera	3.75822e-05	1.23867e-08	1.96745e-05	1.97144e-05	3.62698e-09	1.11834e-05	0.533467	0.915837
g__Acidibacter	3.48778e-05	5.33456e-09	1.29114e-05	1.97106e-05	2.1663e-09	8.64291e-06	0.364635	0.866545
g__PrevotellaceaeUCG-001	3.12562e-05	2.97269e-09	9.63829e-06	2.36882e-05	2.87368e-09	9.95452e-06	0.596404	0.915837
g__RuminococcaceaeUCG-002	1.43088e-05	1.42646e-09	6.6766e-06	4.04437e-05	4.82487e-09	1.28986e-05	0.0749251	0.426334
g__ErysipelotrichaceaeUCG-006	2.40937e-05	1.79381e-09	7.48708e-06	2.75953e-05	2.8314e-09	9.88102e-06	0.685998	0.93721
g__Howardella	2.40964e-05	2.05638e-09	8.01634e-06	2.66262e-05	2.10263e-09	8.51495e-06	0.785697	1
g__Pseudoramibacter	2.05292e-05	1.48508e-09	6.81239e-06	3.05624e-05	5.42555e-09	1.3678e-05	0.575425	0.915837
g__Faucicola	3.57112e-06	4.08093e-10	3.57112e-06	4.92701e-05	4.35616e-08	3.87572e-05	0.172827	0.619312
g__Subgroup10	3.13134e-05	5.95217e-09	1.36384e-05	1.775e-05	2.24332e-09	8.79523e-06	0.428571	0.885032
g__RBG-16-58-14	1.07267e-05	1.04292e-09	5.70888e-06	4.05063e-05	1.41913e-08	2.21214e-05	0.208791	0.669458
g__Luteolibacter	3.49025e-05	1.22976e-08	1.96036e-05	1.28159e-05	2.07877e-09	8.46651e-06	0.387612	0.885032
g__Staphylococcus	2.14545e-05	1.69286e-09	7.27336e-06	2.66253e-05	1.12133e-08	1.96638e-05	0.484501	0.892639
g__SH-PL14	2.86195e-05	3.07078e-09	9.79602e-06	1.77791e-05	2.19633e-09	8.70262e-06	0.442557	0.887857
g__Megamonas	8.91965e-07	2.54593e-11	8.91965e-07	4.83164e-05	8.88398e-09	1.75027e-05	0.000999001	0.044844
g__Paracoccus	2.41551e-05	4.03809e-09	1.12334e-05	2.26789e-05	3.99407e-09	1.17357e-05	0.887882	1
g__CandidatusCompetibacter	2.05706e-05	5.50997e-09	1.3122e-05	2.66787e-05	7.15657e-09	1.57092e-05	0.396937	0.885032
g__Paenibacillus	2.86202e-05	5.71821e-09	1.33676e-05	1.67592e-05	3.24313e-09	1.05751e-05	0.528472	0.915837
g__Fimbriiglobus	2.50467e-05	2.89631e-09	9.51366e-06	2.07384e-05	2.98776e-09	1.01502e-05	0.568532	0.915837
g__Desulfobulbus	2.23616e-05	2.84625e-09	9.43108e-06	2.26884e-05	1.0769e-09	6.09382e-06	1	1
g__Ellin6067	3.21896e-05	1.03001e-08	1.7941e-05	1.08518e-05	7.26248e-10	5.0043e-06	0.301698	0.776345
g__Curvibacter	3.75545e-05	2.51947e-08	2.80595e-05	4.92583e-06	2.37207e-10	2.85999e-06	0.240759	0.720494
g__Bulleidia	4.46023e-06	1.63449e-10	2.26004e-06	4.14211e-05	7.63753e-09	1.62285e-05	0.016983	0.190587
g__Phyllobacterium	2.86319e-05	7.37387e-09	1.518e-05	1.28122e-05	9.67981e-10	5.77743e-06	0.404595	0.885032
g__W5053	6.24681e-06	3.01834e-10	3.07121e-06	3.64523e-05	4.48398e-09	1.24346e-05	0.00999001	0.155229
g__Bernardetia	1.78855e-05	3.73992e-09	1.08108e-05	2.37138e-05	6.28066e-09	1.47165e-05	0.368691	0.870548
g__Dyadobacter	2.68268e-05	4.23444e-09	1.15033e-05	1.37966e-05	1.2614e-09	6.59519e-06	0.0485443	0.332405
g__Anderseniella	1.60907e-05	2.21491e-09	8.31961e-06	2.56888e-05	6.18358e-09	1.46023e-05	0.13319	0.540819
g__CandidatusSolibacter	2.50028e-05	2.61892e-09	9.04662e-06	1.57802e-05	1.49695e-09	7.18464e-06	0.173809	0.619312
g__Paenarthrobacter	2.68484e-05	7.37121e-09	1.51773e-05	1.28191e-05	9.10028e-10	5.60181e-06	0.0313398	0.287893
g__Nocardioides	2.59325e-05	2.77253e-09	9.30815e-06	1.18304e-05	1.02287e-09	5.93896e-06	0.0193152	0.205351
g__Flexilinea	2.67776e-05	2.10031e-09	8.10152e-06	9.84927e-06	5.40173e-10	4.31586e-06	0.00416905	0.0935721
g__Falsirhodobacter	2.68302e-05	8.82636e-09	1.66079e-05	8.8832e-06	8.83455e-10	5.51942e-06	0.00209325	0.0672249
g__Ellin6055	2.41548e-05	6.93519e-09	1.47216e-05	1.18257e-05	1.31352e-09	6.73006e-06	0.037778	0.307677
g__Alistipes	1.78456e-05	2.82674e-09	9.3987e-06	1.77542e-05	1.60314e-09	7.43511e-06	1	1
g__Parabacteroides	2.23056e-05	7.87446e-09	1.56868e-05	1.18322e-05	8.48555e-10	5.4093e-06	0.0713481	0.417748
g__Akkermansia	1.42935e-05	1.0543e-09	5.73995e-06	2.07133e-05	3.20867e-09	1.05187e-05	0.323524	0.796975
g__Alloscardovia	3.5675e-06	2.49611e-10	2.79291e-06	3.15355e-05	9.59038e-09	1.81852e-05	0.0789211	0.430149
g__Ralstonia	2.76577e-05	5.64867e-09	1.32861e-05	3.94628e-06	1.00809e-10	1.86445e-06	9.4537e-06	0.00148752
g__Dokdonella	2.23468e-05	3.73306e-09	1.08008e-05	9.86355e-06	1.1849e-09	6.39207e-06	0.0274404	0.277148
g__Acuticoccus	1.43097e-05	2.53789e-09	8.90557e-06	1.77975e-05	5.02198e-09	1.31595e-05	0.607535	0.915837
g__Bryobacter	1.3413e-05	7.93209e-10	4.97873e-06	1.87382e-05	1.59416e-09	7.41425e-06	0.391485	0.885032
g__Synergistes	1.51776e-05	3.89282e-09	1.10295e-05	1.57614e-05	2.53872e-09	9.35639e-06	1	1
g__VeillonellaceaeUCG-001	2.23497e-05	5.85127e-09	1.35223e-05	7.90285e-06	5.22673e-10	4.24537e-06	0.00823416	0.144635
g__Quinella	7.15584e-06	8.45567e-10	5.14043e-06	2.37216e-05	7.05628e-09	1.55987e-05	0.00218091	0.0672249
g__Desulfomicrobium	1.07039e-05	1.51122e-09	6.87208e-06	1.97206e-05	2.80978e-09	9.84322e-06	0.110688	0.50816
g__Citrobacter	6.2567e-06	1.97208e-10	2.48249e-06	2.47019e-05	6.80139e-09	1.53144e-05	0.000567697	0.044844
g__Hyphomicrobium	1.25221e-05	7.90658e-10	4.97072e-06	1.67828e-05	1.43687e-09	7.03899e-06	0.473861	0.892639
g__Anaerolinea	3.57756e-06	2.50961e-10	2.80045e-06	2.6655e-05	3.27399e-09	1.06253e-05	6.02276e-06	0.00148752
g__Tropicimonas	8.04078e-06	8.02536e-10	5.00792e-06	2.17494e-05	6.74105e-09	1.52463e-05	0.0109522	0.163877
g__RuminococcaceaeUCG-011	3.579e-06	2.51289e-10	2.80228e-06	2.57097e-05	1.27798e-08	2.09925e-05	1.10459e-05	0.00148752
g__FamilyXIIIAD3011group	1.16015e-05	6.76741e-10	4.59871e-06	1.57609e-05	1.3151e-09	6.73411e-06	0.459813	0.888826
g__Cryptobacterium	1.33802e-05	1.68116e-09	7.24819e-06	1.38056e-05	9.13658e-10	5.61297e-06	1	1
g__Asticcacaulis	1.69743e-05	1.31066e-09	6.39984e-06	8.87342e-06	1.11607e-09	6.20363e-06	0.129704	0.540211
g__PrevotellaceaeUCG-003	1.25164e-05	1.476e-09	6.79154e-06	1.38093e-05	1.38084e-09	6.90039e-06	0.851199	1
g__Subsaxibacter	1.25097e-05	7.87814e-10	4.96177e-06	1.38015e-05	2.08081e-09	8.47066e-06	0.851199	1
g__Ruminococcus1	1.52046e-05	1.37602e-09	6.55749e-06	1.08356e-05	3.15481e-10	3.29828e-06	0.451202	0.887857
g__Carboxylicivirga	8.93798e-06	1.02644e-09	5.66358e-06	1.7788e-05	4.07187e-09	1.18494e-05	0.0889461	0.443632
g__Arenimonas	1.60989e-05	2.74659e-09	9.26449e-06	8.86919e-06	8.22542e-10	5.32574e-06	0.177337	0.619312
g__AKYG587	2.05852e-05	3.77777e-09	1.08653e-05	3.94407e-06	2.76003e-10	3.08502e-06	0.000700637	0.044844
g__RuminococcaceaeUCG-005	1.43027e-05	6.8635e-10	4.63125e-06	9.85825e-06	7.75191e-10	5.17018e-06	0.433754	0.885032
g__IS-44	1.07362e-05	7.82066e-10	4.94364e-06	1.38012e-05	1.55514e-09	7.32295e-06	0.56005	0.915837
g__Lewinella	8.94399e-06	1.02773e-09	5.66715e-06	1.58109e-05	3.20179e-09	1.05074e-05	0.172105	0.619312
g__Gemmatimonas	1.16153e-05	8.36917e-10	5.11406e-06	1.28228e-05	7.94833e-10	5.23527e-06	0.8461	1
g__Shimia	1.60942e-05	2.58631e-09	8.99012e-06	7.9046e-06	6.97851e-10	4.90549e-06	0.115102	0.516679
g__Massilia	1.69991e-05	5.07016e-09	1.25874e-05	6.90036e-06	3.88275e-10	3.65907e-06	0.0477597	0.332405
g__JTB255marinebenthicgroup	1.25223e-05	2.11163e-09	8.12333e-06	1.08638e-05	9.03814e-10	5.58265e-06	0.84206	1
g__SuccinivibrionaceaeUCG-002	9.84134e-06	1.61895e-09	7.11281e-06	1.38137e-05	1.26504e-09	6.60471e-06	0.428571	0.885032
g__Pedobacter	1.34e-05	5.26181e-10	4.05502e-06	9.87265e-06	6.03115e-10	4.56038e-06	0.549544	0.915837
g__Ruminococcus2	7.14723e-06	2.636e-10	2.87011e-06	1.67716e-05	2.25187e-09	8.81196e-06	0.0457185	0.32404
g__Urania-1B-19marinesedimentgroup	9.82603e-06	1.29709e-09	6.36662e-06	1.28403e-05	1.62031e-09	7.47482e-06	0.545636	0.915837
g__Pedomicrobium	1.34256e-05	1.53709e-09	6.93065e-06	8.87091e-06	5.9004e-10	4.51068e-06	0.414747	0.885032
g__Corynebacterium1	8.04645e-06	2.76818e-10	2.94118e-06	1.48001e-05	5.63988e-10	4.40997e-06	0.156563	0.602396
g__Roseovarius	1.07324e-05	1.51967e-09	6.89127e-06	1.18494e-05	1.5536e-09	7.31932e-06	0.840503	1
g__CandidatusUdaeobacter	1.2518e-05	7.37848e-10	4.80185e-06	9.86241e-06	6.01228e-10	4.55324e-06	0.683974	0.93721
g__Silicimonas	8.04788e-06	1.01616e-09	5.63516e-06	1.4816e-05	1.67942e-09	7.60994e-06	0.156563	0.602396
g__Psychrobacter	9.82578e-06	8.75006e-10	5.22914e-06	1.18293e-05	1.60742e-09	7.44501e-06	0.681541	0.93721
g__PrevotellaceaeNK3B31group	9.83919e-06	1.61759e-09	7.10984e-06	1.08587e-05	1.19569e-09	6.42111e-06	0.83432	1
g__Cetobacterium	5.36427e-06	4.45673e-10	3.73193e-06	1.58043e-05	2.38017e-09	9.05952e-06	0.0193029	0.205351
g__PMMR1	1.60877e-05	1.89932e-09	7.70414e-06	3.95468e-06	2.77674e-10	3.09435e-06	0.00873801	0.14709
g__Cohaesibacter	1.07304e-05	1.51992e-09	6.89184e-06	8.88288e-06	1.11884e-09	6.21133e-06	0.827763	1
g__Methylobacterium	1.25263e-05	1.1091e-09	5.88721e-06	6.90944e-06	7.41299e-10	5.05589e-06	0.27442	0.734363
g__Tunicatimonas	4.47249e-06	3.22891e-10	3.17653e-06	1.58277e-05	5.6213e-09	1.39226e-05	0.0141328	0.17302
g__Bacteroidalesgenomosp.P4oralcloneMB2_G17	3.56773e-06	2.4964e-10	2.79307e-06	1.6756e-05	6.39296e-09	1.48474e-05	0.00335331	0.084671
g__Novosphingobium	9.84132e-06	7.20838e-10	4.74617e-06	9.87307e-06	4.26849e-10	3.83652e-06	1	1
g__Desulfopila	6.25435e-06	3.54993e-10	3.3307e-06	1.3829e-05	1.44525e-09	7.05947e-06	0.0848246	0.434249
g__Qipengyuania	7.15519e-06	2.6448e-10	2.87489e-06	1.18651e-05	2.02911e-09	8.36477e-06	0.273981	0.734363
g__Ilyobacter	1.78771e-06	4.9485e-11	1.24355e-06	1.7776e-05	4.41816e-09	1.2343e-05	0.000135988	0.0137348
g__Sphingomicrobium	6.25992e-06	4.61678e-10	3.79835e-06	1.28369e-05	1.38208e-09	6.90348e-06	0.177772	0.619312
g__Shinella	1.16239e-05	8.91283e-10	5.27756e-06	5.91378e-06	3.13768e-10	3.28931e-06	0.176876	0.619312
g__Parafrigoribacterium	9.84671e-06	1.04045e-09	5.70211e-06	7.88287e-06	3.43846e-10	3.44336e-06	0.655262	0.93721
g__Knoellia	9.84179e-06	8.80218e-10	5.24469e-06	6.8999e-06	5.05226e-10	4.17392e-06	0.490369	0.892639
g__Rhodobacter	3.57893e-06	1.45663e-10	2.13353e-06	1.38352e-05	3.03387e-09	1.02282e-05	0.0157746	0.187439
g__Acidothermus	4.46092e-06	2.16066e-10	2.59847e-06	1.28202e-05	9.69549e-10	5.7821e-06	0.0560249	0.371048
g__Hoeflea	1.2519e-05	8.97176e-10	5.29497e-06	3.94388e-06	1.58968e-10	2.34129e-06	0.0344923	0.302932
g__Lechevalieria	8.93644e-06	8.13239e-10	5.0412e-06	7.88414e-06	3.44064e-10	3.44446e-06	0.818559	1
g__Citreitalea	1.07279e-05	9.36949e-10	5.41107e-06	4.93036e-06	4.71463e-10	4.03204e-06	0.151732	0.595144
g__Curtobacterium	4.47205e-06	2.17276e-10	2.60574e-06	1.18327e-05	2.30913e-09	8.92328e-06	0.0863802	0.43622
g__Mycobacterium	3.57919e-06	1.45676e-10	2.13363e-06	1.18621e-05	2.32369e-09	8.95139e-06	0.042067	0.309001
g__Ohtaekwangia	1.07446e-05	1.47214e-09	6.78266e-06	3.94148e-06	2.7551e-10	3.08226e-06	0.0825061	0.432889
g__Hydrogenophaga	9.83662e-06	6.1477e-10	4.3831e-06	4.92802e-06	1.79049e-10	2.48477e-06	0.219017	0.679991
g__Hasllibacter	3.57414e-06	1.4493e-10	2.12816e-06	1.08548e-05	1.66237e-09	7.57119e-06	0.0673611	0.412332
g__CL500-29marinegroup	9.83274e-06	4.01895e-10	3.5439e-06	3.94171e-06	1.00575e-10	1.86228e-06	0.125166	0.539506
g__Anaerovorax	1.78687e-06	4.94386e-11	1.24296e-06	1.28283e-05	9.69419e-10	5.78172e-06	0.00299482	0.0806606
g__Romboutsia	3.5686e-06	2.49694e-10	2.79337e-06	1.08332e-05	6.64557e-10	4.78704e-06	0.0673611	0.412332
g__Sphaerochaeta	1.15982e-05	4.30458e-09	1.15982e-05	9.8618e-07	2.8204e-11	9.8618e-07	0.00213401	0.0672249
g__Psychrobacillus	6.26135e-06	3.56516e-10	3.33783e-06	6.89962e-06	3.88582e-10	3.66052e-06	1	1
g__Panacagrimonas	8.93751e-06	4.98093e-10	3.9453e-06	3.94407e-06	2.76003e-10	3.08502e-06	0.186994	0.640216
g__mle1-7	3.58034e-06	1.98486e-10	2.49052e-06	9.85785e-06	1.4181e-09	6.99286e-06	0.106203	0.504776
g__Subgroup23	6.25634e-06	3.02696e-10	3.07559e-06	6.90714e-06	7.977e-10	5.2447e-06	1	1
g__Serratia	6.26482e-06	3.56769e-10	3.33902e-06	6.89833e-06	7.38057e-10	5.04482e-06	1	1
g__Gracilibacteriabacteriumoraltaxon871	6.24462e-06	5.11716e-10	3.99889e-06	6.89723e-06	5.63315e-10	4.40734e-06	1	1
g__Pricia	8.05833e-06	9.67929e-10	5.4998e-06	3.94286e-06	1.59069e-10	2.34204e-06	0.274477	0.734363
g__Salinarimonas	7.15556e-06	7.40496e-10	4.81046e-06	4.93983e-06	4.72852e-10	4.03798e-06	0.587145	0.915837
g__Fusibacter	4.46907e-06	2.16866e-10	2.60328e-06	7.90834e-06	8.16746e-10	5.30695e-06	0.407802	0.885032
g__RoseobactercladeNAC11-7lineage	1.78986e-06	1.02515e-10	1.78986e-06	1.08712e-05	1.49373e-09	7.17691e-06	0.00989528	0.155229
g__Anaeromyxobacter	8.92781e-07	2.55058e-11	8.92781e-07	1.18451e-05	1.55344e-09	7.31893e-06	0.00119853	0.0484204
g__Cutibacterium	1.0707e-05	1.03864e-09	5.69714e-06	9.84294e-07	2.80962e-11	9.84294e-07	0.00388841	0.0924068
g__Allisonella	3.56916e-06	2.49822e-10	2.79409e-06	7.88566e-06	1.0447e-09	6.002e-06	0.249613	0.725493
g__Defluviicoccus	7.15869e-06	4.77351e-10	3.86228e-06	3.94438e-06	1.59017e-10	2.34166e-06	0.394734	0.885032
g__Pannonibacter	3.57728e-06	2.51201e-10	2.80179e-06	7.9046e-06	6.97851e-10	4.90549e-06	0.249613	0.725493
g__Ornatilinea	4.47078e-06	2.17153e-10	2.605e-06	6.91933e-06	7.43966e-10	5.06498e-06	0.56735	0.915837
g__Lawsonella	8.94928e-07	2.56287e-11	8.94928e-07	1.08447e-05	5.49658e-10	4.35359e-06	0.00232957	0.0672249
g__Peptoniphilus	8.9222e-07	2.54738e-11	8.9222e-07	9.86298e-06	1.12651e-09	6.23259e-06	0.00450619	0.0958158
g__Kribbella	6.27248e-06	7.29021e-10	4.77304e-06	3.94176e-06	1.00577e-10	1.86231e-06	0.5543	0.915837
g__Achromobacter	5.37208e-06	4.47742e-10	3.74058e-06	4.92921e-06	2.3751e-10	2.86182e-06	1	1
g__Phycicoccus	8.93403e-06	4.44573e-10	3.72732e-06	9.85278e-07	2.81524e-11	9.85278e-07	0.0127738	0.17302
g__PrevotellaceaeUCG-004	8.92893e-06	5.49274e-10	4.14304e-06	9.84997e-07	2.81363e-11	9.84997e-07	0.0127738	0.17302
g__Verrucomicrobium	8.04621e-06	5.404e-10	4.10944e-06	1.97259e-06	1.12842e-10	1.97259e-06	0.0689705	0.415882
g__Labrenzia	4.47078e-06	2.17153e-10	2.605e-06	5.92555e-06	1.01825e-09	5.92555e-06	0.766146	1
g__Pelobacter	4.46618e-06	2.16637e-10	2.60191e-06	4.93283e-06	4.71263e-10	4.03119e-06	1	1
g__Ruminiclostridium9	2.67582e-06	2.2912e-10	2.67582e-06	6.89678e-06	2.71516e-10	3.05984e-06	0.208662	0.669458
g__Gaiella	7.15363e-06	4.75814e-10	3.85606e-06	1.97541e-06	1.13165e-10	1.97541e-06	0.11366	0.51594
g__Modestobacter	6.2628e-06	2.50598e-10	2.79843e-06	2.95888e-06	2.53894e-10	2.95888e-06	0.34973	0.841943
g__Murdochiella	4.46074e-06	3.21206e-10	3.16823e-06	4.92892e-06	7.04535e-10	4.92892e-06	1	1
g__Nitrosospira	7.15807e-06	6.3534e-10	4.45583e-06	9.86293e-07	2.82104e-11	9.86293e-07	0.0411251	0.307677
g__Sporichthya	7.16558e-06	9.55632e-10	5.46475e-06	9.84997e-07	2.81363e-11	9.84997e-07	0.0411251	0.307677
g__Delftia	7.15224e-06	2.63844e-10	2.87143e-06	9.87705e-07	2.82913e-11	9.87705e-07	0.0411251	0.307677
g__Sneathia	8.92373e-07	2.54825e-11	8.92373e-07	7.87705e-06	1.79939e-09	7.87705e-06	0.0165536	0.190587
g__Limibacillus	1.78551e-06	1.02017e-10	1.78551e-06	6.90165e-06	7.3864e-10	5.04682e-06	0.095444	0.464571
g__Ruminiclostridium	7.14989e-06	3.1683e-10	3.14658e-06	9.84406e-07	2.81026e-11	9.84406e-07	0.0411251	0.307677
g__LachnospiraceaeND3007group	1.78914e-06	4.95642e-11	1.24454e-06	6.9199e-06	8.02427e-10	5.26022e-06	0.095444	0.464571
g__Robiginitalea	4.46763e-06	3.22362e-10	3.17393e-06	3.94659e-06	1.59183e-10	2.34288e-06	1	1
g__Herpetosiphon	7.15799e-06	1.63958e-09	7.15799e-06	9.8556e-07	2.81685e-11	9.8556e-07	0.0411251	0.307677
g__Micrococcus	6.25623e-06	2.5003e-10	2.79525e-06	9.87705e-07	2.82913e-11	9.87705e-07	0.0729819	0.42121
g__OM60(NOR5)clade	5.36405e-06	1.28706e-10	2.00551e-06	1.97129e-06	1.12693e-10	1.97129e-06	0.293852	0.770884
g__SEEP-SRB1	3.5737e-06	1.4511e-10	2.12948e-06	3.94472e-06	1.59088e-10	2.34217e-06	1	1
g__Rhizocola	8.96597e-07	2.57244e-11	8.96597e-07	6.90371e-06	7.98218e-10	5.2464e-06	0.0313547	0.287893
g__Algisphaera	1.78986e-06	1.02515e-10	1.78986e-06	5.9336e-06	7.27904e-10	5.01e-06	0.161867	0.616927
g__Geobacter	8.92042e-07	2.54636e-11	8.92042e-07	6.89766e-06	5.63604e-10	4.40847e-06	0.0313547	0.287893
g__RuminococcaceaeUCG-003	1.78385e-06	4.92718e-11	1.24086e-06	4.92465e-06	2.3716e-10	2.85971e-06	0.268453	0.734363
g__Saccharofermentans	3.57429e-06	1.45064e-10	2.12915e-06	2.95888e-06	2.53894e-10	2.95888e-06	1	1
g__Promicromonospora	4.47876e-06	4.30465e-10	3.6677e-06	1.97056e-06	1.1261e-10	1.97056e-06	0.457115	0.887857
g__Phycisphaera	4.46643e-06	2.1668e-10	2.60216e-06	1.97168e-06	1.12738e-10	1.97168e-06	0.457115	0.887857
g__Vibrio	1.78914e-06	4.95642e-11	1.24454e-06	4.93017e-06	4.70993e-10	4.03003e-06	0.268453	0.734363
g__CandidatusChloroploca	5.36796e-06	6.57789e-10	4.53386e-06	9.85644e-07	2.81733e-11	9.85644e-07	0.128199	0.539506
g__Tepidamorphus	3.57728e-06	2.51201e-10	2.80179e-06	2.96278e-06	2.54563e-10	2.96278e-06	1	1
[truncated: 541 more rows]
