# Supplementary material for: Oral Bacteriome and Mycobiome across Stages of Oral Carcinogenesis
Source: Microbiol Spectr. 2022 Nov 29;10(6):e02737-22. doi: 10.1128/spectrum.02737-22 (PMC9769585; doi:10.1128/spectrum.02737-22)
Supplement: Supplemental file 5 — Tables S11 to S13. Download spectrum.02737-22-s0005.xlsx, XLSX file, 0.3 MB [file spectrum.02737-22-s0005.xlsx]

## Sheet: Table S11
Supplementary Table 11	Differentially abundant fungal genera of buccal mucosal samples among three groups
HC versus OSCC
Tax	A_mean	A_variance	A_se	B_mean	B_variance	B_se	pvalue	qvalue
g__unidentified	0.514986	0.0261177	0.0295057	0.45559	0.0366852	0.0355669	0.184815	0.470182
g__	0.125146	0.00383621	0.0113081	0.0929162	0.00525145	0.0134568	0.0779221	0.339968
g__Morchella	0.110082	0.0398378	0.0364407	0.0562465	0.0309265	0.0326562	0.283716	0.611081
g__Clitopilus	0.0110868	0.000250395	0.00288903	0.107799	0.0671221	0.0481098	0.102897	0.382136
g__Candida	0.0126585	0.000300684	0.00316588	0.0459482	0.00313466	0.0103967	0.001998	0.0253428
g__Aspergillus	0.0296312	0.00252437	0.00917309	0.027099	0.000374456	0.00359337	0.813187	0.945858
g__Penicillium	0.0183227	0.00105719	0.00593631	0.0324022	0.00191836	0.00813329	0.182817	0.470182
g__Fusarium	0.0215684	0.000357289	0.00345104	0.020541	0.000302748	0.00323103	0.819181	0.945858
g__Trichoderma	0.0257721	0.00835036	0.0166837	0.00858991	0.000143709	0.00222609	0.433566	0.726546
g__Acremonium	0.00797501	0.000115561	0.00196266	0.0269673	0.000743911	0.00506479	0.001998	0.0253428
g__Mortierella	0.011658	8.95318e-05	0.00172754	0.023112	0.00306591	0.0102821	0.326673	0.630817
g__Malassezia	0.0223499	0.00312979	0.010214	0.0095229	0.00102543	0.00594641	0.326673	0.630817
g__Bipolaris	0.00489672	5.15795e-05	0.00131123	0.016143	0.000592447	0.00451987	0.00899101	0.0805594
g__Magnaporthe	0.0124324	0.000386596	0.00358978	0.00777936	0.000249862	0.00293529	0.325674	0.630817
g__Oidiodendron	0.00159066	5.44071e-06	0.00042586	0.0182029	0.00344824	0.0109043	0.161838	0.470182
g__Chaetomium	0.0037116	1.88882e-05	0.000793477	0.00536964	2.0699e-05	0.000844842	0.127872	0.403428
g__Chrysosporium	0.0049472	0.000143628	0.00218806	0.0031454	3.12967e-05	0.00103884	0.488511	0.726546
g__Ustilaginoidea	0.00519343	0.000300673	0.00316582	0.000728838	1.1254e-05	0.00062295	0.213786	0.520523
g__Aureobasidium	0.0046419	0.000578803	0.00439243	2.8285e-05	2.32012e-08	2.8285e-05	0.100899	0.382136
g__Rhodotorula	0.00195273	3.71598e-05	0.00111295	0.00174006	4.23169e-05	0.00120798	0.931069	1
g__Trechispora	0.00209978	5.54633e-06	0.000429974	0.0013351	5.92686e-06	0.000452078	0.243756	0.571096
g__Russula	0.00228587	8.11962e-06	0.000520244	0.00103394	5.75247e-06	0.000445377	0.0789211	0.339968
g__Cladosporium	0.0023776	1.69363e-05	0.000751361	0.000918498	3.7496e-06	0.000359578	0.0779221	0.339968
g__Microascus	0.00132912	6.66424e-06	0.000471319	0.00181216	2.54398e-05	0.000936608	0.693307	0.887433
g__Simplicillium	0.000997333	4.4393e-06	0.000384677	0.00200175	9.27651e-06	0.000565579	0.156843	0.468438
g__Conlarium	0.00196292	1.26687e-05	0.000649839	0.000955978	3.63774e-06	0.000354174	0.176823	0.470182
g__Coniochaeta	0.00143327	5.46647e-06	0.000426867	0.00103144	7.14672e-06	0.000496426	0.57043	0.793641
g__Mariannaea	0.00235117	6.58718e-05	0.0014818	4.32802e-05	1.48662e-08	2.26413e-05	0.173826	0.470182
g__Blumeria	0.0010935	3.5328e-05	0.00108517	0.00125117	1.0717e-05	0.000607907	0.945055	1
g__Cephalotrichum	0.00168081	1.52389e-05	0.000712714	0.000547644	1.01857e-06	0.000187412	0.125874	0.402797
g__Ascobolus	0.00171564	1.42738e-05	0.000689778	0.000443362	4.1306e-07	0.000119346	0.0579421	0.301838
g__Byssochlamys	0.00125786	5.90519e-06	0.000443666	0.000912079	4.41592e-06	0.000390222	0.546454	0.774719
g__Exophiala	0.000630428	2.3435e-06	0.000279494	0.00149696	5.67977e-06	0.000442554	0.108891	0.390808
g__Colletotrichum	0.000878877	2.45755e-06	0.000286214	0.00091902	3.65804e-06	0.000355161	0.933067	1
g__Sebacina	0.0011968	5.70088e-06	0.000435924	0.000419773	8.14389e-07	0.000167578	0.100899	0.382136
g__Zygosaccharomyces	0.000495603	3.65543e-06	0.000349067	0.00102502	2.9859e-05	0.0010147	0.886114	0.975971
g__Inocybe	0.000318063	2.45166e-07	9.04002e-05	0.00115966	6.82442e-06	0.000485103	0.0839161	0.354664
g__Pseudallescheria	0.000720217	1.97959e-06	0.000256878	0.000644247	3.12545e-06	0.00032829	0.866134	0.965244
g__Coprinopsis	0.000497573	1.60423e-06	0.000231245	0.000867607	1.92231e-06	0.000257462	0.306693	0.630642
g__Meyerozyma	0.00102131	7.38904e-06	0.000496288	0.000316225	1.65508e-06	0.000238897	0.265734	0.601257
g__Conocybe	0.000559932	1.44012e-06	0.000219098	0.00076444	4.38668e-06	0.000388928	0.715285	0.899523
g__Pestalotiopsis	0.00121777	2.03471e-05	0.00082355	8.82087e-05	1.54409e-07	7.29688e-05	0.30969	0.630642
g__Septoria	3.2232e-05	1.0372e-08	1.85939e-05	0.00120933	1.16444e-05	0.000633664	0.0889111	0.361183
g__Schizothecium	0.000440654	9.89353e-07	0.0001816	0.000723815	5.33819e-06	0.00042904	0.679321	0.874528
g__Schizophyllum	0.000377566	4.55758e-07	0.000123256	0.00077615	1.38332e-06	0.000218405	0.123876	0.402149
g__Bannoa	0.000759737	5.58615e-06	0.000431515	0.000353836	6.66887e-07	0.000151645	0.411588	0.709198
g__Umbelopsis	0.000652728	1.71749e-06	0.000239269	0.000414443	1.59733e-06	0.000234692	0.516484	0.736894
g__Tomentella	0.000392883	5.17042e-07	0.000131281	0.000622589	1.90769e-06	0.000256481	0.433566	0.726546
g__Sarocladium	0.000235472	1.849e-07	7.85069e-05	0.000739018	8.16301e-06	0.00053055	0.592408	0.804238
g__Ilyonectria	0.000445663	6.10975e-07	0.000142709	0.000501171	1.45689e-06	0.000224137	0.852148	0.962575
g__Thermomyces	0.000537062	9.53146e-07	0.000178246	0.000406327	6.56037e-07	0.000150406	0.598402	0.807482
g__Phyllactinia	0.000913349	2.15191e-05	0.000846937	3.32765e-06	3.21124e-10	3.32765e-06	0.045954	0.257343
g__Diplodia	0.00085897	2.11164e-05	0.000838975	6.6553e-06	1.2845e-09	6.6553e-06	0.141858	0.435291
g__Thanatephorus	0.000438455	4.86318e-07	0.000127321	0.000371195	1.32898e-06	0.000214072	0.805195	0.945858
g__Hydnum	0.000642678	2.12051e-06	0.000265864	4.82871e-05	6.66047e-09	1.51549e-05	0.015984	0.123463
g__Camarosporium	0.000340378	4.08019e-07	0.000116622	0.000346248	7.73844e-07	0.000163353	0.991009	1
g__Agaricus	0.000416214	7.01005e-07	0.000152862	0.000228114	4.68348e-07	0.000127082	0.343656	0.64286
g__Auricularia	0.000128854	3.73743e-07	0.000111616	0.000512822	6.80377e-07	0.000153171	0.047952	0.261982
g__Ganoderma	0.000471381	3.15708e-06	0.000324401	0.000158803	3.52259e-07	0.000110213	0.464535	0.726546
g__Archaeorhizomyces	0.000134016	1.17436e-07	6.25662e-05	0.000477736	1.95508e-06	0.000259647	0.18981	0.472416
g__Myceliophthora	0.000396752	7.99343e-07	0.000163232	0.000184842	2.6473e-07	9.55439e-05	0.280719	0.610496
g__Neurospora	5.14999e-05	7.95673e-08	5.14999e-05	0.000531721	5.8649e-06	0.000449709	0.243756	0.571096
g__Scutellinia	0.000386885	9.83079e-07	0.000181023	0.000179851	5.69268e-07	0.000140107	0.383616	0.671329
g__Hamigera	0.000394527	9.49958e-07	0.000177947	0.000129893	4.66773e-08	4.01193e-05	0.150849	0.456624
g__Cladorrhinum	0.000133886	9.41353e-08	5.60165e-05	0.000398138	1.15636e-06	0.000199686	0.1998	0.491816
g__Suillus	0.000388568	4.49092e-06	0.000386907	0.000131477	3.8638e-07	0.000115427	0.864136	0.965244
g__Cyphellophora	0.00030559	2.13185e-07	8.42981e-05	0.000168194	1.8816e-07	8.05499e-05	0.253746	0.579991
g__Bjerkandera	0.000175618	3.48643e-07	0.000107803	0.000296585	1.62578e-06	0.000236773	0.817183	0.945858
g__Solicoccozyma	2.58573e-05	2.0058e-08	2.58573e-05	0.000449427	4.38251e-06	0.000388743	0.230769	0.555831
g__Lecanicillium	0.000351501	1.76502e-06	0.000242557	0.00010989	7.75432e-08	5.17098e-05	0.490509	0.726546
g__Pleurotus	0.000262659	8.6113e-07	0.000169423	0.000188066	6.85901e-07	0.000153791	0.679321	0.874528
g__Curvularia	0.000268676	1.2034e-06	0.000200283	0.000181602	1.94434e-07	8.18817e-05	0.903097	0.986799
g__Coccocarpia	0.000401788	1.84238e-06	0.000247816	4.49269e-05	3.52393e-08	3.4859e-05	0.0569431	0.301838
g__Rhizophydium	0.000370481	9.73947e-07	0.00018018	7.66117e-05	5.6748e-08	4.4236e-05	0.0919081	0.361183
g__Zopfiella	0.000255171	3.37629e-07	0.000106086	0.000166572	8.19802e-08	5.31686e-05	0.51049	0.733011
g__Hygrocybe	8.06983e-05	8.71436e-08	5.38961e-05	0.00032322	1.47695e-06	0.000225675	0.375624	0.662519
g__Calcarisporium	3.71374e-05	9.81815e-09	1.80907e-05	0.000344412	3.43996e-06	0.000344412	0.922078	0.997804
g__Lentinus	0.000319243	2.84075e-06	0.00030772	4.66636e-05	5.43151e-08	4.32774e-05	0.664336	0.865181
g__Scytalidium	0.000231615	1.03264e-06	0.00018553	0.000124905	7.40567e-08	5.0534e-05	0.855145	0.962575
g__Entoloma	0.000117772	6.52208e-08	4.66265e-05	0.000241462	1.99644e-07	8.29716e-05	0.186813	0.470182
g__Phialemonium	1.60897e-05	2.14218e-09	8.4502e-06	0.000334845	4.65184e-07	0.000126652	0.001998	0.0253428
g__Trichothecium	0.000165906	3.47617e-07	0.000107644	0.000168245	3.69371e-07	0.000112858	0.983017	1
g__Magnaporthiopsis	0.000269518	1.37258e-06	0.000213899	5.99882e-05	7.70239e-08	5.15364e-05	0.48951	0.726546
g__Scleroderma	0.00023413	4.57126e-07	0.00012344	8.49123e-05	2.95837e-08	3.19394e-05	0.278721	0.610496
g__Clavulinopsis	2.42208e-05	2.71032e-09	9.50494e-06	0.000297909	1.84909e-06	0.000252511	0.494505	0.726546
g__Neophaeococcomyces	0.000315816	2.92974e-06	0.000312503	1.66382e-06	8.0281e-11	1.66382e-06	0.360639	0.651478
g__Mucor	1.12934e-05	3.82624e-09	1.12934e-05	0.000306333	1.3855e-06	0.000218577	0.0629371	0.320407
g__Natantispora	0.000227517	2.11596e-07	8.39834e-05	7.32618e-05	4.64068e-08	4.00029e-05	0.0919081	0.361183
g__Flagelloscypha	0.000212857	2.98507e-07	9.97508e-05	8.49468e-05	1.02945e-07	5.95805e-05	0.280719	0.610496
g__Microdochium	3.2323e-06	1.51315e-10	2.24585e-06	0.000298248	2.31924e-06	0.000282797	0.041958	0.24099
g__Irpex	0.000217252	2.81662e-07	9.68954e-05	6.82961e-05	3.90986e-08	3.67182e-05	0.164835	0.470182
g__Leotia	0.000201486	2.57198e-07	9.2592e-05	8.32468e-05	5.57783e-08	4.38565e-05	0.295704	0.630642
g__Macrophomina	0.00011429	2.03574e-07	8.2376e-05	0.000168838	4.07061e-07	0.000118476	0.59041	0.804238
g__Podospora	0.000108135	6.22483e-08	4.55516e-05	0.000173216	2.19917e-07	8.70823e-05	0.559441	0.787413
g__Geminibasidium	0.000202155	7.07405e-07	0.000153558	7.32508e-05	1.69104e-08	2.41478e-05	0.761239	0.911858
g__Hyphoderma	4.72923e-05	4.18735e-08	3.73602e-05	0.000233073	1.21077e-06	0.00020433	0.562438	0.787413
g__Scedosporium	0.000194703	3.53464e-07	0.000108546	7.9933e-05	1.52083e-08	2.29003e-05	0.464535	0.726546
g__Xenoacremonium	0.000177461	1.40411e-07	6.84133e-05	7.99517e-05	9.35564e-08	5.67986e-05	0.2997	0.630642
g__Sterigmatomyces	0.000149741	6.2862e-07	0.000144755	0.000103212	1.2505e-07	6.56663e-05	0.992008	1
g__Leptospora	7.39704e-05	1.64149e-07	7.39704e-05	0.000179903	3.60708e-07	0.000111527	0.436563	0.726546
g__Lactarius	0.000223164	1.26098e-06	0.000205018	1.66524e-05	5.37548e-09	1.36148e-05	0.493506	0.726546
g__Madurella	0.000221593	8.22067e-07	0.000165536	1.83037e-05	6.71891e-09	1.52213e-05	0.15984	0.470182
g__Micarea	0.00014507	1.64914e-07	7.41427e-05	7.82878e-05	6.507e-08	4.73687e-05	0.48951	0.726546
g__Iodophanus	2.25895e-05	4.15974e-09	1.17753e-05	0.00019654	4.50644e-07	0.000124657	0.308691	0.630642
g__Cladophialophora	9.01929e-05	8.47182e-08	5.31408e-05	0.000124862	1.26535e-07	6.6055e-05	0.698302	0.888748
g__Corynespora	8.39833e-05	1.34516e-07	6.69617e-05	0.000129973	3.48886e-07	0.000109684	0.713287	0.899523
g__Vishniacozyma	0.000161517	2.68188e-07	9.45495e-05	4.83056e-05	2.28363e-08	2.80617e-05	0.352647	0.651478
g__Subulicystidium	0.000205477	5.04341e-07	0.000129659	1.66591e-06	8.04828e-11	1.66591e-06	0.116883	0.392621
g__Thelephora	0.000164275	8.09588e-07	0.000164275	3.49659e-05	9.47553e-09	1.8076e-05	0.995005	1
g__Ovatospora	1.12716e-05	3.81147e-09	1.12716e-05	0.000186496	8.60583e-08	5.4475e-05	0.002997	0.0353331
g__Vermiculariopsiella	2.09736e-05	4.62292e-09	1.24136e-05	0.000171374	8.51701e-07	0.000171374	0.922078	0.997804
g__Golubevia	6.61084e-05	1.06732e-07	5.96468e-05	0.000119801	3.8142e-07	0.000114684	0.724276	0.899523
g__Cortinarius	5.7001e-05	5.03997e-08	4.09877e-05	0.00012322	1.0001e-07	5.87251e-05	0.357642	0.651478
g__Lectera	7.89126e-05	1.50769e-07	7.08917e-05	9.67775e-05	6.46172e-08	4.72036e-05	0.843157	0.962575
g__Akenomyces	0.000103169	8.89003e-08	5.44366e-05	6.82961e-05	4.39236e-08	3.89179e-05	0.632368	0.843157
g__Purpureocillium	3.27327e-06	3.21429e-10	3.27327e-06	0.000169793	1.32034e-07	6.74751e-05	0.000999001	0.018648
g__Lasiodiplodia	4.68872e-05	2.84801e-08	3.08113e-05	0.000122169	3.74432e-07	0.000113629	0.817183	0.945858
g__Diaporthe	0.000152829	4.03717e-07	0.000116005	1.66559e-06	8.04517e-11	1.66559e-06	0.0659341	0.32107
g__Tolypocladium	0.000150557	6.65017e-07	0.000148887	1.66382e-06	8.0281e-11	1.66382e-06	0.478521	0.726546
g__Pyrenochaeta	0.000130842	3.61494e-07	0.000109772	1.16485e-05	7.74337e-10	5.16733e-06	0.507493	0.733011
g__Duddingtonia	4.68163e-05	1.81978e-08	2.46291e-05	9.66088e-05	1.04853e-07	6.013e-05	0.583417	0.804238
g__Beauveria	9.68476e-06	2.81384e-09	9.68476e-06	0.00012815	9.00456e-08	5.57227e-05	0.040959	0.24099
g__Phaeohelotium	1.77125e-05	9.41199e-09	1.77125e-05	0.000118198	2.83917e-08	3.12894e-05	0.00899101	0.0805594
g__Piloderma	8.06963e-06	6.60488e-10	4.69215e-06	0.000128241	1.62306e-07	7.48114e-05	0.110889	0.390808
g__Metarhizium	6.70601e-05	1.21948e-07	6.37568e-05	6.66593e-05	6.56448e-08	4.75775e-05	0.981019	1
g__Sagenomella	0.000117484	4.02501e-07	0.000115831	8.32201e-06	5.10597e-10	4.19605e-06	0.952048	1
g__Trichocladium	4.83559e-06	7.01488e-10	4.83559e-06	0.000121597	6.46076e-08	4.72001e-05	0.00999001	0.0860678
g__Knufia	4.02964e-05	1.1946e-08	1.99549e-05	8.33007e-05	6.03599e-08	4.56221e-05	0.464535	0.726546
g__Myrmecridium	6.13626e-05	6.60276e-08	4.6914e-05	6.15622e-05	7.71231e-08	5.15695e-05	0.994006	1
g__Puccinia	1.61703e-05	6.38875e-09	1.45931e-05	0.000106595	1.5572e-07	7.32779e-05	0.27972	0.610496
g__Astraeus	3.22264e-06	1.50409e-10	2.23911e-06	0.000119967	3.82361e-07	0.000114825	0.301698	0.630642
g__Ramariopsis	0.000106278	2.97824e-07	9.96366e-05	1.33251e-05	3.15071e-09	1.04233e-05	0.656344	0.859772
g__Pseudophialophora	5.32069e-05	1.9259e-08	2.53371e-05	6.49305e-05	3.95071e-08	3.69095e-05	0.847153	0.962575
g__Trichosporon	0.000114929	2.03081e-07	8.22762e-05	1.66382e-06	8.0281e-11	1.66382e-06	0.184815	0.470182
g__Apiosordaria	6.94427e-05	3.61168e-08	3.46972e-05	4.83043e-05	2.38371e-08	2.867e-05	0.649351	0.855615
g__Monosporascus	3.23047e-05	8.80429e-09	1.71312e-05	8.49393e-05	1.34454e-07	6.80908e-05	0.753247	0.907136
g__Alternaria	5.63606e-05	4.02171e-08	3.66138e-05	5.66099e-05	2.69736e-08	3.04979e-05	0.991009	1
g__Sistotremastrum	3.21921e-06	1.5009e-10	2.23674e-06	0.000106485	3.28831e-07	0.000106485	0.74026	0.90611
g__Arthrobotrys	6.45766e-05	9.06905e-08	5.4982e-05	3.99794e-05	2.70184e-08	3.05232e-05	0.722278	0.899523
g__Preussia	8.07619e-05	4.78884e-08	3.99535e-05	2.16527e-05	6.59738e-09	1.5083e-05	0.174825	0.470182
g__Bullera	9.08662e-05	2.38783e-07	8.92157e-05	6.6553e-06	1.2845e-09	6.6553e-06	0.623377	0.836146
g__Stemphylium	4.0407e-05	2.2246e-08	2.72311e-05	5.83328e-05	8.21662e-08	5.32289e-05	0.881119	0.975971
g__Metacordyceps	4.36914e-05	3.84722e-08	3.58107e-05	5.32573e-05	4.17962e-08	3.79638e-05	0.806194	0.945858
g__Articulospora	6.77355e-05	3.48969e-08	3.41061e-05	2.66545e-05	7.43443e-09	1.60112e-05	0.317682	0.630817
g__Torula	2.90683e-05	1.63007e-08	2.331e-05	6.66688e-05	1.28897e-07	6.66688e-05	0.748252	0.907136
g__Psathyrella	7.10837e-05	5.29316e-08	4.20046e-05	2.16571e-05	5.76671e-09	1.41015e-05	0.35964	0.651478
g__Ceratobasidium	6.46379e-05	2.55654e-08	2.91921e-05	2.83029e-05	1.22376e-08	2.05423e-05	0.330669	0.633076
g__Poaceascoma	7.42339e-05	4.48906e-08	3.86827e-05	1.49926e-05	4.18556e-09	1.20137e-05	0.176823	0.470182
g__Schizopora	8.53586e-05	2.18583e-07	8.53586e-05	3.33006e-06	3.21589e-10	3.33006e-06	0.751249	0.907136
g__Gymnopilus	4.83068e-06	7.00065e-10	4.83068e-06	8.49945e-05	2.09498e-07	8.49945e-05	0.4995	0.726546
g__Synchytrium	5.81087e-05	2.86747e-08	3.09164e-05	2.66217e-05	1.40634e-08	2.20214e-05	0.403596	0.700819
g__Myrothecium	1.61654e-05	1.67861e-09	7.48022e-06	6.82995e-05	5.62663e-08	4.40479e-05	0.342657	0.64286
g__Paecilomyces	4.02273e-05	3.50134e-08	3.4163e-05	4.32532e-05	4.24467e-08	3.82581e-05	0.888831	0.975971
g__Hypochnicium	4.68173e-05	2.50279e-08	2.88836e-05	3.49919e-05	2.60126e-08	2.99497e-05	0.325385	0.630817
g__Papiliotrema	8.07498e-06	9.83267e-10	5.72499e-06	7.32083e-05	1.55424e-07	7.32083e-05	0.737263	0.90611
g__Galerina	2.58098e-05	6.57776e-09	1.48074e-05	4.9949e-05	2.25497e-08	2.78851e-05	0.498501	0.726546
g__Apiotrichum	6.46509e-06	2.81055e-10	3.0608e-06	6.99431e-05	1.05038e-07	6.0183e-05	0.441558	0.726546
g__Lecythophora	2.10146e-05	5.77405e-09	1.38733e-05	5.49621e-05	3.57932e-08	3.51319e-05	0.471528	0.726546
g__Geosmithia	3.23908e-06	3.14748e-10	3.23908e-06	7.16075e-05	1.94268e-08	2.58822e-05	0.003996	0.0447552
g__Remersonia	6.15208e-05	6.28069e-08	4.57555e-05	1.16592e-05	7.7593e-10	5.17264e-06	0.495504	0.726546
g__Polyschema	5.1662e-05	1.37446e-08	2.14045e-05	2.16492e-05	5.09516e-09	1.3255e-05	0.244755	0.571096
g__Issatchenkia	6.60155e-05	9.55826e-08	5.64454e-05	3.32765e-06	3.21124e-10	3.32765e-06	0.253746	0.579991
g__Acaulium	1.61322e-05	2.80131e-09	9.66318e-06	5.49215e-05	3.3542e-08	3.40091e-05	0.317682	0.630817
g__Dichotomopilus	3.55355e-05	1.21541e-08	2.0128e-05	2.99881e-05	1.25765e-08	2.08248e-05	0.637593	0.845093
g__Pseudohydnum	4.19569e-05	1.352e-08	2.12289e-05	1.83218e-05	3.40217e-09	1.08313e-05	0.0206635	0.14931
g__Cyathus	4.67992e-05	1.44739e-08	2.1965e-05	1.33244e-05	2.48239e-09	9.25201e-06	0.000795508	0.0178194
g__Pseudaleuria	4.68101e-05	9.94462e-09	1.82068e-05	1.16579e-05	1.60941e-09	7.44963e-06	0.000331917	0.0106213
g__Syncephalis	4.51962e-05	1.87682e-08	2.50121e-05	1.16552e-05	3.93947e-09	1.16552e-05	0.000536927	0.015034
g__Rhodosporidiobolus	4.67994e-05	1.76721e-08	2.42708e-05	9.99018e-06	2.89431e-09	9.99018e-06	0.000124739	0.00551895
g__Mycothermus	3.38865e-05	1.11718e-08	1.92975e-05	1.83046e-05	4.55868e-09	1.25378e-05	0.111659	0.390808
g__Hypomyces	4.0483e-05	4.52721e-08	3.88468e-05	9.99018e-06	2.89431e-09	9.99018e-06	0.000918211	0.018648
g__Halosarpheia	2.25831e-05	2.70077e-09	9.48818e-06	2.83143e-05	6.75326e-09	1.52601e-05	0.592096	0.804238
g__Phaeoacremonium	2.09569e-05	4.46554e-09	1.22005e-05	2.99892e-05	2.32468e-08	2.83128e-05	0.371223	0.659952
g__Stephanonectria	3.06342e-05	7.01456e-09	1.52911e-05	1.66664e-05	8.05529e-09	1.66664e-05	0.137519	0.427838
g__Amanita	2.73997e-05	1.1075e-08	1.92137e-05	1.99911e-05	9.75745e-09	1.83429e-05	0.459964	0.726546
g__Fusariella	4.51433e-05	1.91871e-08	2.52897e-05	1.66567e-06	8.04595e-11	1.66567e-06	1.22109e-07	2.73525e-05
g__Humicola	8.06517e-06	1.3058e-09	6.59747e-06	3.6625e-05	5.59896e-09	1.38949e-05	0.000780327	0.0178194
g__Pseudotomentella	2.61593e-05	1.80763e-08	2.45468e-05	1.83148e-05	5.06264e-09	1.32126e-05	0.443682	0.726546
g__Basidiobolus	6.44745e-06	1.24709e-09	6.44745e-06	3.85076e-05	4.30023e-08	3.85076e-05	0.000147829	0.00551895
g__Itersonilia	3.55406e-05	3.14363e-08	3.23709e-05	8.31792e-06	2.00644e-09	8.31792e-06	0.00156896	0.0251033
g__Kurtzmanomyces	4.02168e-05	4.85218e-08	4.02168e-05	1.66382e-06	8.0281e-11	1.66382e-06	8.63127e-07	8.41713e-05
g__Zasmidium	9.66464e-06	2.80216e-09	9.66464e-06	3.3332e-05	2.62141e-08	3.00655e-05	0.00530149	0.0565492
g__Melanocarpus	1.28946e-05	2.40806e-09	8.95927e-06	2.83129e-05	5.75347e-09	1.40853e-05	0.0717378	0.334776
g__Rhizophagus	3.22966e-06	3.12921e-10	3.22966e-06	3.83001e-05	3.88739e-08	3.66126e-05	8.0004e-06	0.000448023
g__Cystobasidium	1.61023e-06	7.7785e-11	1.61023e-06	3.82795e-05	1.80252e-08	2.49311e-05	1.12729e-06	8.41713e-05
g__Peniophora	1.12716e-05	3.81147e-09	1.12716e-05	2.49944e-05	1.16166e-08	2.00143e-05	0.088775	0.361183
g__Talaromyces	8.04337e-06	1.94087e-09	8.04337e-06	2.6638e-05	2.26162e-09	8.83101e-06	0.0154504	0.123463
g__Bionectria	8.05698e-06	6.58056e-10	4.6835e-06	2.49624e-05	9.08535e-09	1.76999e-05	0.0245773	0.172041
g__Laccaria	1.77546e-05	6.36813e-09	1.45695e-05	1.49851e-05	2.34895e-09	8.9999e-06	0.82426	0.946843
g__Zygosporium	4.83232e-06	7.00539e-10	4.83232e-06	2.83201e-05	1.62599e-08	2.36788e-05	0.00128009	0.022057
g__Clavaria	2.41846e-05	6.57758e-09	1.48072e-05	6.66012e-06	1.28636e-09	6.66012e-06	0.0194993	0.145595
g__Bartalinia	2.2605e-05	1.14397e-08	1.95275e-05	6.66012e-06	1.28636e-09	6.66012e-06	0.0312663	0.212232
g__Hypoxylon	1.13124e-05	2.22061e-09	8.60351e-06	1.66696e-05	8.0584e-09	1.66696e-05	0.474432	0.726546
g__Volutella	3.21735e-06	3.1054e-10	3.21735e-06	2.32902e-05	1.57305e-08	2.32902e-05	0.00203648	0.0253428
g__Funneliformis	1.9327e-05	6.52978e-09	1.47533e-05	6.6635e-06	7.87472e-10	5.21097e-06	0.0774191	0.339968
g__Clonostachys	1.6133e-05	3.28494e-09	1.04641e-05	9.99645e-06	2.89794e-09	9.99645e-06	0.45545	0.726546
g__Phallus	1.77347e-05	3.78801e-09	1.12369e-05	6.66012e-06	1.28636e-09	6.66012e-06	0.119184	0.392621
g__Powellomyces	2.09587e-05	3.65983e-09	1.10451e-05	3.33215e-06	3.21994e-10	3.33215e-06	0.00749366	0.0729817
g__Pseudeurotium	2.09856e-05	1.12689e-08	1.93812e-05	3.33239e-06	1.55269e-10	2.3139e-06	0.00749366	0.0729817
g__Cytospora	1.28923e-05	3.05257e-09	1.00872e-05	9.99645e-06	2.89794e-09	9.99645e-06	0.790908	0.942359
g__Gibellulopsis	1.61773e-05	7.85115e-09	1.61773e-05	6.66366e-06	1.28773e-09	6.66366e-06	0.180359	0.470182
g__Junewangia	6.45332e-06	7.63815e-10	5.04584e-06	1.49918e-05	6.51785e-09	1.49918e-05	0.173203	0.470182
g__Leucocoprinus	8.07209e-06	8.24343e-10	5.24196e-06	1.33152e-05	9.81324e-10	5.81711e-06	0.417084	0.713181
g__Coprinellus	1.61199e-05	2.63337e-09	9.36904e-06	3.33215e-06	3.21994e-10	3.33215e-06	0.0388675	0.237814
g__Phialocephala	1.61661e-05	3.13901e-09	1.02291e-05	1.66503e-06	8.03974e-11	1.66503e-06	0.0118305	0.0981494
g__Xeromyces	9.66854e-06	1.35495e-09	6.72049e-06	8.31912e-06	2.00703e-09	8.31912e-06	1	1
g__Marchandiobasidium	1.46811e-05	4.17302e-09	1.17941e-05	3.33167e-06	3.219e-10	3.33167e-06	0.0658067	0.32107
g__Mycoarachis	1.12893e-05	2.04878e-09	8.26394e-06	4.99823e-06	7.24486e-10	4.99823e-06	0.344389	0.64286
g__Lyophyllum	1.30931e-05	5.14286e-09	1.30931e-05	1.66398e-06	8.02965e-11	1.66398e-06	0.0392819	0.237814
g__Catenaria	3.22357e-06	3.11742e-10	3.22357e-06	1.1653e-05	3.93795e-09	1.1653e-05	0.104064	0.382136
g__Ramularia	1.28895e-05	2.56685e-09	9.24996e-06	1.66495e-06	8.03896e-11	1.66495e-06	0.0392819	0.237814
g__Cutaneotrichosporon	1.1268e-05	2.84419e-09	9.73685e-06	1.66382e-06	8.0281e-11	1.66382e-06	0.0705968	0.334776
g__Nakataea	6.45338e-06	1.24938e-09	6.45338e-06	6.66012e-06	1.28636e-09	6.66012e-06	1	1
g__Leccinum	1.61413e-06	7.81622e-11	1.61413e-06	1.16607e-05	2.94332e-09	1.00744e-05	0.0362038	0.237814
g__Pithya	8.07063e-06	1.95405e-09	8.07063e-06	4.99823e-06	7.24486e-10	4.99823e-06	0.726847	0.899523
g__Botryosphaeria	3.23656e-06	3.1426e-10	3.23656e-06	9.99291e-06	2.06312e-09	8.43458e-06	0.173023	0.470182
g__Nakazawaea	1.63663e-06	8.03572e-11	1.63663e-06	8.31992e-06	2.00741e-09	8.31992e-06	0.119189	0.392621
g__Rhizopus	3.22357e-06	3.11742e-10	3.22357e-06	6.66309e-06	4.54072e-10	3.95698e-06	0.445865	0.726546
g__Pezicula	1.61335e-06	7.80865e-11	1.61335e-06	8.32684e-06	1.34412e-09	6.808e-06	0.119189	0.392621
g__Sawadaea	4.85013e-06	7.05713e-10	4.85013e-06	4.99195e-06	7.22669e-10	4.99195e-06	1	1
g__Wallrothiella	1.61413e-06	7.81622e-11	1.61413e-06	4.99702e-06	7.24136e-10	4.99702e-06	0.367124	0.657886
g__Thermoascus	3.22825e-06	3.12649e-10	3.22825e-06	3.32701e-06	3.21e-10	3.32701e-06	1	1
g__Tilletiopsis	3.22694e-06	1.50812e-10	2.24211e-06	1.66672e-06	8.05607e-11	1.66672e-06	1	1
g__Neonectria	1.61077e-06	7.78377e-11	1.61077e-06	1.66423e-06	8.03198e-11	1.66423e-06	1	1
OPL versus OSCC
Tax	A_mean	A_variance	A_se	B_mean	B_variance	B_se	pvalue	qvalue
g__unidentified	0.491077	0.036597	0.033818	0.455809	0.0367091	0.0355785	0.504496	0.75831
g__	0.137256	0.00611739	0.0138264	0.0929579	0.00525593	0.0134625	0.035964	0.174066
g__Clitopilus	0.0259497	0.0158894	0.0222833	0.10777	0.0670941	0.0480998	0.0899101	0.302198
g__Candida	0.0544364	0.0174963	0.0233829	0.0459859	0.00314048	0.0104064	0.763237	0.947789
g__Trichoderma	0.0818813	0.0244001	0.0276134	0.00859853	0.000144066	0.00222886	0.015984	0.107448
g__Morchella	0.0181252	0.00488453	0.0123548	0.0562656	0.0309411	0.032664	0.33966	0.637192
g__Penicillium	0.0305531	0.00348108	0.0104299	0.0324245	0.00192118	0.00813926	0.883117	1
g__Aspergillus	0.0151434	0.000218102	0.00261069	0.0271162	0.000375814	0.00359988	0.00699301	0.0629866
g__Mortierella	0.0117316	0.000159949	0.00223571	0.0231328	0.00307548	0.0102981	0.342657	0.63787
g__Malassezia	0.0221241	0.00423506	0.0115042	0.00952382	0.00102533	0.00594611	0.383616	0.682612
g__Acremonium	0.00579023	0.00017853	0.002362	0.0269784	0.000744653	0.00506732	0.000999001	0.0161172
g__Fusarium	0.0102855	7.88137e-05	0.00156937	0.0205537	0.000303268	0.00323381	0.00799201	0.0690738
g__Bipolaris	0.0140676	0.00100351	0.00559996	0.0161555	0.00059343	0.00452361	0.787213	0.947789
g__Oidiodendron	0.00115022	1.18161e-05	0.000607662	0.0182064	0.00344891	0.0109054	0.128871	0.331775
g__Magnaporthe	0.0104651	0.000279379	0.00295476	0.00778255	0.000250075	0.00293654	0.538462	0.775641
g__Chaetomium	0.00737492	5.39897e-05	0.00129891	0.00537263	2.07349e-05	0.000845574	0.212787	0.464089
g__Trechispora	0.00904015	0.000530718	0.00407246	0.00133654	5.95835e-06	0.000453277	0.014985	0.103611
g__Microascus	0.00477385	8.16243e-05	0.00159711	0.00181265	2.54561e-05	0.000936909	0.108891	0.314329
g__Ustilaginoidea	0.00431358	0.000317919	0.00315198	0.000730954	1.13317e-05	0.000625098	0.256743	0.517766
g__Chrysosporium	0.00109971	9.07117e-06	0.000532423	0.00314582	3.13124e-05	0.0010391	0.0839161	0.300471
g__Conocybe	0.00250206	2.17879e-05	0.00082515	0.000764741	4.39069e-06	0.000389106	0.0589411	0.25471
g__Cladosporium	0.00230712	2.21524e-05	0.000832023	0.00091928	3.76866e-06	0.000360491	0.128871	0.331775
g__Russula	0.00191889	8.79139e-06	0.000524148	0.00103481	5.76235e-06	0.00044576	0.214785	0.464089
g__Rhodotorula	0.000941749	9.03279e-06	0.000531295	0.00173986	4.2305e-05	0.00120781	0.662338	0.880691
g__Meyerozyma	0.00218742	3.47303e-05	0.00104179	0.000316297	1.65526e-06	0.00023891	0.0739261	0.279533
g__Inocybe	0.00107173	4.89278e-06	0.000391023	0.00115968	6.83357e-06	0.000485428	0.88012	1
g__Blumeria	0.000936346	2.01979e-05	0.00079447	0.00125252	1.07308e-05	0.000608298	0.814186	0.965848
g__Cephalotrichum	0.00154573	3.09012e-05	0.000982682	0.000548044	1.01944e-06	0.000187491	0.46953	0.744918
g__Simplicillium	0.000206106	6.03668e-07	0.000137349	0.00200312	9.28827e-06	0.000565937	0.001998	0.0254482
g__Conlarium	0.0010166	4.9776e-06	0.000394398	0.000956649	3.64302e-06	0.000354431	0.91009	1
g__Coniochaeta	0.000811067	1.79577e-05	0.000749118	0.00103332	7.2002e-06	0.00049828	0.809191	0.964651
g__Ilyonectria	0.00123931	4.20157e-06	0.000362352	0.000501394	1.45775e-06	0.000224203	0.0869131	0.300471
g__Zygosaccharomyces	0.000763675	1.07896e-05	0.000580669	0.00102313	2.97467e-05	0.00101279	0.913087	1
g__Pseudallescheria	0.00099503	2.30517e-06	0.000268397	0.000645345	3.1419e-06	0.000329152	0.431568	0.72326
g__Exophiala	9.98789e-05	5.53964e-08	4.16069e-05	0.00149814	5.68889e-06	0.000442909	0.002997	0.032967
g__Byssochlamys	0.000622561	4.95841e-06	0.000393637	0.000911266	4.4046e-06	0.000389722	0.648352	0.875612
g__Septoria	0.000285352	2.35912e-06	0.000271519	0.00120957	1.16469e-05	0.000633733	0.135864	0.346096
g__Ascobolus	0.000903516	6.41946e-06	0.000447893	0.00044343	4.13064e-07	0.000119347	0.430569	0.72326
g__Colletotrichum	0.000414479	3.30101e-07	0.000101566	0.000919535	3.65871e-06	0.000355193	0.213786	0.464089
g__Sebacina	0.000781721	1.15192e-06	0.00018973	0.000419684	8.13492e-07	0.000167486	0.154845	0.37851
g__Sarocladium	0.000490411	7.80422e-07	0.000156167	0.000739271	8.16407e-06	0.000530584	0.917083	1
g__Cladorrhinum	0.000760433	1.60922e-06	0.00022425	0.000398002	1.15368e-06	0.000199455	0.235764	0.483516
g__Tomentella	0.000533655	6.53473e-07	0.000142902	0.000623572	1.91844e-06	0.000257202	0.781219	0.947789
g__Thanatephorus	0.000649891	1.46535e-06	0.000213991	0.000371427	1.33072e-06	0.000214212	0.416583	0.714987
g__Hamigera	0.000826193	3.00418e-06	0.000306399	0.000130011	4.67681e-08	4.01583e-05	0.023976	0.14319
g__Trichothecium	0.000777863	5.59221e-06	0.000418039	0.000168325	3.69755e-07	0.000112917	0.151848	0.377439
g__Coprinopsis	6.64743e-05	4.1408e-08	3.59722e-05	0.000868273	1.9249e-06	0.000257635	0.002997	0.032967
g__Magnaporthiopsis	0.000782123	7.05789e-06	0.000469637	6.0271e-05	7.78565e-08	5.18141e-05	0.0529471	0.241758
g__Cyphellophora	0.000680644	6.37462e-06	0.000446326	0.000168204	1.8785e-07	8.04834e-05	0.311688	0.589286
g__Schizothecium	0.000166082	3.66558e-07	0.000107028	0.000723774	5.33916e-06	0.000429079	0.220779	0.471288
g__Bjerkandera	0.000535662	4.95053e-06	0.000393324	0.000296157	1.61991e-06	0.000236345	0.65035	0.875612
g__Archaeorhizomyces	0.000367419	4.86496e-07	0.0001233	0.000477696	1.95506e-06	0.000259646	0.766234	0.947789
g__Iodophanus	0.000591428	1.25058e-06	0.000197688	0.000196593	4.50936e-07	0.000124698	0.0979021	0.307692
g__Umbelopsis	0.000378608	2.86061e-07	9.45484e-05	0.000414464	1.59689e-06	0.00023466	0.954046	1
g__Camarosporium	0.000421919	4.30522e-07	0.000115991	0.00034642	7.74235e-07	0.000163394	0.748252	0.938222
g__Thermomyces	0.000328571	5.88213e-07	0.000135579	0.000406648	6.56924e-07	0.000150508	0.716284	0.925481
g__Hygrocybe	0.000334587	6.02831e-07	0.000137253	0.000322781	1.47189e-06	0.000225289	0.962038	1
g__Agaricus	0.000408561	6.30581e-07	0.000140377	0.000228284	4.68992e-07	0.00012717	0.360639	0.656201
g__Bannoa	0.000277783	2.44171e-06	0.000276231	0.000354046	6.67446e-07	0.000151708	0.91009	1
g__Microdochium	0.000315761	2.44629e-06	0.00027649	0.000297919	2.31364e-06	0.000282455	0.881119	1
g__Entoloma	0.000355466	3.28087e-07	0.000101256	0.000241492	1.9967e-07	8.29769e-05	0.412587	0.713187
g__Neurospora	8.79403e-05	2.38862e-07	8.63971e-05	0.000529744	5.80533e-06	0.000447419	0.492507	0.744918
g__Cladophialophora	0.000429032	5.90289e-07	0.000135818	0.000124868	1.26592e-07	6.60698e-05	0.04995	0.23246
g__Scutellinia	0.000360211	1.30274e-06	0.000201769	0.000179938	5.69532e-07	0.000140139	0.56044	0.797802
g__Leotia	0.000416846	2.2584e-06	0.00026566	8.33314e-05	5.58769e-08	4.38952e-05	0.293706	0.559661
g__Duddingtonia	0.000402291	9.52886e-07	0.000172562	9.66387e-05	1.04949e-07	6.01574e-05	0.0979021	0.307692
g__Scytalidium	0.000361837	3.90722e-06	0.000349429	0.000124938	7.40976e-08	5.05479e-05	0.993007	1
g__Myceliophthora	0.000308571	6.74001e-07	0.000145129	0.000184977	2.65119e-07	9.56139e-05	0.511489	0.759388
g__Auricularia	9.06805e-06	2.63134e-09	9.06805e-06	0.000513281	6.81752e-07	0.000153325	0.000999001	0.0161172
g__Curvularia	0.00030426	5.21879e-07	0.000127706	0.000181891	1.953e-07	8.20639e-05	0.451548	0.733387
g__Solicoccozyma	1.81159e-05	1.0502e-08	1.81159e-05	0.000450119	4.39807e-06	0.000389432	0.231768	0.479384
g__Podospora	0.000219327	1.79682e-07	7.49337e-05	0.000173262	2.19946e-07	8.70882e-05	0.705295	0.925481
g__Lecythophora	0.00031492	2.93223e-07	9.57248e-05	5.49791e-05	3.58262e-08	3.51481e-05	0.010989	0.0805861
g__Mucor	8.61262e-05	9.8342e-08	5.54363e-05	0.000306714	1.39023e-06	0.00021895	0.442557	0.728564
g__Natantispora	0.000279739	4.78725e-07	0.000122312	7.33169e-05	4.64719e-08	4.0031e-05	0.108891	0.314329
g__Calcarisporium	3.18478e-05	1.66465e-08	2.28079e-05	0.000345596	3.46365e-06	0.000345596	0.733267	0.925481
g__Zopfiella	0.000173834	8.95405e-08	5.28975e-05	0.000166575	8.19146e-08	5.31473e-05	0.909091	1
g__Geminibasidium	0.000248697	1.30309e-06	0.000201796	7.32607e-05	1.69057e-08	2.41445e-05	0.654346	0.875612
g__Phialemonium	3.08688e-06	3.04922e-10	3.08688e-06	0.000335607	4.6945e-07	0.000127232	0.000999001	0.0161172
g__Akenomyces	0.000243349	3.41533e-07	0.00010331	6.83262e-05	4.3984e-08	3.89447e-05	0.124875	0.331066
g__Lectera	0.000216116	1.99751e-07	7.90078e-05	9.65848e-05	6.4079e-08	4.70066e-05	0.211788	0.464089
g__Clavulinopsis	3.02852e-05	1.01193e-08	1.77828e-05	0.000298675	1.86123e-06	0.000253339	0.463536	0.744918
g__Golubevia	0.000191827	9.29172e-07	0.000170401	0.000120192	3.84049e-07	0.000115079	0.72028	0.925481
g__Madurella	0.000253519	5.89388e-07	0.000135714	1.83093e-05	6.71983e-09	1.52223e-05	0.014985	0.103611
g__Macrophomina	0.000114659	2.44112e-07	8.73414e-05	0.000168924	4.07343e-07	0.000118517	0.549451	0.786787
g__Hyphoderma	3.7931e-05	1.58433e-08	2.22509e-05	0.000233241	1.21265e-06	0.000204488	0.594406	0.841206
g__Apiosordaria	0.000198079	2.3777e-07	8.61992e-05	4.83503e-05	2.38973e-08	2.87062e-05	0.106893	0.314329
g__Alternaria	0.000187387	1.7661e-07	7.42905e-05	5.66559e-05	2.70514e-08	3.05419e-05	0.0819181	0.300471
g__Hydnum	0.00019089	4.57966e-07	0.00011963	4.83291e-05	6.67194e-09	1.5168e-05	0.355644	0.652015
g__Thelephora	0.000197793	8.46058e-07	0.000162602	3.49941e-05	9.49191e-09	1.80916e-05	0.478521	0.744918
g__Podosphaera	4.52309e-06	6.54666e-10	4.52309e-06	0.000246361	1.14334e-06	0.000198559	0.001998	0.0254482
g__Metacordyceps	0.000178403	1.23561e-07	6.21393e-05	5.33062e-05	4.18669e-08	3.79959e-05	0.0869131	0.300471
g__Piloderma	9.36965e-05	1.33384e-07	6.4562e-05	0.000128357	1.62667e-07	7.48946e-05	0.734266	0.925481
g__Scleroderma	0.000131523	8.47302e-08	5.1457e-05	8.49447e-05	2.95963e-08	3.19462e-05	0.447552	0.731809
g__Pleurotus	3.63886e-05	5.62669e-09	1.32602e-05	0.000188624	6.90561e-07	0.000154313	0.511489	0.759388
g__Pseudotomentella	0.00018738	1.05055e-06	0.000181189	1.83028e-05	5.05847e-09	1.32072e-05	0.787213	0.947789
g__Cortinarius	8.77175e-05	4.00844e-08	3.53926e-05	0.000123276	1.00154e-07	5.87673e-05	0.632368	0.873626
g__Purpureocillium	3.61847e-05	4.18986e-08	3.61847e-05	0.000169824	1.32001e-07	6.74666e-05	0.047952	0.227537
g__Myrmecridium	0.000132454	1.73602e-07	7.36551e-05	6.16138e-05	7.72418e-08	5.16092e-05	0.490509	0.744918
g__Knufia	0.000111804	1.53297e-07	6.92137e-05	8.32649e-05	6.02821e-08	4.55927e-05	0.776224	0.947789
g__Leptospora	1.51067e-05	3.83194e-09	1.0943e-05	0.000180472	3.63987e-07	0.000112032	0.137862	0.347527
g__Suillus	5.59073e-05	1.67514e-08	2.28797e-05	0.000131463	3.86402e-07	0.000115431	0.892108	1
g__Sawadaea	0.000169441	9.01958e-07	0.000167887	4.9922e-06	7.22738e-10	4.9922e-06	0.62038	0.862827
g__Lecanicillium	7.4013e-05	5.09258e-08	3.98927e-05	0.000109982	7.77492e-08	5.17784e-05	0.614386	0.85943
g__Ovatospora	3.01539e-06	2.90963e-10	3.01539e-06	0.000186643	8.61911e-08	5.4517e-05	0.002997	0.032967
g__Rhizophydium	0.000101342	9.90977e-08	5.56489e-05	7.66954e-05	5.6898e-08	4.42945e-05	0.769231	0.947789
g__Aureobasidium	0.000145395	2.79357e-07	9.34339e-05	2.83822e-05	2.3361e-08	2.83822e-05	0.231768	0.479384
g__Pseudophialophora	0.00011039	5.84748e-08	4.27474e-05	6.49739e-05	3.9545e-08	3.69273e-05	0.427572	0.72326
g__Beauveria	5.2817e-05	4.81316e-08	3.87829e-05	0.000128139	9.00123e-08	5.57124e-05	0.273726	0.535553
g__Vermiculariopsiella	1.21356e-05	2.28037e-09	8.44166e-06	0.000171963	8.57567e-07	0.000171963	0.733267	0.925481
g__Irpex	0.000105825	7.46193e-08	4.82893e-05	6.83334e-05	3.91409e-08	3.67381e-05	0.537463	0.775641
g__Phanerochaete	1.05763e-05	3.57947e-09	1.05763e-05	0.000171652	1.02853e-07	5.95538e-05	0.003996	0.0420449
g__Flagelloscypha	8.7773e-05	8.14492e-08	5.04508e-05	8.50322e-05	1.03176e-07	5.96472e-05	0.929071	1
g__Micarea	8.31925e-05	5.25052e-08	4.05066e-05	7.83387e-05	6.51939e-08	4.74138e-05	0.927073	1
g__Westerdykella	0.000149591	4.03074e-07	0.000112232	1.6639e-06	8.02888e-11	1.6639e-06	0.0589411	0.25471
g__Trichocladium	4.08232e-05	7.8711e-09	1.56835e-05	0.000121635	6.46505e-08	4.72158e-05	0.120879	0.331066
g__Cystobasidium	0.000108796	7.11833e-08	4.71644e-05	3.83037e-05	1.80518e-08	2.49494e-05	0.213786	0.464089
g__Lasiodiplodia	3.24122e-05	3.36176e-08	3.24122e-05	0.000122214	3.74687e-07	0.000113667	0.483516	0.744918
g__Apiotrichum	7.11335e-05	4.01376e-08	3.54161e-05	6.99415e-05	1.05029e-07	6.01806e-05	0.987013	1
g__Lentinus	9.2331e-05	2.05404e-07	8.0118e-05	4.65832e-05	5.4111e-08	4.3196e-05	0.648352	0.875612
g__Xenoacremonium	6.20486e-05	5.46667e-08	4.1332e-05	8.00366e-05	9.37859e-08	5.68682e-05	0.867133	1
g__Metarhizium	6.98755e-05	6.12782e-08	4.37601e-05	6.66479e-05	6.56683e-08	4.7586e-05	0.911089	1
g__Ceratobasidium	0.000101319	3.25396e-08	3.18883e-05	2.83526e-05	1.22809e-08	2.05786e-05	0.0679321	0.273993
g__Stemphylium	7.41777e-05	2.51383e-08	2.8028e-05	5.82337e-05	8.1857e-08	5.31287e-05	0.84016	0.986984
g__Myrothecium	6.20332e-05	9.48444e-08	5.44416e-05	6.82752e-05	5.62391e-08	4.40373e-05	0.908092	1
g__Pleurotheciella	0.000117884	2.79041e-07	9.33811e-05	6.67188e-06	7.90085e-10	5.21961e-06	0.224775	0.473005
g__Corynespora	3.01932e-06	2.91722e-10	3.01932e-06	0.000130586	3.52657e-07	0.000110275	0.028971	0.157057
g__Astraeus	1.05826e-05	8.65916e-10	5.20191e-06	0.000119833	3.81437e-07	0.000114687	0.802198	0.961049
g__Phaeohelotium	1.20616e-05	4.6554e-09	1.20616e-05	0.000118229	2.83934e-08	3.12903e-05	0.000999001	0.0161172
g__Kurtzmanomyces	0.000117771	7.55926e-08	4.86032e-05	1.66374e-06	8.02733e-11	1.66374e-06	0.010989	0.0805861
g__Preussia	9.8907e-05	5.97523e-08	4.32118e-05	2.16734e-05	6.61088e-09	1.50984e-05	0.0899101	0.302198
g__Puccinia	1.8159e-05	3.44691e-09	1.03786e-05	0.000106596	1.55716e-07	7.32771e-05	0.406593	0.707882
g__Torula	5.29222e-05	1.57537e-08	2.21879e-05	6.65433e-05	1.28412e-07	6.65433e-05	0.985015	1
g__Monosporascus	3.02489e-05	8.88686e-09	1.66648e-05	8.49394e-05	1.34454e-07	6.80908e-05	0.679321	0.898337
g__Sterigmatomyces	1.21114e-05	1.66319e-09	7.20935e-06	0.000103197	1.25043e-07	6.56646e-05	0.0719281	0.279533
g__Articulospora	8.16938e-05	2.89855e-08	3.00965e-05	2.66434e-05	7.42454e-09	1.60006e-05	0.104895	0.314329
g__Diaporthe	0.000105461	1.16627e-07	6.03705e-05	1.66551e-06	8.0444e-11	1.66551e-06	0.115884	0.322344
g__Ramularia	0.000101051	1.41397e-07	6.6473e-05	1.66648e-06	8.05373e-11	1.66648e-06	0.0849151	0.300471
g__Sistotremastrum	3.0306e-06	2.93905e-10	3.0306e-06	0.000106851	3.31096e-07	0.000106851	0.476523	0.744918
g__Coccocarpia	5.89674e-05	3.99779e-08	3.53456e-05	4.49537e-05	3.5289e-08	3.48835e-05	0.727273	0.925481
g__Lactarius	8.46847e-05	6.13173e-08	4.3774e-05	1.66593e-05	5.37741e-09	1.36172e-05	0.181818	0.427184
g__Scedosporium	2.72204e-05	9.82725e-09	1.75243e-05	7.99794e-05	1.52187e-08	2.29081e-05	0.0629371	0.262599
g__Rhizophagus	6.05425e-05	2.77416e-08	2.94436e-05	3.82992e-05	3.88702e-08	3.66108e-05	0.635365	0.873626
g__Paecilomyces	5.71072e-05	1.0436e-07	5.71072e-05	4.32521e-05	4.24466e-08	3.8258e-05	0.95005	1
g__Synchytrium	6.95628e-05	6.22228e-08	4.40961e-05	2.66389e-05	1.40843e-08	2.20378e-05	0.402597	0.706004
g__Polyschema	7.26369e-05	3.65025e-08	3.37743e-05	2.16517e-05	5.0956e-09	1.32556e-05	0.152847	0.377439
g__Tilletiopsis	8.471e-05	1.71615e-07	7.32322e-05	1.66358e-06	8.02578e-11	1.66358e-06	0.367632	0.663933
g__Vishniacozyma	4.23085e-05	1.30826e-08	2.02196e-05	4.83317e-05	2.2857e-08	2.80744e-05	0.899101	1
g__Gymnopilus	7.57694e-06	6.2422e-10	4.41666e-06	8.54529e-05	2.11764e-07	8.54529e-05	0.887113	1
g__Galerina	3.63115e-05	1.04373e-08	1.80601e-05	4.99959e-05	2.2612e-08	2.79235e-05	0.728272	0.925481
g__Acaulium	2.87702e-05	1.39161e-08	2.08537e-05	5.49616e-05	3.35931e-08	3.4035e-05	0.529471	0.775641
g__Mariannaea	3.93186e-05	2.06019e-08	2.53734e-05	4.33161e-05	1.48904e-08	2.26597e-05	0.781985	0.947789
g__Rhodosporidiobolus	6.66569e-05	3.4189e-08	3.26865e-05	9.99114e-06	2.89486e-09	9.99114e-06	0.0649351	0.266344
g__Junewangia	5.8974e-05	3.62027e-08	3.36353e-05	1.49918e-05	6.51785e-09	1.49918e-05	0.285714	0.553143
g__Arthrographis	4.83164e-05	2.3487e-08	2.70919e-05	2.33357e-05	1.179e-08	2.01631e-05	0.490509	0.744918
g__Papiliotrema	3.0306e-06	2.93905e-10	3.0306e-06	7.34599e-05	1.56494e-07	7.34599e-05	0.476523	0.744918
g__Clonostachys	5.59518e-05	4.04978e-08	3.55746e-05	1.00134e-05	2.90777e-09	1.00134e-05	0.248751	0.505864
g__Peniophora	4.22522e-05	5.71278e-08	4.22522e-05	2.50014e-05	1.16234e-08	2.00201e-05	0.12586	0.331066
g__Cyathus	5.29292e-05	3.34208e-08	3.23172e-05	1.33364e-05	2.48684e-09	9.2603e-06	0.267732	0.535465
g__Pseudohydnum	4.83948e-05	1.05695e-08	1.81741e-05	1.83259e-05	3.4041e-09	1.08343e-05	0.16983	0.40692
g__Psathyrella	4.38776e-05	1.36859e-08	2.06805e-05	2.16815e-05	5.7817e-09	1.41198e-05	0.0313225	0.161277
g__Humicola	2.8718e-05	1.73261e-08	2.32689e-05	3.66605e-05	5.6127e-09	1.39119e-05	0.440102	0.728564
g__Subulicystidium	6.05143e-05	3.176e-08	3.1504e-05	1.6668e-06	8.05684e-11	1.6668e-06	0.025974	0.146179
g__Hypochnicium	2.722e-05	8.15004e-09	1.5959e-05	3.49995e-05	2.60276e-08	2.99584e-05	0.52193	0.770165
g__Bartalinia	5.1372e-05	7.94695e-08	4.98339e-05	6.66076e-06	1.28661e-09	6.66076e-06	0.603397	0.848965
g__Toxicocladosporium	4.83452e-05	3.3627e-08	3.24167e-05	3.33667e-06	1.55668e-10	2.31687e-06	0.0959041	0.307692
g__Talaromyces	2.56562e-05	5.86449e-09	1.35375e-05	2.66432e-05	2.26213e-09	8.83202e-06	1	1
g__Poaceascoma	3.48104e-05	1.90983e-08	2.44299e-05	1.50127e-05	4.19886e-09	1.20328e-05	0.0327749	0.16524
g__Wickerhamomyces	3.01976e-06	2.91807e-10	3.01976e-06	4.85696e-05	6.84112e-08	4.85696e-05	0.480519	0.744918
g__Halosarpheia	2.11698e-05	5.27502e-09	1.28392e-05	2.83361e-05	6.76636e-09	1.52749e-05	0.474123	0.744918
g__Bionectria	2.11637e-05	7.83824e-09	1.56507e-05	2.4975e-05	9.09569e-09	1.771e-05	0.712179	0.925481
g__Blastobotrys	3.02922e-06	1.42084e-10	2.10716e-06	4.522e-05	5.93006e-08	4.522e-05	4.32847e-07	8.27661e-05
g__Anthopsis	3.472e-05	2.95408e-08	3.03834e-05	8.334e-06	2.01421e-09	8.334e-06	0.00188606	0.0254482
g__Tilletia	6.06119e-06	1.17562e-09	6.06119e-06	3.9926e-05	4.62285e-08	3.9926e-05	3.73878e-05	0.00150798
g__Nakataea	3.62827e-05	1.46379e-08	2.13877e-05	6.66076e-06	1.28661e-09	6.66076e-06	0.000413931	0.0125214
g__Laccaria	2.71906e-05	7.22107e-09	1.50219e-05	1.49924e-05	2.35034e-09	9.00257e-06	0.177184	0.420377
g__Trichosporon	3.78458e-05	2.71848e-08	2.91466e-05	1.66954e-06	8.08339e-11	1.66954e-06	1.36863e-06	0.000110403
g__Dichotomopilus	1.20864e-05	2.86234e-09	9.45771e-06	2.9973e-05	1.25511e-08	2.08038e-05	0.0307398	0.161277
g__Pseudeurotium	3.32899e-05	1.48958e-08	2.15753e-05	3.33288e-06	1.55315e-10	2.31423e-06	5.27655e-05	0.00182418
g__Zasmidium	6.0528e-06	4.15266e-10	3.60237e-06	3.33367e-05	2.62287e-08	3.00738e-05	0.000666165	0.0161172
g__Zygosporium	1.0603e-05	2.08245e-09	8.06701e-06	2.83601e-05	1.63131e-08	2.37175e-05	0.0248511	0.14319
g__Basidiobolus	1.51515e-06	7.34619e-11	1.51515e-06	3.85207e-05	4.30316e-08	3.85207e-05	6.84018e-07	8.27661e-05
g__Melanocarpus	1.05696e-05	1.01378e-09	5.62855e-06	2.83351e-05	5.76694e-09	1.41018e-05	0.0248511	0.14319
g__Fusariella	3.32094e-05	3.52916e-08	3.32094e-05	1.66696e-06	8.0584e-11	1.66696e-06	8.70784e-06	0.000421459
g__Bolbitius	2.86915e-05	2.12098e-08	2.5745e-05	6.6569e-06	1.28512e-09	6.6569e-06	0.00535421	0.0518287
g__Pseudaleuria	2.11944e-05	4.38467e-09	1.17056e-05	1.16708e-05	1.61382e-09	7.45981e-06	0.274415	0.535553
g__Cenococcum	1.5077e-06	7.27406e-11	1.5077e-06	3.33165e-05	6.35423e-09	1.48024e-05	5.35822e-06	0.000324172
g__Agrocybe	1.81159e-05	1.0502e-08	1.81159e-05	1.4978e-05	6.5059e-09	1.4978e-05	0.827757	0.977157
g__Hannaella	4.5459e-06	6.61285e-10	4.5459e-06	2.66178e-05	1.80523e-08	2.49498e-05	0.00187958	0.0254482
g__Itersonilia	2.11433e-05	3.30406e-09	1.01613e-05	8.32434e-06	2.00955e-09	8.32434e-06	0.0693474	0.275116
g__Ramariopsis	1.66657e-05	4.64929e-09	1.20536e-05	1.33244e-05	3.14578e-09	1.04151e-05	0.6549	0.875612
g__Volutella	7.56439e-06	6.21475e-10	4.40694e-06	2.33082e-05	1.57548e-08	2.33082e-05	0.0358639	0.174066
g__Phyllactinia	2.57833e-05	1.06312e-08	1.8227e-05	3.33909e-06	3.23336e-10	3.33909e-06	0.00091384	0.0161172
g__Sagenomella	1.96371e-05	5.71041e-09	1.33585e-05	8.32411e-06	5.10755e-10	4.19669e-06	0.103156	0.314329
g__Cercospora	2.26906e-05	9.83431e-09	1.75306e-05	1.66423e-06	8.03198e-11	1.66423e-06	0.000632015	0.0161172
g__Gibellulopsis	1.81273e-05	1.05152e-08	1.81273e-05	6.6672e-06	1.2891e-09	6.6672e-06	0.0822339	0.300471
g__Geastrum	1.96158e-05	1.05092e-08	1.81222e-05	5.00137e-06	7.25396e-10	5.00137e-06	0.0236085	0.14319
g__Clavaria	1.66198e-05	6.12719e-09	1.38374e-05	6.66076e-06	1.28661e-09	6.66076e-06	0.124846	0.331066
g__Syncephalis	1.21212e-05	4.70156e-09	1.21212e-05	1.16563e-05	3.94023e-09	1.16563e-05	1	1
g__Bullera	1.66666e-05	6.01205e-09	1.37068e-05	6.67818e-06	1.29334e-09	6.67818e-06	0.124846	0.331066
g__Catenaria	1.20927e-05	1.81045e-09	7.52175e-06	1.1662e-05	3.94404e-09	1.1662e-05	1	1
g__Stephanonectria	7.56805e-06	1.83281e-09	7.56805e-06	1.66712e-05	8.05996e-09	1.66712e-05	0.19561	0.448655
g__Pithya	1.66101e-05	6.11411e-09	1.38227e-05	5.00669e-06	7.26942e-10	5.00669e-06	0.0613532	0.260482
g__Scolecobasidium	4.54545e-06	6.61157e-10	4.54545e-06	1.83095e-05	8.05511e-09	1.66662e-05	0.0292048	0.157057
g__Buckleyzyma	1.36062e-05	2.9033e-09	9.52513e-06	6.66463e-06	7.88198e-10	5.21337e-06	0.274114	0.535553
g__Dioszegia	3.02166e-06	1.41375e-10	2.1019e-06	1.8328e-05	2.23808e-09	8.78495e-06	0.00994186	0.0776107
g__Mycothermus	3.01903e-06	2.91666e-10	3.01903e-06	1.83134e-05	4.56472e-09	1.25461e-05	0.00994186	0.0776107
g__Rhizopus	1.2081e-05	1.8079e-09	7.51645e-06	6.67224e-06	4.54864e-10	3.96043e-06	0.394399	0.696676
g__Phialocephala	1.66555e-05	1.75948e-09	7.41511e-06	1.66519e-06	8.04129e-11	1.66519e-06	0.00702743	0.0629866
g__Hypoxylon	1.51361e-06	7.33125e-11	1.51361e-06	1.66979e-05	8.08574e-09	1.66979e-05	0.00453856	0.0457638
g__Leuconeurospora	1.23475e-05	4.87875e-09	1.23475e-05	3.33441e-06	3.2243e-10	3.33441e-06	0.113455	0.319258
g__Chloridium	1.50966e-06	7.29305e-11	1.50966e-06	1.50012e-05	6.52604e-09	1.50012e-05	0.00872216	0.0727849
g__Coprinellus	1.20945e-05	9.06215e-10	5.32158e-06	3.33779e-06	3.23085e-10	3.33779e-06	0.113455	0.319258
g__Neonectria	1.36067e-05	5.92453e-09	1.36067e-05	1.6672e-06	8.06074e-11	1.6672e-06	0.0229191	0.14319
g__Hypomyces	6.06061e-06	1.17539e-09	6.06061e-06	9.99114e-06	2.89486e-09	9.99114e-06	0.533515	0.775641
g__Ceratocystis	3.02722e-06	2.9325e-10	3.02722e-06	1.33138e-05	5.14047e-09	1.33138e-05	0.0554425	0.248464
g__Schizopora	1.05855e-05	3.58571e-09	1.05855e-05	3.33038e-06	3.21652e-10	3.33038e-06	0.184252	0.428741
g__Leucocoprinus	1.5077e-06	7.27406e-11	1.5077e-06	1.33132e-05	9.81041e-10	5.81627e-06	0.0166465	0.108877
g__Geopora	7.55131e-06	1.22274e-09	6.18146e-06	6.65699e-06	7.85705e-10	5.20512e-06	1	1
g__Leccinum	3.0202e-06	1.41238e-10	2.10088e-06	1.16659e-05	2.94637e-09	1.00796e-05	0.0956985	0.307692
g__Remersonia	3.02181e-06	2.92202e-10	3.02181e-06	1.16707e-05	7.77678e-10	5.17846e-06	0.0956985	0.307692
g__Diplodia	7.58312e-06	9.27972e-10	5.38508e-06	6.67818e-06	1.29334e-09	6.67818e-06	1	1
g__Panaeolus	6.04215e-06	5.65279e-10	4.20297e-06	6.66044e-06	1.28648e-09	6.66044e-06	1	1
g__Cytospora	3.02722e-06	2.9325e-10	3.02722e-06	1.00134e-05	2.90777e-09	1.00134e-05	0.162206	0.392538
g__Issatchenkia	9.09179e-06	2.64514e-09	9.09179e-06	3.33909e-06	3.23336e-10	3.33909e-06	0.293624	0.559661
g__Microporellus	1.05954e-05	1.01987e-09	5.64544e-06	1.6668e-06	8.05684e-11	1.6668e-06	0.0728543	0.279533
g__Hydropisphaera	3.01932e-06	2.91722e-10	3.01932e-06	6.66881e-06	1.28972e-09	6.66881e-06	0.433358	0.72326
g__Nakazawaea	1.52372e-06	7.42953e-11	1.52372e-06	8.32033e-06	2.00761e-09	8.32033e-06	0.109106	0.314329
g__Lyophyllum	7.61861e-06	1.85738e-09	7.61861e-06	1.66407e-06	8.03043e-11	1.66407e-06	0.222012	0.471288
g__Sporoschisma	4.54259e-06	6.60324e-10	4.54259e-06	5.00669e-06	7.26942e-10	5.00669e-06	1	1
g__Xeromyces	1.51149e-06	7.3107e-11	1.51149e-06	8.34772e-06	2.02085e-09	8.34772e-06	0.109106	0.314329
g__Mycoarachis	4.54083e-06	6.59813e-10	4.54083e-06	5.00669e-06	7.26942e-10	5.00669e-06	1	1
g__Glomus	6.06149e-06	7.20875e-10	4.7463e-06	1.6668e-06	8.05684e-11	1.6668e-06	0.377898	0.677418
g__Thermoascus	4.52309e-06	6.54666e-10	4.52309e-06	3.32701e-06	3.21e-10	3.32701e-06	1	1
g__Resinicium	4.53358e-06	6.57709e-10	4.53358e-06	3.33022e-06	3.21621e-10	3.33022e-06	1	1
g__Pisolithus	1.5077e-06	7.27406e-11	1.5077e-06	6.66391e-06	4.53758e-10	3.95561e-06	0.198372	0.448655
g__Funneliformis	1.50901e-06	7.28671e-11	1.50901e-06	6.66149e-06	7.87298e-10	5.21039e-06	0.198372	0.448655
g__Wallrothiella	1.51383e-06	7.33338e-11	1.51383e-06	5.00088e-06	7.25256e-10	5.00088e-06	0.352702	0.651557
g__Amphobotrys	3.02239e-06	2.92315e-10	3.02239e-06	3.33022e-06	3.21621e-10	3.33022e-06	1	1
g__Capnobotryella	1.51861e-06	7.37978e-11	1.51861e-06	1.66954e-06	8.08339e-11	1.66954e-06	1	1
g__Cryptococcus	1.50901e-06	7.28671e-11	1.50901e-06	1.6689e-06	8.07713e-11	1.6689e-06	1	1
g__Rhizophlyctis	1.51266e-06	7.32203e-11	1.51266e-06	1.66519e-06	8.04129e-11	1.66519e-06	1	1
HC versus OPL
Tax	A_mean	A_variance	A_se	B_mean	B_variance	B_se	pvalue	qvalue
g__unidentified	0.515512	0.025977	0.0294262	0.490363	0.036534	0.0337889	0.593407	0.885771
g__	0.125171	0.0038122	0.0112727	0.137033	0.00609823	0.0138047	0.509491	0.802448
g__Morchella	0.110101	0.0398373	0.0364405	0.0179895	0.00478393	0.0122269	0.00899101	0.106754
g__Trichoderma	0.0257814	0.00834595	0.0166793	0.0818194	0.0243682	0.0275954	0.0919081	0.43345
g__Candida	0.0126548	0.000300681	0.00316586	0.0544204	0.0174913	0.0233796	0.0579421	0.331942
g__Penicillium	0.0184038	0.00106524	0.00595885	0.0305253	0.00347691	0.0104237	0.308691	0.68237
g__Aspergillus	0.0297098	0.00252942	0.00918227	0.0151111	0.000216714	0.00260237	0.117882	0.457018
g__Malassezia	0.0227508	0.00333021	0.010536	0.0219901	0.00416609	0.0114101	0.956044	1
g__Clitopilus	0.0110925	0.000250661	0.00289056	0.0259497	0.0158987	0.0222898	0.971029	1
g__Fusarium	0.0215639	0.000356785	0.0034486	0.0102729	7.87828e-05	0.00156906	0.001998	0.041958
g__Mortierella	0.0116584	8.92915e-05	0.00172522	0.0117235	0.000160381	0.00223873	0.985015	1
g__Magnaporthe	0.0124349	0.000386075	0.00358736	0.0104457	0.000278454	0.00294986	0.652348	0.893433
g__Bipolaris	0.00489129	5.14175e-05	0.00130917	0.0140632	0.00100263	0.0055975	0.110889	0.448427
g__Acremonium	0.00797828	0.000115799	0.00196468	0.00578483	0.000178462	0.00236155	0.491508	0.795078
g__Trechispora	0.00209814	5.53593e-06	0.000429571	0.00902514	0.000527831	0.00406137	0.028971	0.235506
g__Chaetomium	0.00371056	1.88245e-05	0.000792138	0.00737081	5.39799e-05	0.0012988	0.020979	0.192618
g__Ustilaginoidea	0.00524124	0.000304699	0.00318695	0.00427927	0.000312047	0.00312273	0.857143	0.985349
g__Microascus	0.00132825	6.66633e-06	0.000471393	0.00477344	8.16619e-05	0.00159748	0.03996	0.265242
g__Chrysosporium	0.00494984	0.000143812	0.00218946	0.00109472	8.93084e-06	0.000528288	0.120879	0.457018
g__Cladosporium	0.00238242	1.70188e-05	0.000753188	0.00230382	2.20633e-05	0.000830348	0.95005	1
g__Aureobasidium	0.00463363	0.000574896	0.00437758	0.000144871	2.7773e-07	9.31615e-05	0.332667	0.696989
g__Russula	0.00229711	8.25692e-06	0.000524624	0.00191569	8.77293e-06	0.000523597	0.613387	0.885771
g__Meyerozyma	0.00103964	7.89777e-06	0.000513088	0.00217941	3.45432e-05	0.00103898	0.361638	0.715909
g__Cephalotrichum	0.00170425	1.6122e-05	0.000733076	0.00153538	3.03331e-05	0.000973606	0.881119	0.987972
g__Conocybe	0.00055976	1.44026e-06	0.000219109	0.00249991	2.17358e-05	0.000824162	0.02997	0.236014
g__Conlarium	0.00196032	1.26336e-05	0.000648936	0.0010153	4.96363e-06	0.000393844	0.246753	0.586621
g__Rhodotorula	0.00195547	3.71944e-05	0.00111347	0.000938787	8.98061e-06	0.000529758	0.414585	0.769428
g__Oidiodendron	0.00159649	5.47529e-06	0.000427212	0.0011502	1.18578e-05	0.000608732	0.617383	0.885771
g__Ascobolus	0.00171656	1.42891e-05	0.000690146	0.000902634	6.41712e-06	0.000447811	0.324675	0.689663
g__Mariannaea	0.0023466	6.56569e-05	0.00147938	3.92737e-05	2.05525e-08	2.5343e-05	0.170829	0.524987
g__Coniochaeta	0.00143411	5.47469e-06	0.000427188	0.000810958	1.79578e-05	0.000749119	0.607393	0.885771
g__Blumeria	0.0010935	3.5328e-05	0.00108517	0.000937689	2.02761e-05	0.000796009	0.887113	0.98917
g__Sebacina	0.00119696	5.67705e-06	0.000435011	0.000781651	1.15609e-06	0.000190073	0.416583	0.769428
g__Byssochlamys	0.00125841	5.90713e-06	0.000443739	0.00062047	4.9478e-06	0.000393216	0.31968	0.689663
g__Pseudallescheria	0.000720559	1.98307e-06	0.000257104	0.000994858	2.30983e-06	0.000268668	0.483516	0.795078
g__Ilyonectria	0.000445235	6.09209e-07	0.000142502	0.00123576	4.14161e-06	0.000359757	0.044955	0.290479
g__Inocybe	0.000317694	2.44566e-07	9.02895e-05	0.00107126	4.88992e-06	0.000390909	0.0509491	0.31929
g__Colletotrichum	0.00088071	2.47766e-06	0.000287383	0.000413249	3.26105e-07	0.000100949	0.134865	0.482517
g__Zygosaccharomyces	0.000497837	3.66853e-06	0.000349692	0.000757699	1.05923e-05	0.000575335	0.771229	0.952694
g__Hamigera	0.000394293	9.49478e-07	0.000177902	0.000825513	2.99989e-06	0.00030618	0.231768	0.579265
g__Simplicillium	0.000997905	4.44369e-06	0.000384867	0.00020597	6.03629e-07	0.000137344	0.0579421	0.331942
g__Thanatephorus	0.000438307	4.85983e-07	0.000127277	0.000649942	1.46641e-06	0.000214068	0.423576	0.769428
g__Magnaporthiopsis	0.000268689	1.3628e-06	0.000213135	0.000779807	7.00395e-06	0.000467839	0.334665	0.696989
g__Umbelopsis	0.000657411	1.74879e-06	0.00024144	0.000378241	2.85628e-07	9.44769e-05	0.285714	0.642857
g__Bannoa	0.000760678	5.60115e-06	0.000432094	0.000274614	2.386e-06	0.000273061	0.252747	0.589744
g__Cyphellophora	0.000306981	2.15551e-07	8.47645e-05	0.000677961	6.2997e-06	0.000443695	0.632368	0.885771
g__Trichothecium	0.000165805	3.47082e-07	0.000107561	0.000777771	5.59613e-06	0.000418185	0.167832	0.524987
g__Tomentella	0.000392863	5.14075e-07	0.000130904	0.000533775	6.5496e-07	0.000143065	0.455544	0.786282
g__Cladorrhinum	0.000133755	9.39102e-08	5.59495e-05	0.000760749	1.61479e-06	0.000224638	0.003996	0.0592349
g__Phyllactinia	0.000915114	2.15302e-05	0.000847156	2.5654e-05	1.05292e-08	1.81394e-05	0.218781	0.56838
g__Thermomyces	0.00053701	9.52319e-07	0.000178168	0.000327956	5.85621e-07	0.00013528	0.370629	0.72402
g__Diplodia	0.000890092	2.27096e-05	0.000870051	7.54532e-06	9.19163e-10	5.35946e-06	0.113886	0.448427
g__Agaricus	0.000416007	7.00481e-07	0.000152805	0.000407828	6.28035e-07	0.000140093	0.973027	1
g__Hydnum	0.000643188	2.12428e-06	0.0002661	0.000190624	4.57667e-07	0.000119591	0.136863	0.482517
g__Camarosporium	0.000340229	4.07757e-07	0.000116584	0.000421914	4.31943e-07	0.000116182	0.632368	0.885771
g__Scutellinia	0.000386704	9.82187e-07	0.000180941	0.000359779	1.29965e-06	0.000201529	0.917083	1
g__Sarocladium	0.000235436	1.84737e-07	7.84723e-05	0.000489361	7.74806e-07	0.000155604	0.155844	0.516746
g__Bjerkandera	0.000176025	3.49057e-07	0.000107867	0.000534795	4.94733e-06	0.000393197	0.586414	0.885771
g__Exophiala	0.000639291	2.47193e-06	0.00028705	9.97896e-05	5.52743e-08	4.15611e-05	0.035964	0.251748
g__Myceliophthora	0.000396504	7.98443e-07	0.00016314	0.000308287	6.72286e-07	0.000144945	0.676324	0.903097
g__Iodophanus	2.25597e-05	4.14812e-09	1.17589e-05	0.000591089	1.248e-06	0.000197484	0.00799201	0.100699
g__Leotia	0.000201607	2.57247e-07	9.26008e-05	0.000415052	2.23221e-06	0.000264114	0.631369	0.885771
g__Scytalidium	0.000231564	1.03256e-06	0.000185523	0.000361834	3.90722e-06	0.000349429	0.899101	0.993743
g__Schizothecium	0.000440649	9.8935e-07	0.000181599	0.000165492	3.64919e-07	0.000106788	0.203796	0.565488
g__Curvularia	0.000268934	1.20675e-06	0.000200562	0.000303661	5.19244e-07	0.000127383	0.91009	1
g__Coprinopsis	0.000497684	1.60468e-06	0.000231278	6.64503e-05	4.13828e-08	3.59613e-05	0.0619381	0.333033
g__Cladophialophora	9.0164e-05	8.46882e-08	5.31313e-05	0.000428649	5.89697e-07	0.00013575	0.01998	0.192618
g__Archaeorhizomyces	0.000133995	1.17715e-07	6.26405e-05	0.000367524	4.88903e-07	0.000123605	0.0939061	0.43345
g__Natantispora	0.000227249	2.11193e-07	8.39033e-05	0.000279448	4.77485e-07	0.000122153	0.746254	0.9488
g__Entoloma	0.000117689	6.51047e-08	4.65849e-05	0.000355158	3.26991e-07	0.000101086	0.028971	0.235506
g__Madurella	0.000227663	8.81927e-07	0.000171457	0.000252305	5.82121e-07	0.000134875	0.843157	0.97915
g__Rhizophydium	0.000376324	1.03345e-06	0.000185603	0.000101281	9.90039e-08	5.56226e-05	0.16983	0.524987
g__Duddingtonia	4.68204e-05	1.82263e-08	2.46484e-05	0.000401979	9.52185e-07	0.000172499	0.035964	0.251748
g__Geminibasidium	0.000202183	7.02953e-07	0.000153074	0.000247512	1.29216e-06	0.000200948	0.782218	0.955198
g__Coccocarpia	0.000402587	1.85671e-06	0.000248778	5.89072e-05	3.98798e-08	3.53022e-05	0.0929071	0.43345
g__Suillus	0.000390128	4.5272e-06	0.000388467	5.59424e-05	1.6825e-08	2.29299e-05	0.986014	1
g__Zopfiella	0.000254704	3.35716e-07	0.000105785	0.000173819	8.96663e-08	5.29346e-05	0.537463	0.836053
g__Hygrocybe	8.10659e-05	8.72702e-08	5.39352e-05	0.000333753	5.9954e-07	0.000136878	0.112887	0.448427
g__Lecanicillium	0.000351786	1.76731e-06	0.000242714	7.40469e-05	5.10298e-08	3.99335e-05	0.463536	0.794634
g__Lentinus	0.00032048	2.86371e-06	0.000308961	9.20599e-05	2.04365e-07	7.99151e-05	0.66034	0.894654
g__Thelephora	0.000164275	8.09588e-07	0.000164275	0.00019735	8.45117e-07	0.000162511	0.742258	0.9488
g__Scleroderma	0.000234321	4.58393e-07	0.000123611	0.000131432	8.46215e-08	5.1424e-05	0.474525	0.795078
g__Akenomyces	0.000103195	8.884e-08	5.44181e-05	0.000243678	3.43096e-07	0.000103546	0.235764	0.579265
g__Scytinostroma	1.61116e-06	7.78753e-11	1.61116e-06	0.000337186	3.63823e-06	0.000337186	0.749251	0.9488
g__Lecythophora	2.10909e-05	5.75926e-09	1.38555e-05	0.000314207	2.91392e-07	9.54253e-05	0.000999001	0.0251748
g__Periconia	0.000166006	5.33944e-07	0.00013341	0.000170588	4.72179e-07	0.000121473	0.955045	1
g__Podospora	0.000107941	6.19803e-08	4.54534e-05	0.000219061	1.79098e-07	7.48118e-05	0.216783	0.56838
g__Microdochium	3.25252e-06	1.53228e-10	2.26e-06	0.000316032	2.45507e-06	0.000276986	0.427572	0.769428
g__Septoria	3.22342e-05	1.03719e-08	1.85938e-05	0.000285862	2.36827e-06	0.000272045	0.758242	0.952694
g__Irpex	0.000217196	2.81666e-07	9.68962e-05	0.000105903	7.48514e-08	4.83643e-05	0.315684	0.689663
g__Cephaliophora	0.00015361	4.82102e-07	0.000126768	0.000157133	3.21935e-07	0.000100302	0.954046	1
g__Lactarius	0.000222772	1.25248e-06	0.000204326	8.45709e-05	6.11511e-08	4.37147e-05	0.882118	0.987972
g__Lectera	7.89052e-05	1.50769e-07	7.08917e-05	0.000216215	2.00642e-07	7.91838e-05	0.227772	0.579265
g__Flagelloscypha	0.000212763	2.98255e-07	9.97087e-05	8.76769e-05	8.12818e-08	5.0399e-05	0.244755	0.586621
g__Trametes	1.49908e-05	2.65906e-09	9.41463e-06	0.00027169	1.36396e-06	0.000206455	0.180819	0.535697
g__Pleurotus	0.000263183	8.6123e-07	0.000169433	3.6231e-05	5.56916e-09	1.31923e-05	0.214785	0.56838
g__Lentinula	0.000121221	1.85093e-07	7.85479e-05	0.000159984	4.01736e-07	0.000112046	0.786214	0.955198
g__Apiosordaria	6.93823e-05	3.6042e-08	3.46612e-05	0.000198229	2.38961e-07	8.64148e-05	0.198801	0.565488
g__Subulicystidium	0.000204782	5.0005e-07	0.000129106	6.04656e-05	3.17193e-08	3.14838e-05	0.360639	0.715909
g__Golubevia	6.63685e-05	1.07591e-07	5.98862e-05	0.000190206	9.11861e-07	0.000168807	0.601399	0.885771
g__Diaporthe	0.000152826	4.03701e-07	0.000116003	0.000104608	1.14474e-07	5.98105e-05	0.792208	0.955198
g__Alternaria	5.63418e-05	4.02267e-08	3.66182e-05	0.000187571	1.77769e-07	7.45337e-05	0.0999001	0.441664
g__Xenoacremonium	0.000177294	1.40242e-07	6.83721e-05	6.19904e-05	5.45886e-08	4.13025e-05	0.162837	0.524987
g__Macrophomina	0.000114441	2.04543e-07	8.25719e-05	0.000114615	2.44107e-07	8.73404e-05	0.988012	1
g__Metacordyceps	4.35108e-05	3.80995e-08	3.56368e-05	0.000178252	1.23343e-07	6.20843e-05	0.0519481	0.31929
g__Micarea	0.000145001	1.64756e-07	7.41072e-05	8.31327e-05	5.24223e-08	4.04746e-05	0.496503	0.795078
g__Scedosporium	0.000194891	3.54501e-07	0.000108705	2.72096e-05	9.80709e-09	1.75063e-05	0.144855	0.486713
g__Pseudotomentella	2.70679e-05	1.94366e-08	2.54536e-05	0.00018566	1.03095e-06	0.000179491	0.686314	0.905503
g__Chaetosphaeria	6.95121e-05	8.24427e-08	5.24222e-05	0.000128557	6.97171e-08	4.66761e-05	0.441558	0.778131
g__Vishniacozyma	0.000161505	2.68625e-07	9.46264e-05	4.22868e-05	1.3071e-08	2.02106e-05	0.325674	0.689663
g__Myrmecridium	6.1461e-05	6.6306e-08	4.70128e-05	0.000131637	1.71206e-07	7.3145e-05	0.472527	0.795078
g__Ramicandelaber	0.000177435	2.15836e-07	8.48207e-05	1.81194e-05	1.05061e-08	1.81194e-05	0.0619381	0.333033
g__Sawadaea	4.83372e-06	7.00945e-10	4.83372e-06	0.000169019	8.97433e-07	0.000167466	0.601399	0.885771
g__Preussia	8.06243e-05	4.77297e-08	3.98872e-05	9.83977e-05	5.8941e-08	4.29174e-05	0.769231	0.952694
g__Ceratobasidium	6.44745e-05	2.53674e-08	2.90789e-05	0.000101233	3.24956e-08	3.18667e-05	0.396603	0.757152
g__Septofusidium	2.57681e-05	1.74601e-08	2.41247e-05	0.000135751	1.42797e-07	6.68012e-05	0.143856	0.486713
g__Pseudophialophora	5.31832e-05	1.92439e-08	2.53271e-05	0.000110329	5.8439e-08	4.27343e-05	0.252747	0.589744
g__Kurtzmanomyces	4.02071e-05	4.84984e-08	4.02071e-05	0.000117705	7.55186e-08	4.85794e-05	0.210789	0.56838
g__Sterigmatomyces	0.000149768	6.28556e-07	0.000144748	1.20774e-05	1.65678e-09	7.19544e-06	0.766234	0.952694
g__Knufia	4.02839e-05	1.19399e-08	1.99498e-05	0.000112115	1.54545e-07	6.94949e-05	0.391608	0.753323
g__Articulospora	6.76606e-05	3.48621e-08	3.40891e-05	8.1585e-05	2.89002e-08	3.00522e-05	0.791209	0.955198
g__Trichosporon	0.000115843	2.07295e-07	8.31253e-05	3.77267e-05	2.70408e-08	2.90693e-05	0.496503	0.795078
g__Cortinarius	5.84501e-05	5.38328e-08	4.23607e-05	8.76921e-05	4.01192e-08	3.5408e-05	0.672328	0.903097
g__Typhula	8.54617e-05	6.37994e-08	4.61156e-05	6.06201e-05	6.65713e-08	4.56109e-05	0.686314	0.905503
g__Cyberlindnera	0.000150737	6.22708e-07	0.000144073	6.03595e-06	7.14518e-10	4.72532e-06	0.424575	0.769428
g__Neurospora	5.14577e-05	7.94368e-08	5.14577e-05	8.6949e-05	2.33411e-07	8.54055e-05	0.728272	0.941151
g__Metarhizium	6.9414e-05	1.31148e-07	6.61182e-05	6.94428e-05	6.01997e-08	4.33733e-05	0.996004	1
g__Paramyrothecium	8.54479e-05	7.2998e-08	4.93281e-05	4.99968e-05	2.87862e-08	2.99928e-05	0.582418	0.885771
g__Auricularia	0.000128682	3.73081e-07	0.000111517	9.05578e-06	2.62423e-09	9.05578e-06	0.22977	0.579265
g__Sagenomella	0.000117388	4.01841e-07	0.000115736	1.96317e-05	5.70136e-09	1.33479e-05	0.83017	0.972821
g__Synchytrium	5.79963e-05	2.8567e-08	3.08583e-05	6.94881e-05	6.20839e-08	4.40468e-05	0.826174	0.972821
g__Polyschema	5.15839e-05	1.36976e-08	2.13679e-05	7.25228e-05	3.63424e-08	3.37001e-05	0.608392	0.885771
g__Ramariopsis	0.000106402	2.9796e-07	9.96594e-05	1.65959e-05	4.60344e-09	1.19941e-05	0.703297	0.923077
g__Ramularia	1.28867e-05	2.56539e-09	9.24732e-06	0.000100326	1.38542e-07	6.57984e-05	0.182817	0.535697
g__Stemphylium	4.04385e-05	2.21974e-08	2.72013e-05	7.40398e-05	2.50763e-08	2.79935e-05	0.420579	0.769428
g__Cystobasidium	1.60945e-06	7.77099e-11	1.60945e-06	0.000108942	7.16401e-08	4.73154e-05	0.002997	0.0535269
g__Psathyrella	7.10778e-05	5.30386e-08	4.2047e-05	4.38315e-05	1.36501e-08	2.06535e-05	0.637363	0.885771
g__Rhodosporidiobolus	4.68574e-05	1.76971e-08	2.42879e-05	6.63928e-05	3.38087e-08	3.25042e-05	0.677323	0.903097
g__Poaceascoma	7.41886e-05	4.48327e-08	3.86578e-05	3.47581e-05	1.90419e-08	2.43938e-05	0.388611	0.753308
g__Taifanglania	1.48392e-05	1.92648e-09	8.01349e-06	8.90327e-05	1.96316e-07	7.83254e-05	0.617383	0.885771
g__Bullera	9.19574e-05	2.44657e-07	9.03064e-05	1.66155e-05	5.9723e-09	1.36614e-05	0.787213	0.955198
g__Piloderma	8.05675e-06	6.58193e-10	4.68399e-06	9.37657e-05	1.33742e-07	6.46485e-05	0.296703	0.661675
g__Mucor	1.12852e-05	3.82069e-09	1.12852e-05	8.61675e-05	9.86139e-08	5.55129e-05	0.137862	0.482517
g__Cyathus	4.67663e-05	1.44508e-08	2.19475e-05	5.28545e-05	3.33285e-08	3.22725e-05	0.892108	0.990358
g__Paecilomyces	4.02173e-05	3.50102e-08	3.41615e-05	5.6452e-05	1.01979e-07	5.6452e-05	0.87013	0.987715
g__Phaeosphaeria	4.67282e-05	2.63421e-08	2.96323e-05	4.83852e-05	2.04043e-08	2.52514e-05	0.946054	1
g__Schizopora	8.53586e-05	2.18583e-07	8.53586e-05	1.05712e-05	3.57601e-09	1.05712e-05	0.486513	0.795078
g__Staphylotrichum	2.47985e-05	5.03524e-09	1.29554e-05	6.63941e-05	1.11725e-07	5.90883e-05	0.863137	0.985349
g__Pseudohydnum	4.19252e-05	1.35042e-08	2.12165e-05	4.83618e-05	1.05519e-08	1.8159e-05	0.831169	0.972821
g__Tilletiopsis	3.22069e-06	1.50228e-10	2.23776e-06	8.45265e-05	1.70772e-07	7.30522e-05	0.433566	0.769428
g__Leptospora	7.39704e-05	1.64149e-07	7.39704e-05	1.51067e-05	3.83449e-09	1.09466e-05	0.864136	0.985349
g__Thozetella	4.35172e-05	2.74622e-08	3.02557e-05	4.23006e-05	1.26381e-08	1.98731e-05	1	1
g__Dictyosporium	3.86007e-05	4.47005e-08	3.86007e-05	4.6744e-05	3.68722e-08	3.39449e-05	0.503147	0.797441
g__Hyphoderma	4.86706e-05	4.48024e-08	3.86447e-05	3.77571e-05	1.56277e-08	2.2099e-05	0.496488	0.795078
g__Corynespora	8.37741e-05	1.33719e-07	6.6763e-05	3.02517e-06	2.92853e-10	3.02517e-06	0.133866	0.482517
g__Torula	2.89966e-05	1.62073e-08	2.32432e-05	5.28532e-05	1.57152e-08	2.21608e-05	0.487512	0.795078
g__Myrothecium	1.62067e-05	1.6902e-09	7.50599e-06	6.18758e-05	9.43673e-08	5.43045e-05	0.832168	0.972821
g__Apiotrichum	6.47492e-06	2.81931e-10	3.06557e-06	7.09832e-05	3.99285e-08	3.53237e-05	0.0839161	0.414644
g__Lasiodiplodia	4.68074e-05	2.84035e-08	3.07698e-05	3.20403e-05	3.28506e-08	3.20403e-05	0.202841	0.565488
g__Fusariella	4.51284e-05	1.91755e-08	2.52821e-05	3.3227e-05	3.53291e-08	3.3227e-05	0.322429	0.689663
g__Bartalinia	2.25711e-05	1.14045e-08	1.94975e-05	5.137e-05	7.94695e-08	4.98339e-05	0.855145	0.985349
g__Issatchenkia	6.60685e-05	9.56308e-08	5.64597e-05	9.05491e-06	2.62372e-09	9.05491e-06	0.363636	0.715909
g__Hypochnicium	4.67271e-05	2.48916e-08	2.88049e-05	2.71889e-05	8.12842e-09	1.59378e-05	0.0793838	0.400094
g__Clonostachys	1.6134e-05	3.2823e-09	1.04599e-05	5.58999e-05	4.04037e-08	3.55333e-05	0.354645	0.714965
g__Calcarisporium	3.71992e-05	9.83703e-09	1.8108e-05	3.16904e-05	1.6491e-08	2.27012e-05	0.652329	0.893433
g__Junewangia	6.45206e-06	7.63845e-10	5.04594e-06	5.89072e-05	3.61274e-08	3.36003e-05	0.166833	0.524987
g__Pseudaleuria	4.67323e-05	9.90745e-09	1.81727e-05	2.11682e-05	4.3736e-09	1.16908e-05	0.0140845	0.154317
g__Ambispora	6.79909e-05	1.38683e-07	6.79909e-05	1.51134e-06	7.30929e-11	1.51134e-06	0.498501	0.795078
g__Rhizophagus	3.23672e-06	3.1429e-10	3.23672e-06	6.04421e-05	2.75998e-08	2.93682e-05	0.031968	0.24412
g__Beauveria	9.66978e-06	2.80514e-09	9.66978e-06	5.27955e-05	4.81419e-08	3.8787e-05	0.236763	0.579265
g__Myxocephala	2.41618e-05	1.3332e-08	2.10808e-05	3.92388e-05	9.84845e-09	1.75432e-05	0.159517	0.522056
g__Monosporascus	3.22545e-05	8.75544e-09	1.70836e-05	3.01736e-05	8.82765e-09	1.66092e-05	0.875175	0.987972
g__Galerina	2.57733e-05	6.55837e-09	1.47855e-05	3.62845e-05	1.04249e-08	1.80493e-05	0.34339	0.704112
g__Remersonia	6.12896e-05	6.22666e-08	4.55582e-05	3.02064e-06	2.91976e-10	3.02064e-06	0.240759	0.583378
g__Syncephalis	4.5109e-05	1.8678e-08	2.49519e-05	1.21007e-05	4.68564e-09	1.21007e-05	0.000371157	0.0116914
g__Itersonilia	3.54429e-05	3.12465e-08	3.2273e-05	2.11286e-05	3.30033e-09	1.01556e-05	0.135697	0.482517
g__Clavulinopsis	2.42206e-05	2.70647e-09	9.49819e-06	3.01843e-05	1.00434e-08	1.7716e-05	0.61274	0.885771
g__Slopeiomyces	1.28669e-05	4.96672e-09	1.28669e-05	4.07348e-05	1.41526e-08	2.10302e-05	0.00339854	0.0535269
g__Pseudeurotium	2.09115e-05	1.11887e-08	1.9312e-05	3.3176e-05	1.47863e-08	2.14958e-05	0.236262	0.579265
g__Peniophora	1.12662e-05	3.80779e-09	1.12662e-05	4.22664e-05	5.71665e-08	4.22664e-05	0.000989766	0.0251748
g__Dichotomopilus	3.54963e-05	1.21253e-08	2.01041e-05	1.21016e-05	2.872e-09	9.47365e-06	0.0093198	0.106754
g__Trichocladium	4.83629e-06	7.01691e-10	4.83629e-06	4.07868e-05	7.85883e-09	1.56713e-05	1.11345e-05	0.00167354
g__Hypomyces	4.02889e-05	4.48268e-08	3.86552e-05	6.05034e-06	1.17141e-09	6.05034e-06	4.13421e-05	0.00217883
g__Flammulina	3.53969e-05	2.32672e-08	2.78491e-05	1.05668e-05	1.01305e-09	5.62653e-06	0.00441802	0.0618523
g__Laccaria	1.78084e-05	6.36613e-09	1.45672e-05	2.71857e-05	7.22396e-09	1.50249e-05	0.272596	0.625675
g__Acaulium	1.61148e-05	2.79431e-09	9.65109e-06	2.87428e-05	1.38915e-08	2.08353e-05	0.142307	0.486713
g__Nakataea	6.4487e-06	1.24757e-09	6.4487e-06	3.62661e-05	1.46316e-08	2.13831e-05	0.000219462	0.00921739
g__Halosarpheia	2.25688e-05	2.69877e-09	9.48467e-06	2.11426e-05	5.26053e-09	1.28215e-05	1	1
g__Solicoccozyma	2.57786e-05	1.99361e-08	2.57786e-05	1.8151e-05	1.05427e-08	1.8151e-05	0.45009	0.786282
g__Helicoma	8.32931e-06	1.05811e-09	5.93889e-06	3.17535e-05	3.22652e-08	3.17535e-05	0.00284018	0.0535269
g__Purpureocillium	3.39443e-06	3.45665e-10	3.39443e-06	3.61952e-05	4.19229e-08	3.61952e-05	1.32821e-05	0.00167354
g__Clavaria	2.41634e-05	6.56567e-09	1.47938e-05	1.65991e-05	6.11e-09	1.3818e-05	0.433251	0.769428
g__Paraphaeosphaeria	4.84731e-06	7.04892e-10	4.84731e-06	3.16952e-05	3.21468e-08	3.16952e-05	0.00032577	0.0116914
g__Stephanonectria	3.0614e-05	7.00613e-09	1.52819e-05	7.56329e-06	1.83051e-09	7.56329e-06	0.00332585	0.0535269
g__Humicola	8.05971e-06	1.30394e-09	6.59277e-06	2.87142e-05	1.73248e-08	2.3268e-05	0.00730931	0.0969445
g__Mycothermus	3.38723e-05	1.11662e-08	1.92926e-05	3.02064e-06	2.91976e-10	3.02064e-06	2.29185e-05	0.00192516
g__Pyronema	1.44753e-05	6.286e-09	1.44753e-05	2.11108e-05	6.90063e-09	1.46848e-05	0.41088	0.769428
g__Talaromyces	8.04143e-06	1.93994e-09	8.04143e-06	2.56498e-05	5.8611e-09	1.35336e-05	0.0182062	0.190862
g__Puccinia	1.6152e-05	6.37336e-09	1.45755e-05	1.81289e-05	3.42998e-09	1.03531e-05	0.833847	0.972821
g__Allomyces	3.2189e-05	3.1084e-08	3.2189e-05	3.01757e-06	2.91384e-10	3.01757e-06	4.32307e-05	0.00217883
g__Gibellulopsis	1.61577e-05	7.83214e-09	1.61577e-05	1.81089e-05	1.04939e-08	1.81089e-05	0.833847	0.972821
g__Phialocephala	1.61164e-05	3.11667e-09	1.01926e-05	1.66266e-05	1.75242e-09	7.4002e-06	1	1
g__Vermiculariopsiella	2.09967e-05	4.62469e-09	1.2416e-05	1.20723e-05	2.25664e-09	8.39762e-06	0.275595	0.625675
g__Olpitrichum	1.77211e-05	9.42109e-09	1.77211e-05	1.36133e-05	5.93027e-09	1.36133e-05	0.656423	0.894154
g__Bionectria	8.05426e-06	6.57534e-10	4.68164e-06	2.11361e-05	7.81712e-09	1.56296e-05	0.0663184	0.34475
g__Phaeohelotium	1.7704e-05	9.4029e-09	1.7704e-05	1.20651e-05	4.6581e-09	1.20651e-05	0.493467	0.795078
g__Lulworthia	1.61288e-05	3.28143e-09	1.04585e-05	1.20877e-05	1.35798e-09	6.51436e-06	0.639724	0.885771
g__Coprinellus	1.61107e-05	2.6328e-09	9.36804e-06	1.2084e-05	9.04207e-10	5.31568e-06	0.639724	0.885771
g__Pithya	8.05815e-06	1.94801e-09	8.05815e-06	1.66132e-05	6.11967e-09	1.38289e-05	0.214161	0.56838
g__Phialemoniopsis	1.61133e-05	3.92171e-09	1.14335e-05	7.55847e-06	1.22536e-09	6.18808e-06	0.198462	0.565488
g__Melanocarpus	1.28924e-05	2.40724e-09	8.95776e-06	1.05703e-05	1.01427e-09	5.62991e-06	0.798652	0.958382
g__Tilachlidium	6.43338e-06	7.59987e-10	5.03318e-06	1.65985e-05	6.10991e-09	1.38179e-05	0.121509	0.457018
g__Lyophyllum	1.35777e-05	5.53064e-09	1.35777e-05	7.54722e-06	1.82273e-09	7.54722e-06	0.411472	0.769428
g__Funneliformis	1.93206e-05	6.5312e-09	1.47549e-05	1.50952e-06	7.29164e-11	1.50952e-06	0.00135791	0.0311086
g__Botrytis	4.82509e-06	6.98445e-10	4.82509e-06	1.50893e-05	2.3223e-09	8.51891e-06	0.0946023	0.43345
g__Phialemonium	1.60847e-05	2.14112e-09	8.44811e-06	3.05146e-06	2.97965e-10	3.05146e-06	0.0189347	0.190862
g__Hanseniaspora	1.01833e-05	3.11099e-09	1.01833e-05	7.55079e-06	7.70164e-10	4.90588e-06	0.768195	0.952694
g__Pseudobensingtonia	3.22787e-06	1.50898e-10	2.24275e-06	1.35916e-05	5.91137e-09	1.35916e-05	0.0670347	0.34475
g__Rhizopus	3.22201e-06	3.11441e-10	3.22201e-06	1.2082e-05	1.80784e-09	7.51632e-06	0.111319	0.448427
g__Cytospora	1.28862e-05	3.04965e-09	1.00824e-05	3.02532e-06	2.92881e-10	3.02532e-06	0.057958	0.331942
g__Catenaria	3.22201e-06	3.11441e-10	3.22201e-06	1.2086e-05	1.80902e-09	7.51877e-06	0.111319	0.448427
g__Tricharina	3.22719e-06	1.50836e-10	2.24229e-06	1.20696e-05	1.50415e-09	6.85601e-06	0.111319	0.448427
g__Mycoarachis	1.1282e-05	2.04588e-09	8.25808e-06	4.53797e-06	6.58983e-10	4.53797e-06	0.213334	0.56838
g__Minutisphaera	1.60836e-06	7.7605e-11	1.60836e-06	1.37316e-05	6.03379e-09	1.37316e-05	0.0221663	0.192618
g__Zasmidium	9.66044e-06	2.79972e-09	9.66044e-06	6.04215e-06	4.14495e-10	3.59902e-06	0.537281	0.836053
g__Zygosporium	4.83022e-06	6.9993e-10	4.83022e-06	1.05882e-05	2.07597e-09	8.05445e-06	0.346468	0.704112
g__Neonectria	1.61007e-06	7.777e-11	1.61007e-06	1.35896e-05	5.90966e-09	1.35896e-05	0.0221663	0.192618
g__Dimorphospora	4.82509e-06	6.98445e-10	4.82509e-06	1.0555e-05	2.06285e-09	8.02895e-06	0.346468	0.704112
g__Harposporium	3.21673e-06	3.1042e-10	3.21673e-06	1.05552e-05	1.76261e-09	7.4217e-06	0.181864	0.535697
g__Hansfordia	1.60984e-06	7.77475e-11	1.60984e-06	1.20791e-05	2.10905e-09	8.11836e-06	0.0399969	0.265242
g__Graphium	8.06783e-06	9.82642e-10	5.72317e-06	6.04069e-06	1.16768e-09	6.04069e-06	0.746842	0.9488
g__Ovatospora	1.12662e-05	3.80779e-09	1.12662e-05	3.01626e-06	2.91131e-10	3.01626e-06	0.0992346	0.441664
g__Astraeus	3.22217e-06	1.50366e-10	2.23879e-06	1.05813e-05	8.65782e-10	5.20151e-06	0.181864	0.535697
g__Hypoxylon	1.1303e-05	2.21601e-09	8.59458e-06	1.51266e-06	7.32203e-11	1.51266e-06	0.0335352	0.248555
g__Rhizochaete	4.84731e-06	7.04892e-10	4.84731e-06	7.55203e-06	9.20747e-10	5.36408e-06	0.72777	0.941151
g__Gymnopilus	4.82835e-06	6.9939e-10	4.82835e-06	7.54765e-06	6.18766e-10	4.39732e-06	0.72777	0.941151
g__Papiliotrema	8.11442e-06	9.90577e-10	5.74624e-06	3.0183e-06	2.91525e-10	3.0183e-06	0.274351	0.625675
g__Volutella	3.21657e-06	3.1039e-10	3.21657e-06	7.55139e-06	6.19272e-10	4.39912e-06	0.454937	0.786282
g__Xeromyces	9.69484e-06	1.36488e-09	6.74507e-06	1.51134e-06	7.30929e-11	1.51134e-06	0.0621134	0.333033
g__Leucocoprinus	8.06551e-06	8.22613e-10	5.23645e-06	1.50813e-06	7.27828e-11	1.50813e-06	0.113561	0.448427
g__Ophiostoma	3.2289e-06	1.50996e-10	2.24348e-06	4.53775e-06	6.58919e-10	4.53775e-06	1	1
g__Coemansia	3.22435e-06	3.11893e-10	3.22435e-06	4.53775e-06	6.58919e-10	4.53775e-06	1	1
g__Basidiobolus	6.44839e-06	1.24745e-09	6.44839e-06	1.51258e-06	7.32132e-11	1.51258e-06	0.204204	0.565488
g__Thermoascus	3.22326e-06	3.11682e-10	3.22326e-06	4.5244e-06	6.55045e-10	4.5244e-06	1	1
g__Sistotremastrum	3.21952e-06	1.50119e-10	2.23695e-06	3.0183e-06	2.91525e-10	3.0183e-06	1	1
g__Petrakia	1.60829e-06	7.75975e-11	1.60829e-06	4.52724e-06	6.55868e-10	4.52724e-06	0.625829	0.885771
g__Tetracladium	3.22719e-06	1.50836e-10	2.24229e-06	1.50806e-06	7.27757e-11	1.50806e-06	0.612953	0.885771
g__Parasola	3.23053e-06	1.51148e-10	2.24461e-06	1.50995e-06	7.29587e-11	1.50995e-06	0.612953	0.885771
g__Leccinum	1.61163e-06	7.79205e-11	1.61163e-06	3.01969e-06	1.4119e-10	2.10052e-06	1	1
g__Wallrothiella	1.60836e-06	7.7605e-11	1.60836e-06	1.50777e-06	7.27477e-11	1.50777e-06	1	1
g__Nakazawaea	1.69722e-06	8.64163e-11	1.69722e-06	1.50944e-06	7.29094e-11	1.50944e-06	1	1
g__Dominikia	1.60836e-06	7.7605e-11	1.60836e-06	1.50777e-06	7.27477e-11	1.50777e-06	1	1

## Sheet: Table S12
Supplementary Table 12	Differentially abundant fungal genera of plaque samples among three groups
HC versus OSCC
Tax	A_mean	A_variance	A_se	B_mean	B_variance	B_se	pvalue	qvalue
g__unidentified	0.491674	0.0288581	0.0310151	0.485231	0.0421406	0.0381199	0.895105	0.988811
g__	0.142546	0.00646056	0.0146749	0.101077	0.00513073	0.0133012	0.03996	0.222505
g__Morchella	0.153643	0.042222	0.0375154	0.0557069	0.0149797	0.0227276	0.038961	0.221987
g__Clitopilus	0.0136053	0.000382355	0.00357004	0.114067	0.077417	0.0516677	0.0939061	0.284037
g__Candida	0.0129105	0.000554419	0.00429891	0.0460198	0.00396976	0.0116999	0.00699301	0.0744907
g__Trichoderma	0.0309114	0.00569689	0.0137803	0.0105273	6.96214e-05	0.00154943	0.0679321	0.282148
g__Fusarium	0.018327	0.000237295	0.00281244	0.0189039	0.000278403	0.0030984	0.908092	0.988811
g__Acremonium	0.00724502	0.000202314	0.00259689	0.0250026	0.000955235	0.00573926	0.003996	0.048951
g__Mortierella	0.0123873	4.05814e-05	0.00116306	0.0197	0.00142849	0.00701842	0.41958	0.646523
g__Penicillium	0.0118423	0.00108195	0.00600543	0.013849	0.000385083	0.003644	0.802198	0.949461
g__Aspergillus	0.00869458	4.59129e-05	0.00123711	0.0164012	0.000184432	0.00252185	0.00999001	0.0843984
g__Oidiodendron	0.00266234	4.91531e-05	0.00128001	0.0207385	0.00478546	0.0128459	0.23976	0.477571
g__Bipolaris	0.00568072	0.000104672	0.0018679	0.012319	0.000294723	0.00318793	0.0689311	0.282148
g__Magnaporthe	0.0123756	0.000365354	0.00348977	0.00498174	0.000140748	0.00220304	0.0879121	0.284037
g__Russula	0.0115041	0.000395937	0.00363289	0.0035974	0.000140631	0.00220213	0.0689311	0.282148
g__Malassezia	0.00545106	0.000177787	0.00243439	0.00248928	2.02588e-05	0.000835811	0.2997	0.543901
g__Sebacina	0.0058916	0.000109309	0.00190883	0.00183953	3.56883e-05	0.00110934	0.0829171	0.282148
g__Magnaporthiopsis	0.00378297	6.40898e-05	0.00146162	0.00335993	7.57017e-05	0.00161567	0.855145	0.979021
g__Chaetomium	0.0031856	2.05659e-05	0.000827968	0.00341285	1.45947e-05	0.000709412	0.839161	0.973248
g__Trechispora	0.0044306	7.49546e-05	0.00158066	0.00201066	4.00205e-06	0.000371486	0.041958	0.228438
g__Blumeria	0.00343105	2.19981e-05	0.000856312	0.00150155	9.74757e-06	0.000579761	0.0789211	0.282148
g__Chrysosporium	0.00261889	1.03889e-05	0.000588469	0.00201941	1.15961e-05	0.000632349	0.501499	0.722748
g__Tomentella	0.00271754	2.34489e-05	0.000884098	0.00128265	8.97733e-06	0.000556384	0.174825	0.392956
g__Simplicillium	0.000854328	3.07652e-06	0.000320235	0.00254946	2.67792e-05	0.000960948	0.0879121	0.284037
g__Cephalotrichum	0.00241446	0.000124621	0.00203815	0.000406501	7.25134e-07	0.000158129	0.529471	0.749828
g__Archaeorhizomyces	0.000122577	5.28996e-08	4.19919e-05	0.00257028	0.000155747	0.00231745	0.188811	0.411535
g__Microascus	0.00106915	3.71591e-06	0.000351943	0.00157375	1.49843e-05	0.000718818	0.573427	0.789267
g__Camarosporium	0.00168516	9.65868e-06	0.000567412	0.000561944	2.66597e-06	0.0003032	0.0969031	0.288988
g__Leotia	0.00166866	9.43069e-06	0.000560675	0.000430208	2.56679e-06	0.000297506	0.038961	0.221987
g__Conocybe	0.000266013	6.30325e-08	4.58376e-05	0.00151975	2.50663e-05	0.000929708	0.377622	0.596887
g__Conlarium	0.000805146	1.79592e-06	0.000244672	0.000879372	3.45934e-06	0.00034538	0.866134	0.98242
g__Cladosporium	0.00059858	4.46583e-07	0.000122009	0.000952714	6.09607e-06	0.000458486	0.626374	0.829522
g__Exophiala	0.000184152	2.93422e-07	9.88976e-05	0.00128026	5.02465e-06	0.00041625	0.00699301	0.0744907
g__Inocybe	0.000276946	5.03779e-07	0.000129586	0.00110843	5.63892e-06	0.00044096	0.0819181	0.282148
g__Metarhizium	0.00143346	6.10719e-05	0.00142679	1.67166e-05	2.89981e-09	9.99968e-06	0.811189	0.951812
g__Ascobolus	0.000897657	1.4781e-06	0.000221968	0.000458298	5.01988e-07	0.000131567	0.106893	0.304521
g__Schizothecium	0.000945838	1.94962e-06	0.000254926	0.000377799	1.07258e-06	0.000192317	0.0929071	0.284037
g__Lactarius	0.000984344	3.51271e-06	0.000342185	0.000276801	1.17567e-06	0.000201346	0.0829171	0.282148
g__Bannoa	0.000855779	1.48753e-06	0.000222675	0.00039644	5.60402e-07	0.000139012	0.0909091	0.284037
g__Schizophyllum	0.000292938	1.39038e-07	6.80779e-05	0.000863183	4.35706e-06	0.000387612	0.201798	0.429918
g__Cortinarius	0.000902119	2.39668e-05	0.000893809	0.000218428	2.85716e-07	9.92586e-05	0.976024	1
g__Coniochaeta	0.000505299	5.22679e-07	0.000131995	0.000493645	1.03536e-06	0.00018895	0.958042	1
g__Umbelopsis	0.000355849	2.14583e-07	8.4574e-05	0.000519875	1.81501e-06	0.000250173	0.704296	0.88037
g__Cladophialophora	0.000600326	9.43621e-07	0.000177353	0.000246661	4.32334e-07	0.000122099	0.11988	0.309165
g__Colletotrichum	0.000461317	6.51401e-07	0.000147355	0.000388633	4.6702e-07	0.000126902	0.712288	0.881366
g__Pseudallescheria	0.000358061	4.32164e-07	0.000120023	0.00048196	1.52377e-06	0.000229225	0.691309	0.873044
g__Pseudophialophora	0.000613195	1.40267e-06	0.000216231	0.000170081	4.08163e-07	0.000118636	0.0919081	0.284037
g__Ilyonectria	0.000274222	1.99757e-07	8.16001e-05	0.000507098	9.96288e-07	0.00018535	0.265734	0.512456
g__Coccocarpia	0.000556736	1.12287e-06	0.000193466	0.000183378	3.5043e-07	0.000109926	0.10989	0.305944
g__Septoria	2.42136e-05	8.53177e-09	1.68639e-05	0.000730065	4.91841e-06	0.000411825	0.0789211	0.282148
g__Septofusidium	0.000247807	2.43017e-07	9.00032e-05	0.000470983	3.77837e-06	0.000360955	0.877123	0.985662
g__Mariannaea	0.000177531	1.63798e-07	7.38914e-05	0.000544381	6.79106e-06	0.000483916	0.907093	0.988811
g__Auricularia	9.82717e-05	9.60533e-08	5.65842e-05	0.000616847	1.18885e-06	0.000202472	0.00799201	0.0758361
g__Hamigera	0.000445373	1.61495e-06	0.000232016	0.000126584	4.70986e-08	4.03e-05	0.0789211	0.282148
g__Thozetella	0.000427642	6.65928e-07	0.000148989	0.000140058	2.7231e-07	9.6902e-05	0.115884	0.307246
g__Thanatephorus	0.0003627	3.27395e-07	0.000104466	0.000204955	2.92524e-07	0.000100434	0.350649	0.591771
g__Cladorrhinum	9.83804e-05	2.5268e-08	2.90219e-05	0.000445793	1.90547e-06	0.000256331	0.337662	0.582586
g__Scleroderma	0.000354969	4.52945e-07	0.000122875	0.000161698	2.33387e-07	8.97097e-05	0.238761	0.477571
g__Irpex	0.000288047	1.52838e-07	7.13766e-05	0.000225171	4.18295e-07	0.0001201	0.71029	0.881366
g__Preussia	0.00032041	1.29126e-07	6.56064e-05	0.000163184	9.92795e-08	5.85101e-05	0.0929071	0.284037
g__Bjerkandera	2.24408e-05	1.30278e-08	2.08389e-05	0.000463262	5.27513e-06	0.000426498	0.252747	0.49938
g__Scytalidium	0.000159396	7.33565e-08	4.94491e-05	0.000300316	4.18834e-07	0.000120177	0.308691	0.552476
g__Meyerozyma	0.000296223	1.48203e-07	7.02859e-05	0.000141465	1.93759e-07	8.17395e-05	0.150849	0.357719
g__Slopeiomyces	0.000244607	3.47281e-07	0.000107592	0.000176404	2.14172e-07	8.59375e-05	0.626374	0.829522
g__Curvularia	0.000226867	9.49542e-08	5.62596e-05	0.000178474	2.21227e-07	8.73414e-05	0.696304	0.874843
g__Byssochlamys	9.01171e-05	5.82808e-08	4.4076e-05	0.000319595	6.27323e-07	0.000147078	0.147852	0.355135
g__Phialemonium	0.000133515	6.51666e-08	4.66071e-05	0.000265006	2.14462e-07	8.59955e-05	0.18981	0.411535
g__Macrophomina	0.000270294	1.23099e-07	6.40571e-05	0.000118167	7.37742e-08	5.04375e-05	0.0769231	0.282148
g__Dictyosporium	0.000234888	2.39296e-07	8.93114e-05	0.000139785	1.60255e-07	7.43373e-05	0.411588	0.638223
g__Natantispora	0.000282012	7.79781e-07	0.000161222	8.32869e-05	8.15986e-08	5.30447e-05	0.298701	0.543901
g__Laccaria	0.00026954	3.05231e-07	0.000100868	9.50422e-05	1.22348e-07	6.49531e-05	0.170829	0.392956
g__Geminibasidium	0.00010003	4.54085e-08	3.89052e-05	0.000257773	1.13024e-06	0.000197417	0.768232	0.927176
g__Coprinopsis	0.000122431	1.15188e-07	6.19645e-05	0.000231593	8.82928e-08	5.51777e-05	0.223776	0.460716
g__Thermomyces	0.000104797	5.69569e-08	4.35725e-05	0.000233546	2.87424e-07	9.95548e-05	0.267732	0.512456
g__Rhizophydium	0.000161613	1.01821e-07	5.82583e-05	0.000155262	2.64071e-07	9.54248e-05	0.964036	1
g__Corynespora	0.000204289	9.63131e-08	5.66607e-05	8.82222e-05	3.42806e-08	3.43815e-05	0.0829171	0.282148
g__Phaeosphaeria	0.000100006	4.05207e-08	3.67517e-05	0.000168674	2.1161e-07	8.54219e-05	0.496503	0.719783
g__Agaricus	0.000156434	7.46575e-08	4.98857e-05	0.000100071	7.32336e-08	5.02523e-05	0.452547	0.676062
g__Dictyochaeta	0.000204918	1.80062e-07	7.74731e-05	4.66888e-05	4.71806e-08	4.03351e-05	0.0819181	0.282148
g__Sarocladium	0.00018118	4.49476e-08	3.87073e-05	6.66785e-05	1.05914e-08	1.91107e-05	0.011988	0.0917832
g__Diaporthe	5.30868e-05	1.09757e-08	1.91274e-05	0.000195529	7.95955e-07	0.000165671	0.767233	0.927176
g__Knufia	0.000125794	1.30404e-07	6.59303e-05	0.000120017	2.5656e-07	9.40579e-05	0.944056	1
g__Hydnum	0.000175344	8.29591e-08	5.25862e-05	6.32487e-05	1.19959e-08	2.03384e-05	0.0509491	0.254353
g__Zopfiella	3.86857e-05	6.34505e-09	1.45431e-05	0.000201641	2.55379e-07	9.38413e-05	0.0739261	0.282148
g__Leptospora	0.000154423	6.54253e-08	4.66995e-05	7.82219e-05	3.21632e-08	3.33028e-05	0.188811	0.411535
g__Ovatospora	3.53977e-05	3.75898e-08	3.53977e-05	0.000199785	1.9373e-07	8.17334e-05	0.0689311	0.282148
g__Akenomyces	0.000127341	3.37823e-07	0.000106117	0.00010169	8.4362e-08	5.39355e-05	0.915085	0.992017
g__Trichocladium	5.31424e-05	3.41777e-08	3.37529e-05	0.000175077	1.28546e-07	6.6578e-05	0.0979021	0.288988
g__Pleurotus	0.000152839	5.25343e-08	4.18467e-05	6.49674e-05	3.29061e-08	3.36852e-05	0.117882	0.307246
g__Gymnopilus	0.000165707	7.9122e-08	5.13556e-05	4.65815e-05	4.3135e-08	3.8567e-05	0.0679321	0.282148
g__Purpureocillium	3.89452e-05	8.80925e-09	1.7136e-05	0.000176454	2.17742e-07	8.66507e-05	0.145854	0.353805
g__Scedosporium	0.000123893	4.71668e-08	3.96513e-05	8.49483e-05	1.4098e-08	2.20485e-05	0.408591	0.637611
g__Mucor	1.61553e-06	7.82986e-11	1.61553e-06	0.000208308	3.54565e-07	0.000110573	0.021978	0.1417
g__Psathyrella	2.74186e-05	5.59812e-09	1.36603e-05	0.000178286	3.51459e-07	0.000110088	0.151848	0.357719
g__Pseudohydnum	4.35638e-05	1.49186e-08	2.22999e-05	0.000151608	3.95485e-07	0.000116779	0.581419	0.795796
g__Pseudeurotium	0.000125493	7.09329e-08	4.86254e-05	6.32387e-05	2.74631e-08	3.07734e-05	0.288711	0.535866
g__Entoloma	0.000114478	8.30533e-08	5.2616e-05	7.34182e-05	2.66892e-08	3.03368e-05	0.556444	0.772984
g__Trametes	8.17289e-06	1.31029e-09	6.60881e-06	0.000177108	4.1575e-07	0.000119734	0.111888	0.307246
g__Ustilaginoidea	6.6984e-05	3.90765e-08	3.60909e-05	0.000115117	5.57579e-08	4.38485e-05	0.428571	0.65625
g__Pestalotiopsis	7.25668e-05	2.02968e-08	2.60107e-05	0.000106893	7.18226e-08	4.97658e-05	0.556444	0.772984
g__Lecythophora	3.86168e-05	5.3677e-09	1.33762e-05	0.000136765	1.02963e-07	5.95856e-05	0.0879121	0.284037
g__Astraeus	0.000111341	5.07672e-08	4.11368e-05	6.16602e-05	2.50061e-08	2.93646e-05	0.360639	0.596887
g__Neurospora	0.000125473	5.29397e-08	4.20078e-05	4.66027e-05	3.21824e-08	3.33128e-05	0.154845	0.361305
g__Podospora	7.25888e-05	1.30456e-08	2.08532e-05	0.000100044	4.12809e-08	3.7729e-05	0.558442	0.772984
g__Vishniacozyma	0.000122458	1.80572e-07	7.75826e-05	4.67191e-05	2.09889e-08	2.69027e-05	0.509491	0.728574
g__Myceliophthora	0.000119404	5.66721e-08	4.34634e-05	4.83697e-05	2.1063e-08	2.69502e-05	0.173826	0.392956
g__Arthrobotrys	6.2848e-05	4.84898e-08	4.02036e-05	0.000105026	1.4164e-07	6.98866e-05	0.669331	0.872266
g__Lecanicillium	3.70918e-05	7.37697e-09	1.56812e-05	0.000123363	1.48653e-07	7.15959e-05	0.297702	0.543901
g__Ochroconis	6.76801e-05	7.44823e-08	4.98271e-05	8.99296e-05	1.92583e-07	8.14911e-05	0.788212	0.939813
g__Chaetosphaeria	8.06688e-05	2.28371e-08	2.75905e-05	7.34216e-05	3.02192e-08	3.22807e-05	0.86014	0.980159
g__Piloderma	1.29135e-05	1.7693e-09	7.67962e-06	0.000141715	1.27049e-07	6.61892e-05	0.0689311	0.282148
g__Alternaria	8.38721e-05	2.8604e-08	3.08783e-05	6.16797e-05	2.13483e-08	2.71321e-05	0.599401	0.815851
g__Ceratobasidium	6.93781e-05	1.12683e-08	1.93807e-05	7.51617e-05	4.16794e-08	3.79107e-05	0.902098	0.988811
g__Calcarisporiella	3.69981e-05	1.6495e-08	2.34485e-05	0.000108527	3.00173e-07	0.000101739	0.848152	0.975574
g__Cytospora	9.03779e-05	4.18335e-08	3.73423e-05	5.00431e-05	2.69828e-08	3.05032e-05	0.43956	0.668896
g__Duddingtonia	2.74235e-05	5.1155e-09	1.30582e-05	0.000111915	1.69827e-07	7.65252e-05	0.486513	0.709499
g__Pleurotheciella	8.3773e-05	1.16211e-07	6.22389e-05	5.17573e-05	4.95785e-08	4.13474e-05	0.663337	0.872266
g__Hypomyces	0.000104883	5.0607e-08	4.10719e-05	2.83471e-05	1.16112e-08	2.00097e-05	0.113886	0.307246
g__Arthrographis	3.38637e-05	3.90182e-09	1.14044e-05	0.00010008	1.36459e-07	6.85965e-05	0.473526	0.694695
g__Rhodotorula	0.00011102	1.64047e-08	2.33842e-05	1.83035e-05	2.56372e-09	9.40234e-06	0.000999001	0.0152972
g__Protoparmeliopsis	1.44779e-05	5.00343e-09	1.29144e-05	0.000116928	2.34671e-07	8.9956e-05	0.277722	0.527457
g__Ganoderma	0.000114577	3.93839e-07	0.000114577	2.17514e-05	6.6555e-09	1.51493e-05	0.886114	0.986809
g__Apiosordaria	5.97191e-05	1.75796e-08	2.42072e-05	6.66687e-05	4.27169e-08	3.83796e-05	0.9001	0.988811
g__Arthrinium	9.97355e-05	4.17534e-08	3.73066e-05	2.163e-05	5.08523e-09	1.32421e-05	0.047952	0.249963
g__Coprinellus	5.48606e-05	9.82388e-09	1.80959e-05	6.50408e-05	1.69383e-08	2.41677e-05	0.751249	0.915701
g__Junewangia	2.42103e-05	3.35504e-09	1.05752e-05	9.33805e-05	7.98958e-08	5.24883e-05	0.267732	0.512456
g__Torula	8.22049e-05	1.50277e-07	7.0776e-05	3.3385e-05	1.50866e-08	2.28085e-05	0.784216	0.939813
g__Zasmidium	1.45122e-05	3.09136e-09	1.01511e-05	0.000100055	1.47226e-07	7.12513e-05	0.352647	0.591771
g__Geopora	4.35208e-05	2.74669e-08	3.02583e-05	6.84331e-05	9.3735e-08	5.68528e-05	0.745255	0.912937
g__Phanerochaete	1.12629e-05	3.80558e-09	1.12629e-05	9.67631e-05	8.60833e-08	5.44829e-05	0.0529471	0.254353
g__Beauveria	6.43384e-06	4.38888e-10	3.82486e-06	8.98883e-05	4.97224e-08	4.14073e-05	0.044955	0.239434
g__Coniella	1.29068e-05	1.11983e-09	6.10963e-06	8.36113e-05	1.78763e-07	7.85127e-05	0.819181	0.955711
g__Myrmecridium	3.86821e-05	6.83991e-09	1.50996e-05	5.67688e-05	4.40822e-08	3.89881e-05	0.842158	0.973248
g__Monosporascus	4.98768e-05	1.58176e-08	2.2962e-05	4.32941e-05	8.71381e-09	1.73343e-05	0.79021	0.939813
g__Cenococcum	1.60898e-06	7.76649e-11	1.60898e-06	9.19678e-05	2.18829e-07	8.68667e-05	0.121878	0.311043
g__Trichothecium	4.5144e-05	1.41843e-08	2.17442e-05	4.67244e-05	2.93461e-08	3.18109e-05	1	1
g__Periconia	1.61105e-05	3.75897e-09	1.11937e-05	7.17047e-05	7.1938e-08	4.98058e-05	0.374625	0.596887
g__Articulospora	6.76515e-05	7.3656e-08	4.955e-05	1.8346e-05	3.74306e-09	1.13609e-05	0.455544	0.676414
g__Rhizophlyctis	6.28339e-05	5.26616e-08	4.18974e-05	2.16528e-05	8.25731e-09	1.68741e-05	0.511489	0.728574
g__Typhula	5.15868e-05	4.14218e-08	3.71581e-05	3.16443e-05	1.73666e-08	2.44714e-05	0.69031	0.873044
g__Jattaea	4.19603e-05	1.04626e-08	1.8675e-05	4.17333e-05	2.57509e-08	2.97987e-05	1	1
g__Tilachlidium	2.57392e-05	3.81145e-09	1.12716e-05	5.49197e-05	5.90229e-08	4.5114e-05	0.874126	0.985662
g__Flagelloscypha	4.84212e-05	1.39056e-08	2.15295e-05	3.1712e-05	1.1769e-08	2.01451e-05	0.624376	0.829522
g__Lectera	3.70317e-05	5.58124e-09	1.36397e-05	4.34013e-05	1.43331e-08	2.22316e-05	0.668768	0.872266
g__Reticulascus	6.75548e-05	2.35392e-08	2.80114e-05	9.98343e-06	2.05899e-09	8.42614e-06	0.0599401	0.282148
g__Microdochium	1.61311e-06	7.80638e-11	1.61311e-06	7.85973e-05	1.71458e-07	7.68917e-05	0.350649	0.591771
g__Pyronema	4.50459e-05	7.37732e-09	1.56815e-05	3.32829e-05	7.33724e-09	1.59062e-05	0.315274	0.559725
g__Itersonilia	6.60343e-05	8.49007e-08	5.3198e-05	8.32749e-06	6.78136e-10	4.8357e-06	0.333666	0.579775
g__Thelephora	6.11109e-05	3.73897e-08	3.53033e-05	1.3315e-05	1.64663e-09	7.53527e-06	0.185814	0.411535
g__Galerina	4.03245e-05	6.14755e-09	1.4315e-05	3.3378e-05	9.7236e-09	1.83111e-05	0.553761	0.772984
g__Myxocephala	4.19437e-05	8.52355e-09	1.68558e-05	3.18065e-05	1.84403e-08	2.52165e-05	0.374032	0.596887
g__Pluteus	5.64931e-05	1.37624e-08	2.14184e-05	1.50072e-05	4.19283e-09	1.20242e-05	0.106893	0.304521
g__Stemphylium	3.75545e-05	1.26759e-08	2.05555e-05	3.50566e-05	2.34416e-08	2.84312e-05	0.881061	0.985662
g__Botrytis	4.67263e-05	5.883e-09	1.40036e-05	2.33007e-05	3.26399e-09	1.0609e-05	0.0324574	0.193953
g__Ramularia	4.51292e-05	2.93324e-08	3.1269e-05	2.0037e-05	8.29683e-09	1.69144e-05	0.0171309	0.119916
g__Bartalinia	5.32552e-05	1.18579e-08	1.98812e-05	1.00047e-05	2.06761e-09	8.44375e-06	0.0529471	0.254353
g__Gibellulopsis	4.67446e-05	5.68263e-08	4.35225e-05	1.50332e-05	6.55389e-09	1.50332e-05	0.00174127	0.0237006
g__Mycena	4.19615e-05	8.2023e-09	1.65351e-05	1.66836e-05	3.22024e-09	1.05377e-05	0.0116974	0.0917832
g__Cyphellophora	4.51874e-05	6.45589e-09	1.46696e-05	1.33322e-05	3.15504e-09	1.04305e-05	0.00125291	0.0180567
g__Pseudorobillarda	1.61101e-06	7.78602e-11	1.61101e-06	5.49506e-05	4.32513e-08	3.8619e-05	0.236763	0.477571
g__Cryptodiscus	3.22747e-06	1.50861e-10	2.24248e-06	5.19275e-05	6.00636e-08	4.551e-05	0.374625	0.596887
g__Crepidotus	3.54949e-05	8.38803e-09	1.67213e-05	1.83425e-05	5.74832e-09	1.4079e-05	0.0813992	0.282148
g__Fusariella	8.06808e-06	8.22685e-10	5.23668e-06	4.4949e-05	5.02682e-08	4.1634e-05	5.35543e-05	0.00145787
g__Apiotrichum	6.44122e-06	1.24468e-09	6.44122e-06	4.34246e-05	3.64281e-08	3.54421e-05	2.69307e-05	0.000942576
g__Haptocillium	3.54979e-05	6.45223e-09	1.46654e-05	1.33399e-05	2.48816e-09	9.26275e-06	0.0165205	0.119044
g__Micarea	2.74263e-05	4.6327e-09	1.24267e-05	2.0037e-05	8.29683e-09	1.69144e-05	0.459921	0.6788
g__Rhizopus	3.53922e-05	4.9686e-09	1.28693e-05	1.16587e-05	2.27243e-09	8.8521e-06	0.00835745	0.0758361
g__Clavaria	1.77406e-05	2.50119e-09	9.13088e-06	2.99981e-05	2.60966e-08	2.99981e-05	0.194906	0.418878
g__Geosmithia	8.06387e-06	9.82879e-10	5.72386e-06	3.99624e-05	8.50225e-09	1.71225e-05	0.00027212	0.00512842
g__Pseudaleuria	3.55081e-05	5.32698e-09	1.33254e-05	1.16725e-05	2.28089e-09	8.86856e-06	0.00835745	0.0758361
g__Acaulium	3.22785e-05	6.19868e-09	1.43744e-05	1.50334e-05	3.20126e-09	1.05066e-05	0.0623739	0.282148
g__Hypochnicium	9.67142e-06	2.00091e-09	8.16683e-06	3.68417e-05	2.72727e-08	3.06666e-05	0.00203215	0.026204
g__Aureobasidium	1.61421e-06	7.81697e-11	1.61421e-06	4.32845e-05	5.43329e-08	4.32845e-05	1.5078e-07	3.69412e-05
g__Hygrocybe	4.20048e-05	1.57113e-08	2.28847e-05	1.66374e-06	8.02733e-11	1.66374e-06	4.49367e-07	5.50475e-05
g__Tolypocladium	6.68923e-06	4.88443e-10	4.03502e-06	3.84658e-05	2.17651e-08	2.73956e-05	0.000148141	0.00329949
g__Polyschema	2.57958e-05	6.57016e-09	1.47988e-05	1.66997e-05	5.24307e-09	1.3446e-05	0.328542	0.579085
g__Ramicandelaber	1.2899e-05	2.0872e-09	8.34107e-06	3.00581e-05	2.08475e-08	2.68119e-05	0.0492614	0.251439
g__Metacordyceps	3.5504e-05	1.01721e-08	1.84139e-05	6.6664e-06	7.88738e-10	5.21516e-06	0.000554724	0.00970768
g__Pezicula	2.09773e-05	3.98966e-09	1.15321e-05	2.17097e-05	1.16605e-08	2.00521e-05	1	1
g__Derxomyces	1.45035e-05	8.30038e-10	5.26003e-06	2.83833e-05	1.81874e-08	2.5043e-05	0.117322	0.307246
g__Kurtzmanomyces	3.87346e-05	2.48296e-08	2.8769e-05	1.66374e-06	8.02733e-11	1.66374e-06	1.65025e-06	0.00013477
g__Remersonia	1.14086e-05	9.26742e-10	5.558e-06	3.00423e-05	1.61533e-08	2.36011e-05	0.0269214	0.164894
g__Dimorphospora	1.2871e-05	7.92485e-10	5.13967e-06	2.66262e-05	4.75564e-09	1.28058e-05	0.103184	0.300954
g__Calcarisporium	3.2175e-06	3.1057e-10	3.2175e-06	3.66643e-05	3.89838e-08	3.66643e-05	1.50775e-05	0.000738797
g__Cercospora	3.5432e-05	3.42718e-08	3.37993e-05	3.33505e-06	3.22554e-10	3.33505e-06	3.76348e-05	0.00115257
g__Clonostachys	2.41902e-05	5.44262e-09	1.34692e-05	1.50181e-05	5.20339e-09	1.3395e-05	0.308936	0.552476
g__Cladonia	2.90556e-05	4.78724e-09	1.26323e-05	8.3373e-06	1.34769e-09	6.81705e-06	0.0108419	0.0885422
g__Dichotomopilus	1.29038e-05	1.76517e-09	7.67066e-06	2.33823e-05	1.16686e-08	2.0059e-05	0.203972	0.430802
g__Talaromyces	8.05715e-06	9.80986e-10	5.71835e-06	2.83799e-05	6.12105e-09	1.45283e-05	0.00961756	0.0841537
g__Rhodosporidiobolus	2.25734e-05	4.32559e-09	1.20078e-05	1.33169e-05	1.14772e-09	6.29098e-06	0.28763	0.535866
g__Ophiocordyceps	2.25739e-05	3.66998e-09	1.10604e-05	1.33369e-05	2.98915e-09	1.01525e-05	0.28763	0.535866
g__Synchytrium	3.38927e-05	7.13864e-09	1.54258e-05	1.66753e-06	8.06386e-11	1.66753e-06	1.15008e-05	0.000704424
g__Basidiobolus	8.04143e-06	9.76705e-10	5.70586e-06	2.66546e-05	1.26075e-08	2.08505e-05	0.0154653	0.114818
g__Thielavia	3.21797e-06	3.1066e-10	3.21797e-06	3.17156e-05	1.22752e-08	2.05738e-05	9.80485e-05	0.00240219
g__Scytinopogon	3.22766e-05	7.16676e-09	1.54561e-05	1.66744e-06	8.06308e-11	1.66744e-06	2.18992e-05	0.000894217
g__Thelonectria	3.23107e-06	3.13194e-10	3.23107e-06	3.00535e-05	9.27628e-09	1.7885e-05	0.000181651	0.00370871
g__Phialocephala	2.25975e-05	5.13056e-09	1.30774e-05	1.00164e-05	1.40395e-09	6.95788e-06	0.116236	0.307246
g__Sistotrema	2.73543e-05	1.53618e-08	2.26287e-05	3.34038e-06	3.23586e-10	3.34038e-06	0.000748332	0.0122228
g__Peziza	1.93694e-05	5.59564e-09	1.36573e-05	1.00052e-05	2.90299e-09	1.00052e-05	0.23896	0.477571
g__Lulworthia	1.77517e-05	2.17983e-09	8.52414e-06	1.00184e-05	2.0742e-09	8.4572e-06	0.333358	0.579775
g__Syncephalis	1.29092e-05	1.6053e-09	7.31506e-06	1.50228e-05	3.19808e-09	1.05014e-05	0.811954	0.951812
g__Calceomyces	1.937e-05	3.4933e-09	1.07909e-05	8.3463e-06	1.34854e-09	6.81919e-06	0.144324	0.353594
g__Stephanonectria	2.25846e-05	2.86567e-09	9.77355e-06	3.33489e-06	3.22523e-10	3.33489e-06	0.00425246	0.0496121
g__Humicola	8.07157e-06	6.60367e-10	4.69172e-06	1.83238e-05	1.56926e-09	7.35612e-06	0.13785	0.341144
g__Cephaliophora	2.09905e-05	3.02448e-09	1.00407e-05	5.01179e-06	7.28422e-10	5.01179e-06	0.0215242	0.1417
g__Schizopora	1.77242e-05	3.94863e-09	1.14726e-05	8.31992e-06	2.00741e-09	8.31992e-06	0.211042	0.441925
g__Dioszegia	9.67901e-06	1.35936e-09	6.73141e-06	1.49968e-05	5.18925e-09	1.33768e-05	0.448016	0.673398
g__Lophiostoma	2.09727e-05	3.66465e-09	1.10524e-05	3.33489e-06	3.22523e-10	3.33489e-06	0.00749092	0.0758361
g__Castanediella	1.61406e-05	3.93502e-09	1.14528e-05	5.00233e-06	7.25677e-10	5.00233e-06	0.0928159	0.284037
g__Beltraniella	1.77542e-05	2.18021e-09	8.52488e-06	3.33505e-06	3.22554e-10	3.33505e-06	0.0226733	0.142435
g__Lauriomyces	1.45208e-05	2.44794e-09	9.03316e-06	6.66986e-06	7.89037e-10	5.21614e-06	0.267641	0.512456
g__Orbilia	6.57723e-06	7.76143e-10	5.0864e-06	1.17334e-05	3.9925e-09	1.17334e-05	0.380608	0.59775
g__Cuphophyllus	4.84262e-06	7.03528e-10	4.84262e-06	1.16913e-05	3.96393e-09	1.16913e-05	0.219627	0.456006
g__Microporellus	1.29128e-05	1.60663e-09	7.31809e-06	3.34119e-06	3.23743e-10	3.34119e-06	0.10982	0.305944
g__Ceratocystis	1.12588e-05	1.07312e-09	5.98087e-06	4.99195e-06	7.22669e-10	4.99195e-06	0.344373	0.59001
g__Sagenomella	1.61101e-06	7.78602e-11	1.61101e-06	1.3369e-05	1.66564e-09	7.57865e-06	0.0196454	0.133698
g__Crocicreas	8.07525e-06	1.30927e-09	6.60625e-06	6.6701e-06	1.29022e-09	6.6701e-06	1	1
g__Funneliformis	1.12808e-05	2.85077e-09	9.74811e-06	1.66479e-06	8.03741e-11	1.66479e-06	0.0705896	0.282148
g__Neonectria	3.22497e-06	3.12014e-10	3.22497e-06	1.00211e-05	2.91228e-09	1.00211e-05	0.173102	0.392956
g__Sporormiella	1.12586e-05	2.19692e-09	8.5575e-06	1.66431e-06	8.03275e-11	1.66431e-06	0.0705896	0.282148
g__Chloridium	4.83489e-06	7.01284e-10	4.83489e-06	6.67587e-06	7.89026e-10	5.21611e-06	0.722414	0.889404
g__Strelitziana	9.68117e-06	2.00419e-09	8.17352e-06	1.66744e-06	8.06308e-11	1.66744e-06	0.125333	0.313331
g__Hirsutella	6.45494e-06	1.24999e-09	6.45494e-06	5.01106e-06	7.2821e-10	5.01106e-06	1	1
g__Dacryobolus	9.68523e-06	2.81411e-09	9.68523e-06	1.66744e-06	8.06308e-11	1.66744e-06	0.125333	0.313331
g__Myrothecium	6.45253e-06	4.41176e-10	3.83482e-06	3.33804e-06	1.55796e-10	2.31782e-06	0.687737	0.873044
g__Arthrocatena	3.21642e-06	3.1036e-10	3.21642e-06	6.65401e-06	1.284e-09	6.65401e-06	0.445952	0.673398
g__Datronia	6.43571e-06	7.60514e-10	5.03493e-06	3.32701e-06	3.21e-10	3.32701e-06	0.687737	0.873044
g__Lasiodiplodia	6.44186e-06	6.00999e-10	4.47586e-06	3.33006e-06	1.55052e-10	2.31228e-06	0.687737	0.873044
g__Lachancea	4.84262e-06	7.03528e-10	4.84262e-06	3.33505e-06	3.22554e-10	3.33505e-06	1	1
g__Trigonosporomyces	6.43664e-06	2.78583e-10	3.04731e-06	1.66431e-06	8.03275e-11	1.66431e-06	0.375317	0.596887
g__Amaurodon	6.45503e-06	4.41704e-10	3.83712e-06	1.66744e-06	8.06308e-11	1.66744e-06	0.375317	0.596887
g__Coniophora	3.47204e-06	3.61652e-10	3.47204e-06	5.01179e-06	7.28422e-10	5.01179e-06	0.682679	0.873044
g__Phialophora	6.45487e-06	4.418e-10	3.83753e-06	1.66753e-06	8.06386e-11	1.66753e-06	0.375317	0.596887
g__Ascocoryne	4.82462e-06	6.9831e-10	4.82462e-06	3.32797e-06	3.21186e-10	3.32797e-06	1	1
g__Phlyctochytrium	3.22865e-06	1.50971e-10	2.24329e-06	3.33497e-06	1.5551e-10	2.31569e-06	1	1
g__Hannaella	3.21642e-06	3.1036e-10	3.21642e-06	3.33312e-06	3.2218e-10	3.33312e-06	1	1
g__Tetracladium	1.60875e-06	7.76425e-11	1.60875e-06	5.01179e-06	7.28422e-10	5.01179e-06	0.367221	0.596887
g__Dominikia	3.21673e-06	1.49858e-10	2.23501e-06	3.32861e-06	3.2131e-10	3.32861e-06	1	1
g__Cyathus	3.22982e-06	1.5108e-10	2.2441e-06	3.33489e-06	3.22523e-10	3.33489e-06	1	1
g__Ramariopsis	1.61101e-06	7.78602e-11	1.61101e-06	3.3524e-06	3.25918e-10	3.3524e-06	0.619118	0.829522
g__Minutisphaera	1.60829e-06	7.75975e-11	1.60829e-06	3.32877e-06	1.54932e-10	2.31138e-06	0.619118	0.829522
g__Rhizocarpon	3.22802e-06	1.50912e-10	2.24286e-06	1.66744e-06	8.06308e-11	1.66744e-06	1	1
g__Sacculospora	1.61249e-06	7.80034e-11	1.61249e-06	1.66744e-06	8.06308e-11	1.66744e-06	1	1
g__Botryosphaeria	1.60898e-06	7.76649e-11	1.60898e-06	1.66463e-06	8.03586e-11	1.66463e-06	1	1
g__Taifanglania	1.61374e-06	7.81243e-11	1.61374e-06	1.66744e-06	8.06308e-11	1.66744e-06	1	1
OPL versus OSCC
Tax	A_mean	A_variance	A_se	B_mean	B_variance	B_se	pvalue	qvalue
g__unidentified	0.524445	0.0383439	0.0346157	0.485374	0.0421424	0.0381207	0.42957	0.759249
g__	0.13895	0.00378993	0.0108828	0.10108	0.00512268	0.0132908	0.026973	0.186499
g__Clitopilus	0.0273029	0.0187621	0.0242139	0.114008	0.0773299	0.0516386	0.0859141	0.352393
g__Trichoderma	0.0874501	0.0245747	0.0277121	0.0105342	6.99117e-05	0.00155266	0.004995	0.0711054
g__Morchella	0.0396677	0.0151669	0.0217707	0.0557304	0.0149966	0.0227404	0.643357	0.850778
g__Candida	0.0143922	0.000265618	0.00288107	0.0460371	0.00397395	0.0117061	0.00799201	0.0920984
g__Penicillium	0.0349869	0.00473265	0.0121612	0.0138523	0.000385462	0.00364579	0.111888	0.408856
g__Mortierella	0.0153696	0.00104792	0.00572255	0.019719	0.00143271	0.00702878	0.692308	0.8636
g__Fusarium	0.0105178	4.11642e-05	0.00113419	0.0189122	0.000278577	0.00309937	0.012987	0.130952
g__Acremonium	0.00401498	7.70487e-05	0.0015517	0.0250132	0.000957557	0.00574623	0.000999001	0.043956
g__Aspergillus	0.0100052	7.64867e-05	0.00154603	0.016405	0.000184642	0.00252328	0.030969	0.202554
g__Oidiodendron	0.00524567	0.000619957	0.00440155	0.0207756	0.0047968	0.0128611	0.276723	0.634898
g__Bipolaris	0.00683733	0.000279179	0.0029537	0.0123247	0.000295051	0.0031897	0.214785	0.549682
g__Magnaporthe	0.00945106	0.000254167	0.00281828	0.00498398	0.000140932	0.00220448	0.204795	0.54462
g__Chaetomium	0.00715126	6.66097e-05	0.00144276	0.00341272	1.45824e-05	0.000709113	0.023976	0.181319
g__Russula	0.00634896	0.000212173	0.00257496	0.00359948	0.000140855	0.00220388	0.408591	0.743452
g__Trechispora	0.00722505	0.000133449	0.00204213	0.00201116	4.00159e-06	0.000371464	0.002997	0.0570599
g__Magnaporthiopsis	0.00446715	9.09074e-05	0.00168548	0.00335971	7.56884e-05	0.00161553	0.631369	0.844879
g__Conocybe	0.00400285	6.53201e-05	0.00142872	0.00151675	2.49552e-05	0.000927644	0.146853	0.472889
g__Sebacina	0.00365341	5.9008e-05	0.00135794	0.00184069	3.57478e-05	0.00111026	0.314685	0.685959
g__Microascus	0.00368094	2.94289e-05	0.000958985	0.00157237	1.49421e-05	0.000717806	0.0809191	0.337628
g__Malassezia	0.00183868	5.52294e-06	0.000415442	0.0024895	2.02849e-05	0.000836349	0.497502	0.807473
g__Tomentella	0.00199965	1.49272e-05	0.00068299	0.00128354	8.99292e-06	0.000556867	0.403596	0.74188
g__Chrysosporium	0.00091301	3.98472e-06	0.000352877	0.00202087	1.1636e-05	0.000633436	0.143856	0.472889
g__Simplicillium	0.000321534	6.09361e-07	0.000137995	0.00255196	2.68818e-05	0.000962787	0.003996	0.0690738
g__Blumeria	0.00112602	7.97766e-06	0.000499301	0.00150328	9.76706e-06	0.00058034	0.631369	0.844879
g__Archaeorhizomyces	0.000111816	5.42382e-08	4.11697e-05	0.00256811	0.00015543	0.00231509	0.160839	0.480532
g__Conlarium	0.00109908	2.01353e-06	0.000250844	0.000878568	3.44719e-06	0.000344773	0.622378	0.844879
g__Inocybe	0.000851576	2.36453e-06	0.00027183	0.00111012	5.66867e-06	0.000442122	0.632368	0.844879
g__Camarosporium	0.00127633	4.70405e-06	0.000383408	0.00056243	2.67196e-06	0.00030354	0.157842	0.480532
g__Hamigera	0.00147683	5.98672e-06	0.000432533	0.000126654	4.71703e-08	4.03307e-05	0.001998	0.043956
g__Cladosporium	0.000680974	3.65166e-07	0.000106824	0.000951941	6.06522e-06	0.000457324	0.75025	0.885661
g__Pseudallescheria	0.000967996	1.7639e-06	0.00023478	0.000481961	1.52655e-06	0.000229433	0.148851	0.472889
g__Ilyonectria	0.000854959	1.93135e-06	0.000245672	0.000507172	9.95487e-07	0.000185276	0.280719	0.634898
g__Leotia	0.00086401	4.05484e-06	0.000355969	0.0004306	2.57149e-06	0.000297778	0.35964	0.719281
g__Thanatephorus	0.00105878	1.16873e-05	0.000604342	0.000205125	2.93395e-07	0.000100584	0.132867	0.452871
g__Exophiala	7.25714e-05	2.26711e-08	2.66171e-05	0.00128145	5.03839e-06	0.000416818	0.001998	0.043956
g__Cladorrhinum	0.000706321	1.83684e-06	0.000239586	0.000445017	1.89669e-06	0.00025574	0.476523	0.795301
g__Mariannaea	0.000589399	3.68555e-06	0.000339372	0.000543478	6.76427e-06	0.00048296	0.885115	0.960528
g__Schizophyllum	0.00029434	1.93015e-07	7.76641e-05	0.000862694	4.34889e-06	0.000387249	0.192807	0.538227
g__Ascobolus	0.000568912	7.4712e-07	0.000152799	0.00045827	5.02012e-07	0.00013157	0.611389	0.844879
g__Septoria	0.000310044	2.83775e-06	0.000297791	0.000731453	4.93515e-06	0.000412526	0.398601	0.74188
g__Cephalotrichum	0.000507925	1.26739e-06	0.000199013	0.000406974	7.28412e-07	0.000158486	0.715285	0.867485
g__Cladophialophora	0.000600168	8.90835e-07	0.000166849	0.000247083	4.33782e-07	0.000122303	0.0949051	0.382784
g__Iodophanus	0.000617114	1.81612e-06	0.000238231	0.000171681	3.56717e-07	0.000110908	0.0979021	0.386033
g__Septofusidium	0.000339343	3.91911e-07	0.000110667	0.000470945	3.77765e-06	0.000360921	0.952048	1
g__Umbelopsis	0.000236902	1.54726e-07	6.95354e-05	0.000519584	1.81173e-06	0.000249947	0.326673	0.693464
g__Auricularia	0.000146507	6.58167e-07	0.000143415	0.000617286	1.1911e-06	0.000202663	0.047952	0.246902
g__Colletotrichum	0.00035064	1.90318e-07	7.71197e-05	0.000388641	4.67552e-07	0.000126974	0.801199	0.91891
g__Lactarius	0.000420676	9.82832e-07	0.000175253	0.000277035	1.17751e-06	0.000201504	0.593407	0.844879
g__Coniochaeta	0.000206732	2.17089e-07	8.23652e-05	0.000493873	1.03773e-06	0.000189166	0.171828	0.507103
g__Schizothecium	0.000273118	6.25041e-07	0.000139759	0.000377817	1.07296e-06	0.00019235	0.689311	0.8636
g__Slopeiomyces	0.00037402	8.01596e-07	0.000158272	0.000176389	2.14131e-07	8.59292e-05	0.278721	0.634898
g__Bannoa	0.000165964	3.30425e-07	0.000101616	0.000396715	5.61494e-07	0.000139147	0.200799	0.539927
g__Pseudophialophora	0.000325292	5.15962e-07	0.00012698	0.000170242	4.08982e-07	0.000118755	0.396603	0.74188
g__Coccocarpia	0.000304092	4.57787e-07	0.000119607	0.000183588	3.51133e-07	0.000110036	0.45954	0.783161
g__Bjerkandera	4.68021e-05	3.22918e-08	3.17666e-05	0.000464259	5.29619e-06	0.000427349	0.542458	0.830853
g__Thozetella	0.00033736	5.25156e-07	0.000128106	0.000140173	2.72746e-07	9.69795e-05	0.212787	0.549682
g__Irpex	0.000244562	1.40602e-07	6.62858e-05	0.000224997	4.16949e-07	0.000119906	0.916084	0.980939
g__Duddingtonia	0.000342508	7.64187e-07	0.000154534	0.000111667	1.69061e-07	7.63523e-05	0.182817	0.526636
g__Subulicystidium	0.000370083	2.71869e-06	0.000291478	6.50109e-05	7.14813e-08	4.96475e-05	0.378621	0.727178
g__Dictyosporium	0.000291052	3.18282e-07	9.97313e-05	0.000139776	1.60226e-07	7.43305e-05	0.197802	0.538227
g__Preussia	0.000252115	1.25506e-07	6.26263e-05	0.00016319	9.92849e-08	5.85117e-05	0.305694	0.672527
g__Entoloma	0.000321643	3.89587e-07	0.000110339	7.33985e-05	2.66954e-08	3.03403e-05	0.021978	0.181319
g__Scytalidium	0.000110389	1.9149e-07	7.73566e-05	0.000300635	4.20792e-07	0.000120458	0.196803	0.538227
g__Byssochlamys	8.90217e-05	1.27728e-07	6.31783e-05	0.000319759	6.28394e-07	0.000147203	0.177822	0.518469
g__Podospora	0.000286795	2.03639e-07	7.9773e-05	0.000100022	4.12432e-08	3.77118e-05	0.03996	0.224891
g__Scleroderma	0.00023151	2.95894e-07	9.61598e-05	0.000161805	2.33836e-07	8.97959e-05	0.587413	0.844879
g__Zopfiella	0.000193349	9.39346e-08	5.41798e-05	0.000202033	2.56868e-07	9.41143e-05	0.945055	0.998704
g__Trichocladium	0.000202501	2.68573e-07	9.16128e-05	0.000175205	1.28775e-07	6.66372e-05	0.833167	0.937797
g__Lecythophora	0.00023087	1.1053e-07	5.87713e-05	0.000136888	1.03377e-07	5.97054e-05	0.27972	0.634898
g__Cortinarius	0.000154091	1.99573e-07	7.89726e-05	0.000218732	2.86819e-07	9.94501e-05	0.627373	0.844879
g__Rhizophydium	0.000202635	1.84872e-07	7.60083e-05	0.000155105	2.63166e-07	9.52611e-05	0.715285	0.867485
g__Thermomyces	0.000116344	4.81064e-08	3.87727e-05	0.000233779	2.88252e-07	9.96981e-05	0.321678	0.688904
g__Curvularia	0.000134257	7.36246e-08	4.79663e-05	0.00017867	2.2211e-07	8.75155e-05	0.731269	0.867485
g__Alternaria	0.000223541	6.2017e-07	0.000139213	6.17594e-05	2.14146e-08	2.71742e-05	0.253746	0.602025
g__Lecanicillium	0.000164764	4.25753e-07	0.000115346	0.000123509	1.49166e-07	7.17192e-05	0.819181	0.930712
g__Phialemonium	3.01744e-05	1.06402e-08	1.82348e-05	0.000265073	2.14528e-07	8.60088e-05	0.004995	0.0711054
g__Geminibasidium	3.7804e-05	6.61222e-09	1.43747e-05	0.00025766	1.128e-06	0.000197222	0.222777	0.550123
g__Sarocladium	0.000205459	5.32263e-08	4.07839e-05	6.6685e-05	1.06078e-08	1.91255e-05	0.001998	0.043956
g__Piloderma	0.000128476	1.63233e-07	7.14216e-05	0.000141936	1.27489e-07	6.63037e-05	0.889111	0.960557
g__Laccaria	0.000170953	1.49259e-07	6.82961e-05	9.51289e-05	1.22597e-07	6.50191e-05	0.420579	0.759249
g__Apiosordaria	0.000190274	1.59911e-07	7.0691e-05	6.67319e-05	4.2886e-08	3.84555e-05	0.144855	0.472889
g__Arthrobotrys	0.000150959	1.19591e-07	6.11327e-05	0.000105082	1.41928e-07	6.99575e-05	0.621379	0.844879
g__Trichothecium	0.000200825	2.20372e-07	8.29856e-05	4.67121e-05	2.93482e-08	3.1812e-05	0.0989011	0.386033
g__Pseudohydnum	0.000104213	6.64145e-08	4.55571e-05	0.000151821	3.97199e-07	0.000117032	0.871129	0.960528
g__Macrophomina	0.000128303	9.24741e-08	5.3757e-05	0.000118226	7.38633e-08	5.04679e-05	0.885115	0.960528
g__Agaricus	0.000145179	7.94581e-08	4.98304e-05	0.000100086	7.31816e-08	5.02345e-05	0.564436	0.843169
g__Stemphylium	0.00019033	3.94489e-07	0.000111031	3.50022e-05	2.33501e-08	2.83756e-05	0.123876	0.428257
g__Psathyrella	5.8904e-05	1.27581e-08	1.99672e-05	0.000178746	3.54413e-07	0.000110549	0.335664	0.700265
g__Phaeosphaeria	6.19748e-05	1.63566e-08	2.26085e-05	0.000168598	2.11056e-07	8.531e-05	0.278721	0.634898
g__Phaeohelotium	9.04661e-06	2.61892e-09	9.04661e-06	0.00022064	6.18889e-07	0.000146086	0.001998	0.043956
g__Dictyochaeta	0.000166443	1.86028e-07	7.62455e-05	4.67236e-05	4.72456e-08	4.03628e-05	0.15984	0.480532
g__Ustilaginoidea	9.81775e-05	3.79238e-08	3.44255e-05	0.000115048	5.57431e-08	4.38426e-05	0.76024	0.888783
g__Kurtzmanomyces	0.000201206	2.05653e-07	8.01665e-05	1.66398e-06	8.02965e-11	1.66398e-06	0.011988	0.130952
g__Chaetosphaeria	0.000128392	2.94693e-08	3.03466e-05	7.33944e-05	3.01929e-08	3.22666e-05	0.212787	0.549682
g__Diaporthe	1.66021e-05	3.40337e-09	1.03129e-05	0.000195783	7.98265e-07	0.000165911	0.240759	0.582637
g__Ovatospora	1.05679e-05	2.66913e-09	9.13293e-06	0.000199879	1.93959e-07	8.17817e-05	0.025974	0.186499
g__Vishniacozyma	0.000149573	6.86886e-08	4.63305e-05	4.67068e-05	2.09706e-08	2.6891e-05	0.0629371	0.286528
g__Myceliophthora	0.000146684	1.23013e-07	6.20013e-05	4.84002e-05	2.10876e-08	2.69659e-05	0.154845	0.480417
g__Meyerozyma	6.03369e-05	1.92386e-08	2.45195e-05	0.000141554	1.93965e-07	8.1783e-05	0.44955	0.77708
g__Lectera	0.000146436	1.17306e-07	6.05459e-05	4.34189e-05	1.43694e-08	2.22598e-05	0.0559441	0.270769
g__Pseudeurotium	0.000123682	5.24254e-08	4.04758e-05	6.32396e-05	2.74637e-08	3.07737e-05	0.231768	0.566545
g__Natantispora	0.000104312	5.31352e-08	4.07489e-05	8.34334e-05	8.19556e-08	5.31607e-05	0.8002	0.91891
g__Ceratobasidium	0.000111905	5.53903e-08	4.16047e-05	7.50931e-05	4.15534e-08	3.78534e-05	0.55045	0.837791
g__Purpureocillium	1.8111e-05	6.42522e-09	1.417e-05	0.000176416	2.17505e-07	8.66036e-05	0.026973	0.186499
g__Arthrographis	8.61011e-05	2.18099e-08	2.61067e-05	0.000100147	1.36617e-07	6.86362e-05	0.912088	0.980939
g__Knufia	6.35051e-05	1.44285e-08	2.12342e-05	0.000120215	2.57559e-07	9.42408e-05	0.884116	0.960528
g__Metacordyceps	0.000155712	3.54151e-07	0.000105201	6.67107e-06	7.89821e-10	5.21874e-06	0.044955	0.241758
g__Corynespora	7.39267e-05	5.95454e-08	4.31369e-05	8.82472e-05	3.43118e-08	3.43972e-05	0.79021	0.91498
g__Volutella	9.05433e-06	1.87106e-09	7.64662e-06	0.00015387	4.1297e-07	0.000119333	0.377622	0.727178
g__Monosporascus	0.000107131	2.83853e-08	2.97832e-05	4.32772e-05	8.70933e-09	1.73298e-05	0.0619381	0.286528
g__Peniophora	7.56763e-06	4.69596e-10	3.83078e-06	0.000151571	5.65898e-07	0.000139691	0.340659	0.702112
g__Junewangia	5.89214e-05	2.81261e-08	2.96469e-05	9.3397e-05	8.00573e-08	5.25414e-05	0.596404	0.844879
g__Astraeus	8.77511e-05	4.64874e-08	3.81147e-05	6.17891e-05	2.51111e-08	2.94262e-05	0.613387	0.844879
g__Scedosporium	6.49008e-05	2.02304e-08	2.51436e-05	8.49728e-05	1.41088e-08	2.2057e-05	0.558442	0.839397
g__Akenomyces	4.68769e-05	3.38903e-08	3.25434e-05	0.00010184	8.46304e-08	5.40212e-05	0.398601	0.74188
g__Pleurotheciella	8.16365e-05	1.8969e-07	7.69922e-05	5.16914e-05	4.9404e-08	4.12745e-05	0.882118	0.960528
g__Beauveria	4.22279e-05	1.91915e-08	2.44895e-05	8.98423e-05	4.9667e-08	4.13842e-05	0.32967	0.693741
g__Remersonia	9.51501e-05	2.89713e-07	9.51501e-05	3e-05	1.60917e-08	2.3556e-05	0.944056	0.998704
g__Apiotrichum	8.29912e-05	4.47201e-08	3.73832e-05	4.33395e-05	3.62762e-08	3.53681e-05	0.431568	0.759249
g__Articulospora	0.000102669	1.69298e-07	7.27363e-05	1.8356e-05	3.75143e-09	1.13736e-05	0.298701	0.663172
g__Leptospora	4.67736e-05	2.03804e-08	2.52366e-05	7.83217e-05	3.22502e-08	3.33478e-05	0.483516	0.800927
g__Solicoccozyma	4.5371e-05	6.58727e-08	4.5371e-05	7.84934e-05	6.30469e-08	4.66265e-05	0.698302	0.86661
g__Pestalotiopsis	1.96553e-05	1.79198e-09	7.48327e-06	0.000106837	7.17519e-08	4.97414e-05	0.114885	0.408856
g__Hydnum	5.73341e-05	3.782e-08	3.43784e-05	6.32857e-05	1.20079e-08	2.03486e-05	0.881119	0.960528
g__Coprinellus	5.43886e-05	8.39876e-09	1.62007e-05	6.5021e-05	1.69164e-08	2.41521e-05	0.721279	0.867485
g__Neurospora	7.09203e-05	4.22427e-08	3.6333e-05	4.66242e-05	3.22136e-08	3.33289e-05	0.595405	0.844879
g__Dichotomopilus	9.0674e-05	1.91689e-07	7.7397e-05	2.33377e-05	1.16203e-08	2.00175e-05	0.71029	0.867485
g__Calcarisporiella	1.05593e-05	2.06503e-09	8.03319e-06	0.00010877	3.01574e-07	0.000101976	0.555445	0.839397
g__Gymnopilus	6.48934e-05	6.269e-08	4.42613e-05	4.66207e-05	4.32174e-08	3.86038e-05	0.656344	0.855252
g__Protoparmeliopsis	1.50871e-06	7.2839e-11	1.50871e-06	0.000117144	2.35743e-07	9.01614e-05	0.0549451	0.270769
g__Ochroconis	2.27032e-05	6.50621e-09	1.4259e-05	9.01254e-05	1.93497e-07	8.16842e-05	0.721279	0.867485
g__Myrmecridium	4.69453e-05	1.19478e-08	1.93228e-05	5.66851e-05	4.39134e-08	3.89135e-05	0.879121	0.960528
g__Coniella	2.11825e-05	3.46891e-09	1.04117e-05	8.37246e-05	1.79285e-07	7.86272e-05	0.884116	0.960528
g__Talaromyces	7.10157e-05	2.81986e-08	2.96851e-05	2.83432e-05	6.09863e-09	1.45016e-05	0.21978	0.550123
g__Jattaea	5.43797e-05	6.55158e-08	4.52479e-05	4.16909e-05	2.56661e-08	2.97496e-05	0.827173	0.935401
g__Ramicandelaber	6.19735e-05	8.95451e-08	5.28988e-05	3.0009e-05	2.07664e-08	2.67597e-05	0.657343	0.855252
g__Myxocephala	5.59065e-05	1.10229e-08	1.85598e-05	3.17843e-05	1.84038e-08	2.51916e-05	0.486513	0.800927
g__Cenococcum	1.50777e-06	7.27477e-11	1.50777e-06	9.20878e-05	2.19468e-07	8.69934e-05	0.11988	0.420449
g__Pyronema	5.27816e-05	1.34253e-08	2.04827e-05	3.32808e-05	7.3361e-09	1.5905e-05	0.44955	0.77708
g__Cephaliophora	7.69547e-05	5.00417e-08	3.9545e-05	4.99968e-06	7.24906e-10	4.99968e-06	0.036963	0.223626
g__Tilachlidium	3.01638e-05	4.31887e-09	1.16174e-05	5.49159e-05	5.90119e-08	4.51098e-05	0.925075	0.986203
g__Dimorphospora	5.42903e-05	1.30339e-08	2.01819e-05	2.6625e-05	4.75522e-09	1.28052e-05	0.215784	0.549682
g__Hypomyces	5.1451e-05	2.20821e-08	2.62691e-05	2.8372e-05	1.16306e-08	2.00263e-05	0.521479	0.819466
g__Westerdykella	5.28638e-05	2.80317e-08	2.95971e-05	2.4995e-05	1.17862e-08	2.01599e-05	0.515485	0.815342
g__Geopora	1.06188e-05	1.33539e-09	6.45994e-06	6.85593e-05	9.41671e-08	5.69837e-05	0.497502	0.807473
g__Itersonilia	6.49133e-05	9.46064e-08	5.43733e-05	8.3291e-06	6.78448e-10	4.83681e-06	0.381618	0.727178
g__Cytospora	2.42149e-05	6.81056e-09	1.45887e-05	5.00516e-05	2.70042e-08	3.05152e-05	0.5005	0.807473
g__Puccinia	5.88875e-05	2.30026e-08	2.6811e-05	1.16669e-05	1.94486e-09	8.18926e-06	0.100899	0.387581
g__Cyphellophora	5.59748e-05	1.78639e-08	2.36272e-05	1.3347e-05	3.16226e-09	1.04424e-05	0.105894	0.400412
g__Rhodotorula	5.13055e-05	6.45591e-09	1.42038e-05	1.8309e-05	2.56566e-09	9.40591e-06	0.0559441	0.270769
g__Periconia	3.02737e-06	2.93279e-10	3.02737e-06	7.17148e-05	7.19502e-08	4.981e-05	0.253746	0.602025
g__Pezicula	4.6834e-05	1.50015e-08	2.16518e-05	2.16711e-05	1.16146e-08	2.00126e-05	0.0224826	0.181319
g__Rhizophlyctis	4.6834e-05	1.5297e-08	2.1864e-05	2.16845e-05	8.29383e-09	1.69114e-05	0.0224826	0.181319
g__Metarhizium	4.98465e-05	3.88042e-08	3.48229e-05	1.66952e-05	2.88967e-09	9.98217e-06	0.585415	0.844879
g__Fusariella	1.96515e-05	9.03567e-09	1.68037e-05	4.50501e-05	5.05063e-08	4.17324e-05	0.0164549	0.159283
g__Galerina	3.02513e-05	6.16542e-09	1.38805e-05	3.3372e-05	9.71952e-09	1.83073e-05	0.754815	0.886724
g__Derxomyces	3.46996e-05	6.34866e-09	1.40853e-05	2.83313e-05	1.81122e-08	2.49911e-05	0.635405	0.844879
g__Typhula	3.17361e-05	1.59394e-08	2.23183e-05	3.17052e-05	1.74429e-08	2.45251e-05	1	1
g__Cuphophyllus	4.98604e-05	3.85305e-08	3.46998e-05	1.16682e-05	3.94824e-09	1.16682e-05	0.345654	0.702927
g__Rhizophagus	3.46998e-05	7.55277e-09	1.53631e-05	2.83347e-05	1.16015e-08	2.00013e-05	0.635405	0.844879
g__Scutellinia	5.44284e-05	6.15932e-08	4.38724e-05	1.66358e-06	8.02578e-11	1.66358e-06	0.0639361	0.286528
g__Cystobasidium	3.62323e-05	7.22904e-09	1.50302e-05	2.16774e-05	6.78743e-09	1.52987e-05	0.141223	0.472889
g__Torula	2.41841e-05	4.53084e-09	1.18991e-05	3.33491e-05	1.50465e-08	2.27781e-05	0.404662	0.74188
g__Arthrinium	3.47116e-05	2.14032e-08	2.58621e-05	2.16324e-05	5.08701e-09	1.32444e-05	0.184975	0.526636
g__Lulworthia	4.53568e-05	1.68899e-08	2.29741e-05	1.0003e-05	2.06634e-09	8.44115e-06	0.000160612	0.0175151
g__Pseudaleuria	4.23382e-05	8.86503e-09	1.66443e-05	1.16845e-05	2.28591e-09	8.87832e-06	0.00104815	0.043956
g__Polyschema	3.62371e-05	1.40041e-08	2.09196e-05	1.66705e-05	5.21849e-09	1.34145e-05	0.039018	0.224818
g__Hygrocybe	4.84386e-05	1.21651e-08	1.94976e-05	1.66398e-06	8.02965e-11	1.66398e-06	0.00799201	0.0920984
g__Sistotremastrum	3.01932e-06	2.91722e-10	3.01932e-06	5.17534e-05	7.76739e-08	5.17534e-05	0.473526	0.795301
g__Acaulium	3.47661e-05	1.11979e-08	1.87066e-05	1.50147e-05	3.18992e-09	1.0488e-05	0.0328742	0.203989
g__Clavaria	2.1158e-05	4.05663e-09	1.12592e-05	3.00576e-05	2.62003e-08	3.00576e-05	0.377573	0.727178
g__Mycena	3.32783e-05	6.26529e-09	1.39925e-05	1.66961e-05	3.2263e-09	1.05476e-05	0.076632	0.32535
g__Gibellulopsis	3.47425e-05	1.40657e-08	2.09655e-05	1.50019e-05	6.52668e-09	1.50019e-05	0.0328742	0.203989
g__Sterigmatomyces	2.71953e-05	1.29676e-08	2.01305e-05	2.33424e-05	3.95062e-09	1.16717e-05	0.725569	0.867485
g__Flagelloscypha	1.81583e-05	2.08013e-09	8.06251e-06	3.16878e-05	1.17353e-08	2.01163e-05	0.150465	0.472889
g__Clonostachys	3.32547e-05	2.93535e-09	9.57756e-06	1.50252e-05	5.20751e-09	1.34003e-05	0.0470996	0.246902
g__Ganoderma	2.56431e-05	8.11177e-09	1.59215e-05	2.17128e-05	6.63121e-09	1.51216e-05	0.716591	0.867485
g__Tolypocladium	7.54321e-06	1.8208e-09	7.54321e-06	3.84717e-05	2.17577e-08	2.7391e-05	0.00021713	0.0175151
g__Harposporium	3.0172e-05	5.07371e-09	1.25918e-05	1.33128e-05	1.48001e-09	7.14386e-06	0.0571246	0.271062
g__Podosphaera	1.20669e-05	2.85634e-09	9.44778e-06	3.16196e-05	4.03768e-09	1.17996e-05	0.0202078	0.181122
g__Calceomyces	3.32898e-05	9.29529e-09	1.70434e-05	8.35234e-06	1.35137e-09	6.82634e-06	0.0030652	0.0570599
g__Cladonia	3.02668e-05	7.07477e-09	1.4869e-05	8.34376e-06	1.34959e-09	6.82184e-06	0.0078779	0.0920984
g__Dioszegia	2.417e-05	1.95886e-09	7.82395e-06	1.50231e-05	5.20964e-09	1.34031e-05	0.317468	0.685959
g__Bartalinia	2.72396e-05	5.28673e-09	1.28534e-05	1.00123e-05	2.07048e-09	8.4496e-06	0.0387902	0.224818
g__Synchytrium	3.32748e-05	4.90219e-09	1.23771e-05	1.66946e-06	8.08261e-11	1.66946e-06	8.86083e-06	0.00214432
g__Leccinum	9.04792e-06	2.61967e-09	9.04792e-06	2.66678e-05	6.7727e-09	1.52821e-05	0.019308	0.179713
g__Micarea	1.51295e-05	2.63704e-09	9.07786e-06	2.00077e-05	8.26564e-09	1.68826e-05	0.529917	0.821974
g__Syncephalis	1.964e-05	2.3883e-09	8.63911e-06	1.50071e-05	3.19026e-09	1.04885e-05	0.670585	0.8636
g__Ramularia	1.51167e-05	2.32982e-09	8.53269e-06	2.00077e-05	8.26564e-09	1.68826e-05	0.529917	0.821974
g__Haptocillium	1.96703e-05	6.1786e-09	1.38954e-05	1.33521e-05	2.49274e-09	9.27127e-06	0.513291	0.815342
g__Sagenomella	1.96209e-05	1.23193e-08	1.96209e-05	1.33663e-05	1.66377e-09	7.57438e-06	0.513291	0.815342
g__Basidiobolus	4.54083e-06	6.59813e-10	4.54083e-06	2.66976e-05	1.26542e-08	2.0889e-05	0.00187344	0.043956
g__Rhodosporidiobolus	1.65983e-05	1.44437e-09	6.71836e-06	1.33181e-05	1.14767e-09	6.29086e-06	0.655247	0.855252
g__Ophiocordyceps	1.51148e-05	3.84139e-09	1.09564e-05	1.33495e-05	2.99589e-09	1.0164e-05	0.818551	0.930712
g__Phialocephala	1.66425e-05	1.75659e-09	7.40902e-06	1.00056e-05	1.39891e-09	6.94539e-06	0.342352	0.702112
g__Thelephora	1.20655e-05	2.85434e-09	9.44448e-06	1.33235e-05	1.64884e-09	7.54032e-06	1	1
g__Peziza	1.51001e-05	2.32478e-09	8.52346e-06	1.00168e-05	2.90974e-09	1.00168e-05	0.463355	0.78414
g__Lophiostoma	2.11813e-05	4.67917e-09	1.20923e-05	3.33715e-06	3.2296e-10	3.33715e-06	0.00487777	0.0711054
g__Mycothermus	1.20744e-05	2.8606e-09	9.45483e-06	1.33178e-05	8.14756e-10	5.30048e-06	1	1
g__Coniophora	1.96346e-05	5.40854e-09	1.30006e-05	4.99968e-06	7.24906e-10	4.99968e-06	0.0237216	0.181319
g__Bullera	2.11184e-05	5.70264e-09	1.33494e-05	1.66656e-06	8.05451e-11	1.66656e-06	0.00116761	0.043956
g__Humicola	4.53644e-06	6.58536e-10	4.53644e-06	1.83227e-05	1.56911e-09	7.35576e-06	0.0291257	0.19579
g__Reticulascus	1.05632e-05	2.66854e-09	9.13192e-06	9.98905e-06	2.06105e-09	8.43034e-06	1	1
g__Orbilia	9.07807e-06	1.88072e-09	7.66632e-06	1.17214e-05	3.98436e-09	1.17214e-05	0.783383	0.911436
g__Xenoacremonium	1.6627e-05	3.4104e-09	1.03235e-05	1.67449e-06	8.13135e-11	1.67449e-06	0.00706042	0.0920984
g__Myrothecium	1.51022e-05	1.57131e-09	7.00739e-06	3.33513e-06	1.55525e-10	2.3158e-06	0.0413282	0.227305
g__Geastrum	6.03457e-06	1.16531e-09	6.03457e-06	1.168e-05	3.95626e-09	1.168e-05	0.36992	0.727178
g__Ramariopsis	1.35791e-05	3.79454e-09	1.08894e-05	3.34898e-06	3.25254e-10	3.34898e-06	0.0689634	0.298021
g__Rhizopus	6.03639e-06	4.1386e-10	3.59627e-06	1.16587e-05	2.27483e-09	8.85677e-06	0.36992	0.727178
g__Pyrenochaeta	1.35832e-05	1.54071e-09	6.93882e-06	3.33014e-06	1.5506e-10	2.31234e-06	0.0689634	0.298021
g__Auxarthron	1.51237e-05	7.31919e-09	1.51237e-05	1.6639e-06	8.02888e-11	1.6639e-06	0.0127717	0.130952
g__Neonectria	6.04858e-06	1.17073e-09	6.04858e-06	1.00013e-05	2.90074e-09	1.00013e-05	0.533264	0.821974
g__Catenaria	1.20734e-05	2.70685e-09	9.19724e-06	3.33151e-06	3.21869e-10	3.33151e-06	0.113651	0.408856
g__Chloridium	7.54679e-06	6.18069e-10	4.39484e-06	6.68409e-06	7.91724e-10	5.22502e-06	1	1
g__Cirrenalia	7.54831e-06	1.82326e-09	7.54831e-06	4.99171e-06	7.22599e-10	4.99171e-06	0.729214	0.867485
g__Lauriomyces	6.05144e-06	4.15671e-10	3.60412e-06	6.67519e-06	7.90176e-10	5.21991e-06	1	1
g__Spiromastix	6.03923e-06	1.16711e-09	6.03923e-06	6.67785e-06	1.29322e-09	6.67785e-06	1	1
g__Stephanonectria	9.08159e-06	1.88247e-09	7.66989e-06	3.33715e-06	3.2296e-10	3.33715e-06	0.293842	0.658425
g__Paecilomyces	7.54612e-06	1.82221e-09	7.54612e-06	3.32717e-06	3.21031e-10	3.32717e-06	0.457107	0.783161
g__Hymenoscyphus	3.02649e-06	1.41827e-10	2.10525e-06	6.67607e-06	6.23184e-10	4.63563e-06	0.43296	0.759249
g__Beltraniella	6.05151e-06	5.67032e-10	4.20948e-06	3.33893e-06	3.23304e-10	3.33893e-06	0.689775	0.8636
g__Cyathus	6.05444e-06	1.173e-09	6.05444e-06	3.33715e-06	3.2296e-10	3.33715e-06	0.689775	0.8636
g__Cercospora	6.04355e-06	2.63919e-10	2.87184e-06	3.33893e-06	3.23304e-10	3.33893e-06	0.689775	0.8636
g__Schizopora	1.51288e-06	7.32416e-11	1.51288e-06	8.32394e-06	2.00935e-09	8.32394e-06	0.108782	0.405002
g__Phaeoacremonium	7.56366e-06	1.22614e-09	6.19007e-06	1.66946e-06	8.08261e-11	1.66946e-06	0.222168	0.550123
g__Phlyctochytrium	6.05151e-06	4.15677e-10	3.60415e-06	3.33804e-06	1.55796e-10	2.31782e-06	0.689775	0.8636
g__Idriella	3.02737e-06	2.93279e-10	3.02737e-06	6.67785e-06	1.29322e-09	6.67785e-06	0.43296	0.759249
g__Microporellus	6.03661e-06	4.13879e-10	3.59635e-06	3.33312e-06	3.2218e-10	3.33312e-06	0.689775	0.8636
g__Fonsecaea	1.51368e-06	7.33196e-11	1.51368e-06	6.67785e-06	1.29322e-09	6.67785e-06	0.197943	0.538227
g__Dominikia	3.01634e-06	1.40877e-10	2.09819e-06	3.32829e-06	3.21248e-10	3.32829e-06	1	1
g__Ceratocystis	1.50871e-06	7.2839e-11	1.50871e-06	4.99436e-06	7.23367e-10	4.99436e-06	0.352218	0.710306
g__Minutisphaera	3.01612e-06	1.40856e-10	2.09804e-06	3.32773e-06	1.54835e-10	2.31066e-06	1	1
g__Strelitziana	4.54061e-06	6.59749e-10	4.54061e-06	1.66857e-06	8.07401e-11	1.66857e-06	0.626822	0.844879
g__Lasiodiplodia	1.51368e-06	7.33196e-11	1.51368e-06	3.33175e-06	1.55209e-10	2.31345e-06	0.607458	0.844879
g__Hannaella	1.51237e-06	7.31919e-11	1.51237e-06	3.33973e-06	3.23461e-10	3.33973e-06	0.607458	0.844879
g__Lachancea	1.51354e-06	7.33054e-11	1.51354e-06	3.33893e-06	3.23304e-10	3.33893e-06	0.607458	0.844879
g__Pisolithus	1.50777e-06	7.27477e-11	1.50777e-06	3.32741e-06	1.54805e-10	2.31044e-06	0.607458	0.844879
g__Sporormiella	1.50835e-06	7.28039e-11	1.50835e-06	1.66415e-06	8.0312e-11	1.66415e-06	1	1
g__Amaurodon	1.51215e-06	7.31707e-11	1.51215e-06	1.66857e-06	8.07401e-11	1.66857e-06	1	1
g__Scytinopogon	1.51368e-06	7.33196e-11	1.51368e-06	1.66857e-06	8.07401e-11	1.66857e-06	1	1
HC versus OPL
Tax	A_mean	A_variance	A_se	B_mean	B_variance	B_se	pvalue	qvalue
g__unidentified	0.491021	0.0287663	0.0309657	0.524919	0.0385385	0.0347034	0.482517	0.767779
g__	0.142457	0.00646679	0.0146819	0.139087	0.00380405	0.0109031	0.878122	0.984255
g__Morchella	0.153732	0.0422715	0.0375373	0.0396711	0.0151691	0.0217723	0.00799201	0.0879121
g__Trichoderma	0.0308264	0.00566516	0.0137419	0.0873102	0.0244639	0.0276495	0.0819181	0.291905
g__Penicillium	0.0117981	0.00107597	0.00598879	0.0349299	0.00471376	0.0121369	0.0939061	0.308549
g__Clitopilus	0.0136123	0.00038267	0.00357151	0.0273186	0.0187856	0.0242291	0.997003	1
g__Fusarium	0.0183297	0.000237768	0.00281524	0.0105214	4.11841e-05	0.00113446	0.004995	0.0702076
g__Mortierella	0.0123621	3.99749e-05	0.00115434	0.0153794	0.0010474	0.00572112	0.967033	1
g__Candida	0.0129089	0.000555159	0.00430178	0.0144196	0.000267069	0.00288893	0.782218	0.924771
g__Magnaporthe	0.0123464	0.00036426	0.00348454	0.00945179	0.000253718	0.00281579	0.521479	0.783666
g__Aspergillus	0.00867612	4.54994e-05	0.00123152	0.0100181	7.67304e-05	0.00154849	0.521479	0.783666
g__Russula	0.0114698	0.000394476	0.00362618	0.00634201	0.000211565	0.00257127	0.235764	0.55932
g__Bipolaris	0.005677	0.000104606	0.00186731	0.00684036	0.000279347	0.00295459	0.771229	0.920382
g__Trechispora	0.00442569	7.45207e-05	0.00157608	0.00722083	0.000133217	0.00204035	0.303696	0.624676
g__Acremonium	0.00724822	0.000202663	0.00259912	0.00401855	7.71389e-05	0.00155261	0.406593	0.717872
g__Chaetomium	0.00318122	2.04647e-05	0.000825927	0.00714702	6.63557e-05	0.00144001	0.016983	0.130203
g__Sebacina	0.00588338	0.000108998	0.00190611	0.00365051	5.88419e-05	0.00135603	0.330669	0.655954
g__Magnaporthiopsis	0.00378255	6.40847e-05	0.00146156	0.0044672	9.09191e-05	0.00168559	0.751249	0.905076
g__Oidiodendron	0.00262639	4.6512e-05	0.00124515	0.00524522	0.000619649	0.00440046	0.996004	1
g__Malassezia	0.00538643	0.00016889	0.00237269	0.00184328	5.55787e-06	0.000416753	0.0799201	0.288854
g__Microascus	0.00106788	3.70737e-06	0.000351538	0.00369312	2.96803e-05	0.000963073	0.010989	0.106932
g__Tomentella	0.00271374	2.3383e-05	0.000882855	0.00199862	1.48826e-05	0.00068197	0.518482	0.783666
g__Blumeria	0.00343296	2.20215e-05	0.000856767	0.0011263	7.97714e-06	0.000499285	0.023976	0.14795
g__Conocybe	0.000265803	6.292e-08	4.57967e-05	0.00401828	6.59269e-05	0.00143535	0.00899101	0.0947802
g__Chrysosporium	0.00262024	1.03994e-05	0.000588768	0.00091372	3.98649e-06	0.000352956	0.015984	0.130203
g__Camarosporium	0.00168269	9.63291e-06	0.000566654	0.00127619	4.69206e-06	0.000382919	0.551449	0.806454
g__Cephalotrichum	0.00235881	0.000117955	0.00198289	0.000508428	1.26974e-06	0.000199197	0.687313	0.866603
g__Leotia	0.00166628	9.40366e-06	0.000559871	0.00086295	4.04318e-06	0.000355456	0.228771	0.55123
g__Hamigera	0.00044451	1.60571e-06	0.000231351	0.00147568	5.97347e-06	0.000432054	0.038961	0.179221
g__Conlarium	0.00080399	1.79041e-06	0.000244295	0.00109977	2.02003e-06	0.000251249	0.408591	0.717872
g__Ascobolus	0.000898113	1.47984e-06	0.000222099	0.000570424	7.51584e-07	0.000153255	0.221778	0.544756
g__Thanatephorus	0.000362449	3.27233e-07	0.00010444	0.00105837	1.16763e-05	0.000604056	0.335664	0.658318
g__Lactarius	0.000983026	3.50363e-06	0.000341742	0.000420155	9.80086e-07	0.000175008	0.144855	0.421245
g__Pseudallescheria	0.000357708	4.31769e-07	0.000119968	0.000970973	1.77828e-06	0.000235735	0.018981	0.137352
g__Metarhizium	0.00139491	5.7817e-05	0.00138825	5.01784e-05	3.95239e-08	3.51443e-05	0.873127	0.984255
g__Cladosporium	0.000598755	4.4716e-07	0.000122087	0.000681656	3.65731e-07	0.000106907	0.62038	0.862396
g__Schizothecium	0.000946334	1.9516e-06	0.000255056	0.000273112	6.25172e-07	0.000139773	0.01998	0.140415
g__Cladophialophora	0.0005994	9.4065e-07	0.000177073	0.000599529	8.90014e-07	0.000166772	1	1
g__Simplicillium	0.000854825	3.08117e-06	0.000320477	0.000321866	6.10274e-07	0.000138098	0.131868	0.401959
g__Inocybe	0.000276984	5.04395e-07	0.000129666	0.000853912	2.3756e-06	0.000272465	0.0509491	0.222243
g__Ilyonectria	0.000273938	1.99362e-07	8.15193e-05	0.000856319	1.93043e-06	0.000245613	0.011988	0.10832
g__Bannoa	0.000856235	1.48894e-06	0.000222781	0.00016598	3.30475e-07	0.000101624	0.00699301	0.0879121
g__Cortinarius	0.000877965	2.26894e-05	0.000869662	0.000154384	1.99676e-07	7.89929e-05	0.986014	1
g__Pseudophialophora	0.000612305	1.39842e-06	0.000215903	0.000325012	5.147e-07	0.000126824	0.244755	0.567532
g__Coccocarpia	0.000556017	1.12001e-06	0.000193219	0.000303757	4.56484e-07	0.000119437	0.262737	0.593505
g__Hyphoderma	0.000909326	2.35575e-05	0.000886143	4.52527e-06	6.55298e-10	4.52527e-06	0.121878	0.376039
g__Cladorrhinum	9.82892e-05	2.52199e-08	2.89942e-05	0.00070952	1.85493e-06	0.000240763	0.011988	0.10832
g__Colletotrichum	0.000460733	6.49879e-07	0.000147182	0.000350987	1.90579e-07	7.71724e-05	0.523477	0.783666
g__Mariannaea	0.000177261	1.63244e-07	7.37664e-05	0.000592055	3.73211e-06	0.000341509	0.370629	0.684223
g__Thozetella	0.000427019	6.63948e-07	0.000148767	0.000336969	5.2404e-07	0.00012797	0.648352	0.866603
g__Coniochaeta	0.000505461	5.23267e-07	0.000132069	0.000206953	2.17247e-07	8.23953e-05	0.0639361	0.260771
g__Slopeiomyces	0.000244551	3.4717e-07	0.000107575	0.000374019	8.01625e-07	0.000158274	0.467532	0.758242
g__Septofusidium	0.000247762	2.43001e-07	9.00002e-05	0.000339348	3.91964e-07	0.000110675	0.509491	0.783666
g__Umbelopsis	0.000355857	2.14748e-07	8.46065e-05	0.00023741	1.55469e-07	6.97022e-05	0.282717	0.606165
g__Schizophyllum	0.000293027	1.39185e-07	6.81139e-05	0.00029495	1.94034e-07	7.78689e-05	0.985015	1
g__Scleroderma	0.000354497	4.51634e-07	0.000122697	0.000231245	2.95123e-07	9.60344e-05	0.418581	0.720416
g__Preussia	0.000320317	1.29098e-07	6.55992e-05	0.00025199	1.25338e-07	6.25845e-05	0.451548	0.74183
g__Irpex	0.000288138	1.52987e-07	7.14112e-05	0.000245222	1.41474e-07	6.6491e-05	0.662338	0.866603
g__Dictyosporium	0.000234891	2.3933e-07	8.93177e-05	0.000291073	3.18331e-07	9.97388e-05	0.66034	0.866603
g__Vermiculariopsiella	0.000348091	4.23558e-07	0.000118822	0.000161687	1.60103e-07	7.07333e-05	0.176823	0.470908
g__Entoloma	0.000114331	8.28689e-08	5.25576e-05	0.000322517	3.92932e-07	0.000110811	0.0929071	0.308549
g__Laccaria	0.000269141	3.04268e-07	0.000100709	0.000170813	1.48987e-07	6.82338e-05	0.423576	0.722857
g__Madurella	0.000177573	2.77793e-07	9.62277e-05	0.000233827	9.53321e-07	0.000172602	0.86014	0.980249
g__Macrophomina	0.000270372	1.23188e-07	6.40802e-05	0.000128254	9.24489e-08	5.37497e-05	0.0939061	0.308549
g__Sarocladium	0.000180788	4.48234e-08	3.86538e-05	0.000205757	5.37816e-08	4.0996e-05	0.65035	0.866603
g__Natantispora	0.000281726	7.78265e-07	0.000161066	0.000104536	5.3554e-08	4.09092e-05	0.374625	0.684223
g__Duddingtonia	2.73927e-05	5.10659e-09	1.30468e-05	0.000344146	7.72931e-07	0.000155416	0.02997	0.167264
g__Dictyochaeta	0.000204632	1.79562e-07	7.73653e-05	0.000166217	1.85459e-07	7.61287e-05	0.741259	0.901627
g__Podospora	7.24915e-05	1.30075e-08	2.08226e-05	0.000287858	2.05504e-07	8.01373e-05	0.00799201	0.0879121
g__Rhizophydium	0.000161287	1.0153e-07	5.8175e-05	0.000203006	1.86277e-07	7.62965e-05	0.668332	0.866603
g__Curvularia	0.000226956	9.50615e-08	5.62913e-05	0.000134484	7.37779e-08	4.80162e-05	0.237762	0.55932
g__Meyerozyma	0.000295067	1.45442e-07	6.96281e-05	6.03431e-05	1.92418e-08	2.45216e-05	0.000999001	0.0315934
g__Septoria	2.41801e-05	8.50961e-09	1.6842e-05	0.000309943	2.83637e-06	0.000297719	0.716284	0.887698
g__Alternaria	8.37649e-05	2.85159e-08	3.08307e-05	0.000223434	6.19731e-07	0.000139164	0.476523	0.763041
g__Agaricus	0.000156268	7.45187e-08	4.98393e-05	0.000145222	7.94696e-08	4.9834e-05	0.9001	1
g__Lecythophora	3.86148e-05	5.366e-09	1.33741e-05	0.000231496	1.11421e-07	5.90077e-05	0.002997	0.0505495
g__Corynespora	0.000204387	9.63922e-08	5.6684e-05	7.39311e-05	5.95509e-08	4.31389e-05	0.0739261	0.275048
g__Vishniacozyma	0.000122329	1.80197e-07	7.7502e-05	0.000149824	6.89296e-08	4.64118e-05	0.819181	0.949822
g__Scytalidium	0.000159408	7.34147e-08	4.94687e-05	0.000110349	1.91387e-07	7.7336e-05	0.685315	0.866603
g__Myceliophthora	0.00011924	5.65165e-08	4.34037e-05	0.000146757	1.23111e-07	6.20259e-05	0.719281	0.887698
g__Trichocladium	5.30957e-05	3.41089e-08	3.37189e-05	0.00020241	2.67708e-07	9.14651e-05	0.147852	0.425075
g__Apiosordaria	5.9633e-05	1.75268e-08	2.41708e-05	0.00019079	1.60641e-07	7.08521e-05	0.0759241	0.278388
g__Exophiala	0.000183939	2.93831e-07	9.89665e-05	7.25734e-05	2.26514e-08	2.66056e-05	0.345654	0.662504
g__Trichothecium	4.5097e-05	1.4157e-08	2.17232e-05	0.00020147	2.2217e-07	8.33236e-05	0.102897	0.329531
g__Pseudeurotium	0.000125492	7.09361e-08	4.86265e-05	0.00012368	5.24353e-08	4.04796e-05	0.968032	1
g__Auricularia	9.8257e-05	9.61755e-08	5.66202e-05	0.000147855	6.70623e-07	0.000144765	0.998002	1
g__Kurtzmanomyces	3.86443e-05	2.46949e-08	2.86908e-05	0.000200734	2.04454e-07	7.99323e-05	0.0649351	0.260771
g__Zopfiella	3.86589e-05	6.3434e-09	1.45412e-05	0.000193732	9.42616e-08	5.42741e-05	0.003996	0.0631868
g__Archaeorhizomyces	0.000122422	5.27619e-08	4.19372e-05	0.000111844	5.4101e-08	4.11176e-05	0.87013	0.984255
g__Stemphylium	3.7337e-05	1.25873e-08	2.04836e-05	0.000190323	3.94255e-07	0.000110998	0.0929071	0.308549
g__Hydnum	0.000175449	8.30679e-08	5.26206e-05	5.73399e-05	3.78286e-08	3.43823e-05	0.0589411	0.248535
g__Gymnopilus	0.000165801	7.92399e-08	5.13939e-05	6.49033e-05	6.27188e-08	4.42715e-05	0.153846	0.437338
g__Thermomyces	0.000104702	5.68953e-08	4.35489e-05	0.000116568	4.83579e-08	3.88739e-05	0.838162	0.959525
g__Arthrobotrys	6.27804e-05	4.83927e-08	4.01633e-05	0.000151493	1.20625e-07	6.13964e-05	0.246753	0.567532
g__Chaetosphaeria	8.056e-05	2.27773e-08	2.75544e-05	0.000128464	2.94755e-08	3.03498e-05	0.272727	0.594064
g__Lecanicillium	3.70537e-05	7.36029e-09	1.56634e-05	0.000164865	4.25623e-07	0.000115329	0.293706	0.609079
g__Astraeus	0.000111182	5.06238e-08	4.10787e-05	8.76548e-05	4.63717e-08	3.80673e-05	0.675325	0.866603
g__Leptospora	0.000154516	6.55163e-08	4.6732e-05	4.68653e-05	2.04414e-08	2.52744e-05	0.03996	0.180534
g__Metacordyceps	3.54444e-05	1.01382e-08	1.83831e-05	0.000155459	3.52592e-07	0.000104969	0.28971	0.609079
g__Neurospora	0.000125532	5.29883e-08	4.20271e-05	7.0937e-05	4.2254e-08	3.63378e-05	0.343656	0.662504
g__Knufia	0.000125714	1.30376e-07	6.59233e-05	6.35141e-05	1.44035e-08	2.12158e-05	0.521479	0.783666
g__Lectera	3.70309e-05	5.58162e-09	1.36402e-05	0.000146481	1.1726e-07	6.0534e-05	0.016983	0.130203
g__Scedosporium	0.000123955	4.72207e-08	3.9674e-05	6.49251e-05	2.02343e-08	2.5146e-05	0.238761	0.55932
g__Ceratobasidium	6.92748e-05	1.1229e-08	1.93468e-05	0.000112001	5.54618e-08	4.16315e-05	0.366633	0.684223
g__Suillus	1.7799e-05	3.14432e-09	1.02377e-05	0.000159934	4.47747e-07	0.000118288	0.142857	0.421245
g__Byssochlamys	9.01473e-05	5.83531e-08	4.41033e-05	8.90328e-05	1.27778e-07	6.31907e-05	0.995005	1
g__Akenomyces	0.000127316	3.37854e-07	0.000106122	4.68825e-05	3.39453e-08	3.25698e-05	0.659341	0.866603
g__Articulospora	6.75816e-05	7.35062e-08	4.94995e-05	0.000102654	1.69213e-07	7.27179e-05	0.678322	0.866603
g__Pleurotheciella	8.36811e-05	1.15972e-07	6.2175e-05	8.1451e-05	1.88793e-07	7.681e-05	0.976024	1
g__Ustilaginoidea	6.60066e-05	3.71986e-08	3.5213e-05	9.82414e-05	3.7966e-08	3.44447e-05	0.523477	0.783666
g__Phialemonium	0.000133607	6.52622e-08	4.66412e-05	3.01771e-05	1.06435e-08	1.82376e-05	0.035964	0.171677
g__Phaeosphaeria	9.98841e-05	4.04277e-08	3.67095e-05	6.19959e-05	1.63557e-08	2.26078e-05	0.378621	0.684223
g__Rhodotorula	0.00011104	1.64129e-08	2.33901e-05	5.13397e-05	6.45959e-09	1.42078e-05	0.033966	0.168498
g__Monosporascus	4.98714e-05	1.58172e-08	2.29617e-05	0.000107151	2.83999e-08	2.97909e-05	0.134865	0.406201
g__Hypomyces	0.000104739	5.04593e-08	4.10119e-05	5.13977e-05	2.20393e-08	2.62436e-05	0.274725	0.594064
g__Pseudohydnum	4.35018e-05	1.48717e-08	2.22648e-05	0.000104494	6.68758e-08	4.57151e-05	0.271728	0.594064
g__Piloderma	1.28938e-05	1.76356e-09	7.66717e-06	0.000128753	1.63483e-07	7.14763e-05	0.027972	0.160839
g__Geminibasidium	9.99176e-05	4.52993e-08	3.88584e-05	3.78101e-05	6.60931e-09	1.43715e-05	0.144855	0.421245
g__Arthrinium	9.97792e-05	4.17842e-08	3.73203e-05	3.47176e-05	2.14133e-08	2.58682e-05	0.155844	0.438095
g__Itersonilia	6.59714e-05	8.473e-08	5.31444e-05	6.48868e-05	9.45406e-08	5.43543e-05	0.993007	1
g__Ganoderma	0.000111483	3.72852e-07	0.000111483	2.57386e-05	8.16586e-09	1.59745e-05	0.93007	1
g__Arthrographis	3.38163e-05	3.88855e-09	1.1385e-05	8.61148e-05	2.18037e-08	2.6103e-05	0.0629371	0.260771
g__Cytospora	9.02467e-05	4.1714e-08	3.7289e-05	2.41878e-05	6.7957e-09	1.45728e-05	0.106893	0.338049
g__Coprinellus	5.47855e-05	9.79319e-09	1.80676e-05	5.44613e-05	8.45561e-09	1.62554e-05	0.993007	1
g__Remersonia	1.1355e-05	9.21675e-10	5.54279e-06	9.6046e-05	2.95194e-07	9.6046e-05	0.976024	1
g__Rhizophlyctis	6.27689e-05	5.25533e-08	4.18542e-05	4.70325e-05	1.55561e-08	2.20483e-05	0.812188	0.946929
g__Dichotomopilus	1.28885e-05	1.76071e-09	7.66097e-06	9.05605e-05	1.90823e-07	7.72218e-05	0.428571	0.722857
g__Torula	8.21942e-05	1.50291e-07	7.07793e-05	2.42335e-05	4.54169e-09	1.19133e-05	0.794206	0.934577
g__Cyphellophora	4.51183e-05	6.43612e-09	1.46471e-05	5.59242e-05	1.78282e-08	2.36036e-05	0.711289	0.886483
g__Cephaliophora	2.09555e-05	3.01449e-09	1.00241e-05	7.7261e-05	5.05102e-08	3.97296e-05	0.200799	0.512325
g__Pyronema	4.50478e-05	7.37795e-09	1.56822e-05	5.27849e-05	1.34267e-08	2.04837e-05	0.779221	0.924771
g__Myxocephala	4.18848e-05	8.49691e-09	1.68294e-05	5.59266e-05	1.10526e-08	1.85848e-05	0.577423	0.834788
g__Jattaea	4.19092e-05	1.04405e-08	1.86552e-05	5.48035e-05	6.67507e-08	4.56723e-05	0.96004	1
g__Tricharina	2.89813e-05	1.18489e-08	1.98736e-05	6.48828e-05	2.52021e-08	2.80636e-05	0.327672	0.655954
g__Flammulina	6.44309e-06	4.40077e-10	3.83004e-06	8.48409e-05	7.47684e-08	4.83375e-05	0.025974	0.156463
g__Apiotrichum	6.4347e-06	1.24216e-09	6.4347e-06	8.3303e-05	4.50152e-08	3.75063e-05	0.034965	0.170118
g__Hygrocybe	4.19229e-05	1.56985e-08	2.28754e-05	4.83277e-05	1.20476e-08	1.94033e-05	0.822178	0.949822
g__Ochroconis	6.75962e-05	7.43213e-08	4.97733e-05	2.26684e-05	6.48705e-09	1.4238e-05	0.545455	0.806454
g__Pestalotiopsis	7.19012e-05	1.95289e-08	2.5514e-05	1.96447e-05	1.78949e-09	7.47808e-06	0.027972	0.160839
g__Psathyrella	2.73833e-05	5.58286e-09	1.36417e-05	5.90544e-05	1.28539e-08	2.00421e-05	0.216783	0.537707
g__Myrmecridium	3.86365e-05	6.82154e-09	1.50793e-05	4.68078e-05	1.18242e-08	1.92225e-05	0.502874	0.783666
g__Junewangia	2.41754e-05	3.34527e-09	1.05598e-05	5.90105e-05	2.82742e-08	2.97249e-05	0.32967	0.655954
g__Typhula	5.15639e-05	4.14234e-08	3.71588e-05	3.1679e-05	1.58711e-08	2.22704e-05	0.639361	0.866603
g__Talaromyces	8.05106e-06	9.79074e-10	5.71278e-06	7.10716e-05	2.82598e-08	2.97173e-05	0.023976	0.14795
g__Gibellulopsis	4.67373e-05	5.68308e-08	4.35242e-05	3.48186e-05	1.41082e-08	2.09972e-05	0.331866	0.655954
g__Bartalinia	5.3183e-05	1.18264e-08	1.98548e-05	2.71971e-05	5.26602e-09	1.28282e-05	0.266733	0.594064
g__Pseudaleuria	3.54585e-05	5.31188e-09	1.33065e-05	4.23455e-05	8.88235e-09	1.66605e-05	0.573471	0.833841
g__Reticulascus	6.75983e-05	2.35703e-08	2.80299e-05	1.05654e-05	2.6698e-09	9.13408e-06	0.046953	0.208406
g__Ramicandelaber	1.28817e-05	2.08141e-09	8.32948e-06	6.20305e-05	8.97196e-08	5.29503e-05	0.59041	0.848714
g__Mycena	4.19058e-05	8.18335e-09	1.6516e-05	3.32712e-05	6.26074e-09	1.39874e-05	0.471418	0.759673
g__Thelephora	6.11456e-05	3.74226e-08	3.53189e-05	1.20662e-05	2.85447e-09	9.44469e-06	0.183816	0.479438
g__Galerina	4.02811e-05	6.13624e-09	1.43018e-05	3.02388e-05	6.15204e-09	1.38655e-05	0.372429	0.684223
g__Pezicula	2.09478e-05	3.97788e-09	1.1515e-05	4.70233e-05	1.51877e-08	2.17857e-05	0.0150183	0.126654
g__Bjerkandera	2.18782e-05	1.23359e-08	2.02779e-05	4.68133e-05	3.23118e-08	3.17765e-05	0.0150183	0.126654
g__Dimorphospora	1.28701e-05	7.92448e-10	5.13955e-06	5.42953e-05	1.3037e-08	2.01843e-05	0.036963	0.173179
g__Diaporthe	5.31118e-05	1.09858e-08	1.91362e-05	1.66524e-05	3.42313e-09	1.03428e-05	0.0919081	0.308549
g__Synchytrium	3.38406e-05	7.11718e-09	1.54026e-05	3.32934e-05	4.90501e-09	1.23807e-05	1	1
g__Acaulium	3.22305e-05	6.17895e-09	1.43515e-05	3.48246e-05	1.12545e-08	1.87538e-05	0.879216	0.984255
g__Flagelloscypha	4.83607e-05	1.38746e-08	2.15055e-05	1.81378e-05	2.07534e-09	8.05321e-06	0.228771	0.55123
g__Lulworthia	1.77292e-05	2.17496e-09	8.51462e-06	4.55163e-05	1.71001e-08	2.31166e-05	0.00717959	0.0879121
g__Polyschema	2.57766e-05	6.56245e-09	1.47901e-05	3.63468e-05	1.40892e-08	2.0983e-05	0.343272	0.662504
g__Cladonia	2.90142e-05	4.77371e-09	1.26144e-05	3.02303e-05	7.05677e-09	1.48501e-05	1	1
g__Ramularia	4.51164e-05	2.93313e-08	3.12684e-05	1.51288e-05	2.33472e-09	8.54167e-06	0.0018362	0.0450982
g__Clonostachys	2.41763e-05	5.44159e-09	1.3468e-05	3.32597e-05	2.93565e-09	9.57805e-06	0.411527	0.718044
g__Purpureocillium	3.88169e-05	8.77754e-09	1.71051e-05	1.81129e-05	6.43081e-09	1.41761e-05	0.0304117	0.167264
g__Tilachlidium	2.57393e-05	3.81191e-09	1.12722e-05	3.01648e-05	4.31912e-09	1.16178e-05	0.739424	0.901627
g__Cuphophyllus	4.83653e-06	7.01759e-10	4.83653e-06	5.01255e-05	3.89525e-08	3.48894e-05	0.397602	0.708404
g__Haptocillium	3.54532e-05	6.4382e-09	1.46495e-05	1.96409e-05	6.16023e-09	1.38747e-05	0.0928222	0.308549
g__Calceomyces	1.93441e-05	3.48427e-09	1.07769e-05	3.32578e-05	9.27515e-09	1.70249e-05	0.169012	0.459787
g__Geopora	4.35041e-05	2.74613e-08	3.02552e-05	1.05656e-05	1.31346e-09	6.40669e-06	0.000405689	0.0205279
g__Derxomyces	1.44913e-05	8.2859e-10	5.25544e-06	3.48374e-05	6.40103e-09	1.41433e-05	0.0321339	0.168498
g__Beauveria	6.43423e-06	4.38952e-10	3.82515e-06	4.22395e-05	1.921e-08	2.45013e-05	2.52047e-05	0.00318839
g__Calcarisporiella	3.70272e-05	1.65185e-08	2.34652e-05	1.05593e-05	2.06503e-09	8.03319e-06	0.00278256	0.0502849
g__Ovatospora	3.54267e-05	3.76516e-08	3.54267e-05	1.05655e-05	2.66742e-09	9.13e-06	0.00442263	0.0658191
g__Micarea	2.73912e-05	4.62175e-09	1.2412e-05	1.51147e-05	2.63066e-09	9.06686e-06	0.176733	0.470908
g__Lophiostoma	2.09482e-05	3.65649e-09	1.10401e-05	2.11529e-05	4.66469e-09	1.20736e-05	1	1
g__Cercospora	3.53948e-05	3.42023e-08	3.3765e-05	6.05218e-06	2.64674e-10	2.87594e-06	0.0002287	0.0144653
g__Rhizopus	3.54158e-05	4.97535e-09	1.28781e-05	6.05784e-06	4.16818e-10	3.6091e-06	0.0002287	0.0144653
g__Clavaria	1.77177e-05	2.49433e-09	9.11836e-06	2.11277e-05	4.04799e-09	1.12472e-05	0.693936	0.869137
g__Phialocephala	2.25682e-05	5.11909e-09	1.30628e-05	1.66259e-05	1.75169e-09	7.39866e-06	0.549413	0.806454
g__Rhodosporidiobolus	2.25517e-05	4.31237e-09	1.19894e-05	1.65984e-05	1.4445e-09	6.71869e-06	0.549413	0.806454
g__Powellomyces	6.44325e-06	6.01258e-10	4.47682e-06	3.01633e-05	2.62582e-08	2.86456e-05	0.00174692	0.0450982
g__Ophiocordyceps	2.25482e-05	3.66025e-09	1.10457e-05	1.51164e-05	3.84431e-09	1.09606e-05	0.414956	0.719068
g__Teichospora	4.83793e-06	7.02167e-10	4.83793e-06	3.02605e-05	2.93023e-08	3.02605e-05	0.000560689	0.0205845
g__Peziza	1.93361e-05	5.57507e-09	1.36322e-05	1.51427e-05	2.3392e-09	8.54985e-06	0.671126	0.866603
g__Coniella	1.28883e-05	1.11643e-09	6.10035e-06	2.11556e-05	3.45975e-09	1.03979e-05	0.291886	0.609079
g__Dioszegia	9.66153e-06	1.35233e-09	6.71399e-06	2.41993e-05	1.96461e-09	7.83543e-06	0.0551834	0.236634
g__Leptosphaeria	1.7729e-05	2.81908e-09	9.69377e-06	1.5116e-05	2.63386e-09	9.07239e-06	0.828171	0.952397
g__Scytinopogon	3.22321e-05	7.14747e-09	1.54353e-05	1.51149e-06	7.3107e-11	1.51149e-06	6.51226e-06	0.0016476
g__Syncephalis	1.28958e-05	1.60204e-09	7.30762e-06	1.96588e-05	2.40034e-09	8.66086e-06	0.388609	0.697291
g__Stephanonectria	2.25631e-05	2.86013e-09	9.76409e-06	9.06988e-06	1.8783e-09	7.66139e-06	0.0717023	0.270757
g__Helicoma	2.4176e-05	2.86214e-09	9.76754e-06	7.55422e-06	9.215e-10	5.36627e-06	0.0232518	0.14795
g__Fusariella	8.05846e-06	8.20144e-10	5.22859e-06	1.96689e-05	9.05292e-09	1.68197e-05	0.0993873	0.322372
g__Paramyrothecium	1.61012e-05	2.62806e-09	9.3596e-06	1.20869e-05	2.71637e-09	9.2134e-06	0.639834	0.866603
g__Clavulinopsis	1.45663e-05	3.88771e-09	1.13838e-05	1.2074e-05	1.20347e-09	6.13257e-06	0.810115	0.946929
g__Xerocomellus	1.61023e-06	7.7785e-11	1.61023e-06	2.268e-05	1.64602e-08	2.268e-05	0.000569532	0.0205845
g__Beltraniella	1.773e-05	2.17409e-09	8.51292e-06	6.04961e-06	5.66675e-10	4.20816e-06	0.069485	0.266359
g__Polycephalomyces	1.77268e-05	2.97916e-09	9.96521e-06	6.04025e-06	7.15461e-10	4.72844e-06	0.069485	0.266359
g__Coniophora	3.37826e-06	3.4238e-10	3.37826e-06	1.9657e-05	5.41179e-09	1.30045e-05	0.00782662	0.0879121
g__Halosarpheia	1.12641e-05	2.0375e-09	8.24117e-06	1.20741e-05	1.95407e-09	7.8144e-06	1	1
g__Sagenomella	1.60922e-06	7.76874e-11	1.60922e-06	1.9601e-05	1.22944e-08	1.9601e-05	0.00196079	0.0450982
g__Hyphodontia	8.05667e-06	1.30312e-09	6.59071e-06	1.36172e-05	5.93372e-09	1.36172e-05	0.427419	0.722857
g__Myrothecium	6.44847e-06	4.40838e-10	3.83336e-06	1.51527e-05	1.58607e-09	7.04022e-06	0.182782	0.479438
g__Lauriomyces	1.45057e-05	2.44313e-09	9.02428e-06	6.04749e-06	4.15457e-10	3.6032e-06	0.16818	0.459787
g__Erythricium	3.22162e-06	1.50315e-10	2.23841e-06	1.66204e-05	3.712e-09	1.07703e-05	0.0233464	0.14795
g__Schizopora	1.77194e-05	3.94444e-09	1.14665e-05	1.51061e-06	7.30222e-11	1.51061e-06	0.0026261	0.0502849
g__Sporothrix	1.77007e-05	6.34231e-09	1.454e-05	1.51149e-06	7.3107e-11	1.51149e-06	0.0026261	0.0502849
g__Microporellus	1.28956e-05	1.60239e-09	7.30841e-06	6.06105e-06	4.17098e-10	3.61031e-06	0.253994	0.578924
g__Periconia	1.61062e-05	3.75696e-09	1.11907e-05	3.02297e-06	2.92428e-10	3.02297e-06	0.0190013	0.137352
g__Kretzschmaria	3.2224e-06	1.50387e-10	2.23895e-06	1.35962e-05	2.8996e-09	9.51905e-06	0.0669592	0.264698
g__Ramariopsis	1.60922e-06	7.76874e-11	1.60922e-06	1.36303e-05	3.83048e-09	1.09409e-05	0.0221342	0.14795
g__Protoparmeliopsis	1.44813e-05	5.00584e-09	1.29175e-05	1.50871e-06	7.2839e-11	1.50871e-06	0.0095369	0.0965134
g__Orbilia	6.52636e-06	7.70653e-10	5.06838e-06	9.06454e-06	1.87509e-09	7.65485e-06	0.7552	0.905525
g__Tolypocladium	6.596e-06	4.69842e-10	3.95745e-06	7.57245e-06	1.83495e-09	7.57245e-06	1	1
g__Chalara	8.05916e-06	8.19921e-10	5.22788e-06	6.05122e-06	1.17175e-09	6.05122e-06	0.746983	0.904243
g__Strelitziana	9.67227e-06	2.00082e-09	8.16665e-06	4.52964e-06	6.56565e-10	4.52964e-06	0.329883	0.655954
g__Ceratocystis	1.12681e-05	1.07519e-09	5.98662e-06	1.50871e-06	7.2839e-11	1.50871e-06	0.0336504	0.168498
g__Melanophyllum	1.12831e-05	1.23883e-09	6.42607e-06	1.50988e-06	7.29517e-11	1.50988e-06	0.0336504	0.168498
g__Sporormiella	1.12594e-05	2.19729e-09	8.55821e-06	1.50864e-06	7.2832e-11	1.50864e-06	0.0336504	0.168498
g__Mycoarachis	9.67586e-06	2.80867e-09	9.67586e-06	3.024e-06	2.92626e-10	3.024e-06	0.167107	0.459787
g__Golubevia	3.37826e-06	3.4238e-10	3.37826e-06	9.05928e-06	2.62626e-09	9.05928e-06	0.291136	0.609079
g__Humicola	8.05979e-06	6.58493e-10	4.68506e-06	4.53841e-06	6.5911e-10	4.53841e-06	0.495261	0.778267
g__Chloridium	4.83512e-06	7.01352e-10	4.83512e-06	7.56447e-06	6.21687e-10	4.40769e-06	0.727713	0.893745
g__Basidiobolus	8.04656e-06	9.78062e-10	5.70982e-06	4.536e-06	6.58409e-10	4.536e-06	0.495261	0.778267
g__Acrostalagmus	3.22381e-06	1.50518e-10	2.23993e-06	7.55364e-06	9.20912e-10	5.36456e-06	0.454852	0.742436
g__Poaceascoma	8.05207e-06	1.30125e-09	6.58596e-06	3.02297e-06	2.92428e-10	3.02297e-06	0.274661	0.594064
g__Cyathus	3.22381e-06	1.50518e-10	2.23993e-06	6.048e-06	1.1705e-09	6.048e-06	0.688487	0.866603
g__Calycina	6.44691e-06	4.40891e-10	3.83358e-06	3.02122e-06	2.92089e-10	3.02122e-06	0.439168	0.726205
g__Neonectria	3.22046e-06	3.1114e-10	3.22046e-06	6.05122e-06	1.17175e-09	6.05122e-06	0.688487	0.866603
g__Falciphora	8.05488e-06	3.35592e-10	3.34461e-06	1.50988e-06	7.29517e-11	1.50988e-06	0.113809	0.355478
g__Hebeloma	6.44987e-06	7.63842e-10	5.04593e-06	3.02561e-06	2.92938e-10	3.02561e-06	0.439168	0.726205
g__Hodophilus	3.21844e-06	3.1075e-10	3.21844e-06	6.03311e-06	5.63589e-10	4.19668e-06	0.688487	0.866603
g__Coemansia	6.45057e-06	1.2483e-09	6.45057e-06	3.02561e-06	2.92938e-10	3.02561e-06	0.439168	0.726205
g__Phlyctochytrium	3.2231e-06	1.50453e-10	2.23944e-06	6.04698e-06	4.15412e-10	3.603e-06	0.688487	0.866603
g__Lasiodiplodia	6.44014e-06	6.00677e-10	4.47466e-06	1.51149e-06	7.3107e-11	1.51149e-06	0.204525	0.512325
g__Epicoccum	6.43687e-06	1.243e-09	6.43687e-06	1.50842e-06	7.28109e-11	1.50842e-06	0.204525	0.512325
g__Blastobotrys	1.61062e-06	7.78226e-11	1.61062e-06	6.03931e-06	4.14392e-10	3.59858e-06	0.376317	0.684223
g__Amaurodon	6.4459e-06	4.40553e-10	3.83212e-06	1.5128e-06	7.32345e-11	1.5128e-06	0.204525	0.512325
g__Catenophlyctis	4.82882e-06	6.99525e-10	4.82882e-06	3.024e-06	2.92626e-10	3.024e-06	0.678031	0.866603
g__Petrakia	4.82765e-06	6.99187e-10	4.82765e-06	1.50777e-06	7.27477e-11	1.50777e-06	0.359569	0.678887
g__Dominikia	3.21696e-06	1.4988e-10	2.23517e-06	3.01692e-06	1.40931e-10	2.09859e-06	1	1
g__Bionectria	1.61116e-06	7.78753e-11	1.61116e-06	4.536e-06	6.58409e-10	4.536e-06	0.62579	0.865163
g__Lachancea	4.83653e-06	7.01759e-10	4.83653e-06	1.50988e-06	7.29517e-11	1.50988e-06	0.359569	0.678887
g__Minutisphaera	1.60844e-06	7.76125e-11	1.60844e-06	3.01641e-06	1.40884e-10	2.09824e-06	1	1
g__Monographella	3.22046e-06	3.1114e-10	3.22046e-06	1.5128e-06	7.32345e-11	1.5128e-06	0.613229	0.857166
g__Marcelaria	3.22232e-06	3.11501e-10	3.22232e-06	1.51149e-06	7.3107e-11	1.51149e-06	0.613229	0.857166
g__Pseudobasidiospora	3.22162e-06	1.50315e-10	2.23841e-06	1.5128e-06	7.32345e-11	1.5128e-06	0.613229	0.857166
g__Hannaella	3.21626e-06	3.1033e-10	3.21626e-06	1.512e-06	7.31565e-11	1.512e-06	0.613229	0.857166
g__Erysiphe	3.22163e-06	1.50315e-10	2.23841e-06	1.50952e-06	7.29164e-11	1.50952e-06	0.613229	0.857166
g__Botryozyma	1.61218e-06	7.79733e-11	1.61218e-06	1.50988e-06	7.29517e-11	1.50988e-06	1	1
g__Ambispora	1.6114e-06	7.78979e-11	1.6114e-06	1.5128e-06	7.32345e-11	1.5128e-06	1	1
g__Cystocoleus	1.60852e-06	7.762e-11	1.60852e-06	1.50864e-06	7.2832e-11	1.50864e-06	1	1
g__Cenococcum	1.61031e-06	7.77926e-11	1.61031e-06	1.50871e-06	7.2839e-11	1.50871e-06	1	1

## Sheet: Table S13
Supplementary Table 13	Differentially abundant fungal genera of saliva samples among three groups
HC versus OSCC
Tax	A_mean	A_variance	A_se	B_mean	B_variance	B_se	pvalue	qvalue
g__unidentified	0.465815	0.0339739	0.0336521	0.487295	0.0451437	0.0394548	0.674326	0.891731
g__	0.135126	0.00334833	0.0105646	0.0913639	0.00485981	0.0129452	0.012987	0.0991292
g__Morchella	0.167825	0.0559845	0.043199	0.0486942	0.0178032	0.0247771	0.017982	0.117612
g__Clitopilus	0.00811812	0.000145993	0.002206	0.108121	0.0699695	0.0491197	0.0859141	0.378022
g__Candida	0.0148295	0.000808187	0.00519033	0.0497074	0.00456601	0.0125479	0.011988	0.0991292
g__Acremonium	0.0225636	0.00746648	0.015776	0.0205311	0.000510923	0.00419738	1	1
g__Mortierella	0.0121716	7.5227e-05	0.00158353	0.026248	0.00534101	0.013571	0.456543	0.723015
g__Trichoderma	0.0254184	0.00631549	0.0145092	0.0121546	0.00029076	0.00316642	0.651349	0.870864
g__Aspergillus	0.00856475	4.60005e-05	0.00123828	0.0278259	0.00281011	0.00984379	0.002997	0.0362637
g__Fusarium	0.0150869	0.000102933	0.00185232	0.0182572	0.000368121	0.00356284	0.423576	0.723015
g__Penicillium	0.0141844	0.00137603	0.00677256	0.0151796	0.000357508	0.0035111	0.909091	1
g__Bipolaris	0.00883471	0.00030404	0.0031835	0.0165121	0.000643731	0.00471143	0.185814	0.52242
g__Malassezia	0.00920931	0.000783006	0.00510884	0.0121579	0.00281771	0.0098571	0.87013	1
g__Cephalotrichum	0.0145095	0.00536	0.0133666	0.000326767	2.62093e-07	9.50667e-05	0.017982	0.117612
g__Magnaporthe	0.00726645	0.000193965	0.00254273	0.00564377	0.000149509	0.00227057	0.645355	0.870864
g__Russula	0.00650837	0.000218157	0.00269665	0.00398236	0.000137609	0.00217834	0.497502	0.757205
g__Chaetomium	0.00534534	5.54558e-05	0.00135961	0.00396458	1.95212e-05	0.000820454	0.422577	0.723015
g__Magnaporthiopsis	0.00445611	0.000105946	0.00187923	0.00217539	6.35902e-05	0.0014808	0.351648	0.70682
g__Sebacina	0.00417362	0.000125001	0.00204125	0.00193869	3.23019e-05	0.00105539	0.382617	0.70682
g__Trechispora	0.00308166	1.75562e-05	0.000764989	0.00289626	2.24881e-05	0.000880597	0.885115	1
g__Blumeria	0.00244427	1.45345e-05	0.000696047	0.00261559	4.65957e-05	0.00126758	0.927073	1
g__Oidiodendron	0.00109043	1.07709e-06	0.000189481	0.00348186	0.000175418	0.00245945	0.536464	0.76819
g__Chrysosporium	0.00263063	2.08794e-05	0.000834254	0.00153133	4.17752e-06	0.000379542	0.264735	0.616019
g__Geminibasidium	0.00379376	0.000288158	0.00309924	0.000220217	6.39421e-07	0.000148489	0.340659	0.704612
g__Camarosporium	0.00267833	9.81312e-05	0.0018086	0.000933491	4.00902e-06	0.000371809	0.494505	0.757205
g__Cladophialophora	0.00270454	0.000166527	0.00235604	0.000203376	2.21117e-07	8.73196e-05	0.176823	0.513154
g__Tomentella	0.00145782	1.13666e-05	0.000615537	0.00134905	1.14931e-05	0.000629534	0.89011	1
g__Inocybe	0.000605538	4.29943e-06	0.000378569	0.002079	2.00774e-05	0.00083206	0.116883	0.39839
g__Microascus	0.00110911	5.75898e-06	0.000438139	0.00146892	1.10738e-05	0.000617944	0.651349	0.870864
g__Archaeorhizomyces	0.000111082	1.33204e-07	6.66343e-05	0.00237921	0.000155945	0.00231893	0.695305	0.904644
g__Simplicillium	0.000794907	1.74851e-06	0.00024142	0.00165655	6.12858e-06	0.000459707	0.110889	0.393721
g__Exophiala	0.000602076	8.8598e-06	0.00054344	0.00172879	1.11235e-05	0.000619328	0.201798	0.535878
g__Conocybe	0.000233521	1.18159e-07	6.27585e-05	0.0019663	4.53859e-05	0.00125101	0.35964	0.70682
g__Schizothecium	0.00137879	7.09728e-06	0.000486391	0.000336184	7.72294e-07	0.00016319	0.013986	0.0995475
g__Rhodotorula	0.00075533	7.50451e-06	0.00050015	0.000903378	1.88229e-05	0.000805646	0.847153	1
g__Conlarium	0.00106408	4.27539e-06	0.000377509	0.000473233	5.92121e-07	0.000142891	0.144855	0.449422
g__Ilyonectria	0.000618249	4.5546e-06	0.000389641	0.00084638	8.05874e-06	0.000527151	0.597403	0.835673
g__Leotia	0.000731424	4.41514e-06	0.000383629	0.000511678	3.47385e-06	0.000346104	0.768232	0.948531
g__Septoria	6.43812e-06	6.00301e-10	4.47326e-06	0.00124169	1.90812e-05	0.000811154	0.112887	0.393721
g__Solicoccozyma	1.60992e-06	7.7755e-11	1.60992e-06	0.0012382	3.78683e-05	0.00114272	0.113886	0.393721
g__Colletotrichum	0.000465572	2.09538e-07	8.35738e-05	0.000741185	2.36002e-06	0.000285272	0.458541	0.723015
g__Coniochaeta	0.000708194	7.77669e-07	0.000161004	0.000399596	3.76524e-07	0.000113946	0.127872	0.423905
g__Bannoa	0.000764264	1.9276e-06	0.000253482	0.000279751	4.26592e-07	0.000121285	0.0989011	0.392857
g__Cladosporium	0.000611836	3.54365e-07	0.000108684	0.000403065	4.67156e-07	0.000126921	0.230769	0.575734
g__Scytinostroma	0.000699918	3.47332e-06	0.000340261	0.000229699	6.84195e-07	0.0001536	0.253746	0.600875
g__Diaporthe	0.000892387	2.24901e-05	0.000865835	2.33372e-05	4.27274e-09	1.21382e-05	0.431568	0.723015
g__Ascobolus	0.000535871	6.89766e-07	0.000151632	0.000389636	4.54334e-07	0.000125167	0.455544	0.723015
g__Pleurotus	0.000175416	8.54466e-08	5.33687e-05	0.000712002	1.22136e-05	0.000648967	0.946054	1
g__Hamigera	0.000568062	1.88316e-06	0.000250544	0.00027361	5.54301e-07	0.000138253	0.374625	0.70682
g__Schizophyllum	0.000536261	1.08348e-06	0.000190042	0.000304811	1.44176e-07	7.05095e-05	0.283716	0.64773
g__Lactarius	0.000522437	2.1158e-06	0.000265569	0.00027168	1.01875e-06	0.000187428	0.433566	0.723015
g__Umbelopsis	0.00023335	1.14612e-07	6.18093e-05	0.000558569	1.99988e-06	0.000262605	0.194805	0.529695
g__Pseudallescheria	0.000404022	7.62032e-07	0.000159377	0.000366652	6.03392e-07	0.000144245	0.869131	1
g__Thanatephorus	0.000487736	1.94666e-06	0.000254733	0.000193269	3.11997e-07	0.000103723	0.382617	0.70682
g__Cladorrhinum	0.000114312	1.37625e-07	6.77311e-05	0.000570074	2.14613e-06	0.000272038	0.102897	0.392857
g__Sarocladium	0.000565868	3.13136e-06	0.000323077	9.83795e-05	3.42401e-08	3.43612e-05	0.0569431	0.29957
g__Coccocarpia	0.000370466	5.29791e-07	0.00013289	0.00027526	4.44107e-07	0.00012375	0.617383	0.846064
g__Mucor	5.95144e-05	7.08943e-08	4.86122e-05	0.000581937	4.57901e-06	0.000397362	0.321678	0.682861
g__Agaricus	0.000436228	1.26913e-06	0.00020568	0.000175274	3.66704e-07	0.00011245	0.293706	0.65812
g__Irpex	0.000160929	7.75334e-08	5.08375e-05	0.000374983	1.72779e-06	0.000244088	0.511489	0.758571
g__Auricularia	5.79674e-05	3.98029e-08	3.64248e-05	0.000471255	6.91063e-07	0.000154369	0.00799201	0.0716321
g__Lecanicillium	0.000171915	3.76509e-07	0.000112028	0.000296494	3.97168e-07	0.000117028	0.478521	0.737594
g__Mariannaea	0.000321894	9.33885e-07	0.000176436	0.000136919	2.56613e-07	9.40677e-05	0.421578	0.723015
g__Byssochlamys	0.000204364	1.21933e-07	6.37529e-05	0.000243039	1.6298e-07	7.49666e-05	0.732268	0.927795
g__Rhizophydium	0.000336359	7.58028e-07	0.000158958	9.51154e-05	8.83557e-08	5.51974e-05	0.172827	0.513154
g__Ceratobasidium	0.00022532	3.18675e-07	0.000103066	0.000210518	8.38338e-07	0.000170024	0.946054	1
g__Phialemonium	0.000141623	6.68909e-08	4.72197e-05	0.000292974	1.93556e-07	8.16967e-05	0.107892	0.393721
g__Thermomyces	0.000329958	7.53182e-07	0.000158449	9.65772e-05	2.81395e-08	3.11501e-05	0.137862	0.435678
g__Meyerozyma	0.000327398	1.84729e-07	7.84706e-05	7.82101e-05	3.39982e-08	3.42396e-05	0.002997	0.0362637
g__Microdochium	2.5747e-05	1.04038e-08	1.86224e-05	0.000387134	4.19321e-06	0.000380254	0.761239	0.944717
g__Thozetella	0.000262573	5.15015e-07	0.000131024	0.000140014	2.8014e-07	9.82852e-05	0.472527	0.733023
g__Hygrocybe	8.84981e-05	8.07726e-08	5.18885e-05	0.000311564	1.02202e-06	0.000187729	0.365634	0.70682
g__Laccaria	0.000186873	2.48265e-07	9.09698e-05	0.000188227	2.70328e-07	9.65487e-05	0.999001	1
g__Slopeiomyces	0.000251048	4.09e-07	0.000116762	0.000119857	1.6107e-07	7.45262e-05	0.400599	0.718164
g__Scedosporium	0.000170592	1.13265e-07	6.14452e-05	0.000201715	1.30143e-07	6.69902e-05	0.76024	0.944717
g__Septofusidium	0.000268767	4.9103e-07	0.000127936	8.82135e-05	1.06021e-07	6.04641e-05	0.243756	0.595849
g__Ustilaginoidea	0.000225796	2.36036e-07	8.87011e-05	0.000133274	7.18586e-08	4.97783e-05	0.403596	0.718164
g__Piloderma	7.08018e-05	4.01184e-08	3.65689e-05	0.000286909	1.02402e-06	0.000187913	0.465534	0.726834
g__Podospora	0.000151357	1.96416e-07	8.09148e-05	0.000201661	2.58483e-07	9.44097e-05	0.69031	0.903
g__Dictyosporium	0.000205994	2.31982e-07	8.7936e-05	0.000128157	2.3068e-07	8.91878e-05	0.518482	0.758571
g__Curvularia	0.000201173	2.66527e-07	9.42562e-05	0.00011661	4.29189e-08	3.84703e-05	0.522478	0.758571
g__Corynespora	0.000239122	2.96639e-07	9.94382e-05	7.82291e-05	2.70274e-08	3.05283e-05	0.113886	0.393721
g__Macrophomina	0.000268744	1.24489e-07	6.44177e-05	4.65966e-05	1.37187e-08	2.17499e-05	0.001998	0.0302198
g__Preussia	0.000218905	9.75201e-08	5.70146e-05	9.49315e-05	4.62395e-08	3.99307e-05	0.0939061	0.389181
g__Scleroderma	0.000190086	2.48523e-07	9.1017e-05	0.000124941	1.07206e-07	6.08009e-05	0.597403	0.835673
g__Knufia	0.000210949	7.60146e-07	0.00015918	0.000100049	6.7948e-08	4.84049e-05	0.787213	0.965812
g__Pseudophialophora	0.000165924	2.71753e-07	9.51757e-05	0.000145105	2.0159e-07	8.33748e-05	0.919081	1
g__Purpureocillium	1.12694e-05	3.80999e-09	1.12694e-05	0.000303325	6.23195e-07	0.000146593	0.00899101	0.077708
g__Cyphellophora	8.68905e-05	6.87752e-08	4.78801e-05	0.000201881	8.89761e-07	0.000175161	0.847153	1
g__Cortinarius	8.05903e-05	9.47134e-08	5.61882e-05	0.000193474	3.87781e-07	0.000115636	0.431568	0.723015
g__Leptospora	0.000214862	2.71317e-07	9.50995e-05	4.49748e-05	1.48149e-08	2.26021e-05	0.0799201	0.35816
g__Phaeohelotium	0.000119063	1.25453e-07	6.46667e-05	0.000134812	4.30005e-08	3.85068e-05	0.866134	1
g__Trichocladium	5.63183e-05	1.3826e-08	2.14678e-05	0.00018825	2.11691e-07	8.54382e-05	0.0999001	0.392857
g__Galerina	0.000135147	2.01085e-07	8.18709e-05	0.000103609	2.36844e-07	9.03717e-05	0.712288	0.91203
g__Natantispora	0.000209688	3.27863e-07	0.000104541	2.16631e-05	4.77177e-09	1.28275e-05	0.043956	0.236386
g__Dictyochaeta	0.000151396	1.28986e-07	6.55708e-05	8.16612e-05	7.87791e-08	5.21202e-05	0.425574	0.723015
g__Thelephora	0.000151272	8.96597e-08	5.46686e-05	7.98958e-05	4.8146e-08	4.07457e-05	0.328671	0.685676
g__Vermiculariopsiella	0.000116003	1.32206e-07	6.63842e-05	0.000116652	1.95929e-07	8.2196e-05	0.979021	1
g__Paecilomyces	0.000180182	2.46496e-07	9.06451e-05	4.49394e-05	2.51223e-08	2.94327e-05	0.158841	0.486577
g__Scytalidium	0.00012392	2.79099e-08	3.05013e-05	0.000103375	5.17802e-08	4.22555e-05	0.722278	0.919954
g__Entoloma	6.28129e-05	2.85345e-08	3.08407e-05	0.00016498	1.71441e-07	7.68879e-05	0.241758	0.595849
g__Zopfiella	0.00014339	1.35839e-07	6.72901e-05	8.16694e-05	2.58925e-08	2.98805e-05	0.403596	0.718164
g__Iodophanus	1.28817e-05	1.4373e-09	6.9217e-06	0.000214988	5.98764e-07	0.000143691	0.293706	0.65812
g__Hydnum	0.00012872	7.12328e-08	4.87281e-05	9.32122e-05	3.32565e-08	3.38641e-05	0.547453	0.778999
g__Vishniacozyma	0.000194733	4.39007e-07	0.000120969	2.16628e-05	4.60167e-09	1.25968e-05	0.192807	0.529695
g__Typhula	0.000173875	7.0005e-07	0.000152758	3.99775e-05	2.95042e-08	3.18965e-05	0.61039	0.845463
g__Subulicystidium	0.000146086	4.11936e-07	0.00011718	6.51905e-05	1.10691e-07	6.17812e-05	0.507493	0.758571
g__Chaetosphaeria	5.15162e-05	9.64082e-09	1.79265e-05	0.000158307	2.66459e-07	9.58553e-05	0.308691	0.673469
g__Trichothecium	0.000101452	1.30847e-07	6.60422e-05	0.000106652	1.34514e-07	6.81059e-05	0.991009	1
g__Golubevia	0.00019637	5.54881e-07	0.000136	6.66978e-06	1.29009e-09	6.66978e-06	0.125874	0.423077
g__Lecythophora	6.75957e-05	2.40531e-08	2.83155e-05	0.000134907	1.10708e-07	6.1786e-05	0.35964	0.70682
g__Tolypocladium	7.94055e-05	8.22691e-08	5.2367e-05	0.000116654	1.44457e-07	7.05781e-05	0.661339	0.879362
g__Phaeosphaeria	0.000121167	1.46828e-07	6.9959e-05	6.49672e-05	1.98755e-08	2.61794e-05	0.611389	0.845463
g__Neurospora	0.000156099	9.46431e-08	5.61673e-05	2.66261e-05	4.25704e-09	1.21159e-05	0.013986	0.0995475
g__Ganoderma	0.000125993	2.37684e-07	8.90101e-05	5.50081e-05	2.54822e-08	2.96428e-05	0.55045	0.778999
g__Myceliophthora	9.5004e-05	6.78043e-08	4.7541e-05	8.34076e-05	5.75124e-08	4.4533e-05	0.873127	1
g__Rhizophlyctis	0.000144898	2.29571e-07	8.74777e-05	2.83268e-05	1.19277e-08	2.02805e-05	0.255744	0.600875
g__Sagenomella	0.000123531	3.98691e-07	0.000115281	4.50372e-05	1.5723e-08	2.32846e-05	0.935065	1
g__Synchytrium	0.000148035	2.4355e-07	9.01018e-05	1.33354e-05	2.98831e-09	1.01511e-05	0.0939061	0.389181
g__Ovatospora	6.43967e-06	1.24408e-09	6.43967e-06	0.000149855	7.48275e-08	5.07962e-05	0.00599401	0.0622343
g__Pseudeurotium	9.97756e-05	5.07876e-08	4.11451e-05	4.82705e-05	3.1788e-08	3.3108e-05	0.381618	0.70682
g__Metarhizium	0.000114785	3.72801e-07	0.000111475	2.66828e-05	6.44561e-09	1.49085e-05	0.888112	1
g__Psathyrella	8.85479e-05	1.94348e-07	8.04877e-05	4.83443e-05	1.82218e-08	2.50666e-05	0.952048	1
g__Beauveria	2.25291e-05	2.68936e-09	9.46813e-06	0.000104825	7.7678e-08	5.17547e-05	0.135864	0.435678
g__Volutella	9.663e-06	1.35254e-09	6.71451e-06	0.000118543	4.07523e-07	0.000118543	0.861139	1
g__Apiosordaria	7.40816e-05	5.033e-08	4.09593e-05	5.16756e-05	1.65101e-08	2.38603e-05	0.709291	0.91203
g__Chaunopycnis	8.3674e-05	4.69132e-08	3.95446e-05	3.99479e-05	2.38152e-08	2.86568e-05	0.378621	0.70682
g__Astraeus	4.18838e-05	1.57439e-08	2.29084e-05	7.66948e-05	5.31612e-08	4.28153e-05	0.523477	0.758571
g__Duddingtonia	2.41654e-05	6.56591e-09	1.4794e-05	9.32984e-05	1.41832e-07	6.99339e-05	0.437562	0.723015
g__Lectera	4.99101e-05	4.11012e-08	3.70141e-05	6.49736e-05	1.27138e-08	2.09382e-05	0.79021	0.965812
g__Lactifluus	0.000105644	2.94668e-07	9.91074e-05	3.32717e-06	1.54783e-10	2.31027e-06	0.34965	0.70682
g__Monosporascus	6.60276e-05	2.30874e-08	2.77413e-05	4.32848e-05	1.03768e-08	1.89162e-05	0.517483	0.758571
g__Hypomyces	3.38318e-05	1.40369e-08	2.16309e-05	7.66075e-05	6.08684e-08	4.58139e-05	0.420579	0.723015
g__Pseudohydnum	8.86003e-05	5.71832e-08	4.3659e-05	1.83351e-05	4.57685e-09	1.25627e-05	0.137862	0.435678
g__Jattaea	8.37352e-05	1.23561e-07	6.41772e-05	2.33336e-05	7.77882e-09	1.63779e-05	0.507493	0.758571
g__Torula	7.43521e-05	1.38204e-07	6.78734e-05	3.16432e-05	2.90375e-08	3.16432e-05	0.532468	0.767007
g__Metacordyceps	9.33838e-05	6.1126e-08	4.5139e-05	1.00037e-05	2.90215e-09	1.00037e-05	0.0589411	0.303484
g__Ramicandelaber	4.66825e-05	2.91908e-08	3.11934e-05	5.00817e-05	5.91921e-08	4.51786e-05	0.91009	1
g__Cytospora	4.34752e-05	1.75869e-08	2.42122e-05	5.01129e-05	3.38183e-08	3.41489e-05	0.868132	1
g__Lulworthia	5.15e-05	2.44109e-08	2.85254e-05	4.17695e-05	3.28568e-08	3.366e-05	0.834166	1
g__Flammulina	8.20551e-05	7.32564e-08	4.94154e-05	6.66857e-06	7.88926e-10	5.21578e-06	0.103896	0.392857
g__Pestalotiopsis	1.12675e-05	1.39583e-09	6.82112e-06	8.00633e-05	3.53536e-08	3.49155e-05	0.043956	0.236386
g__Micarea	1.28894e-05	3.8565e-09	1.1338e-05	7.84442e-05	8.8249e-08	5.5164e-05	0.311688	0.673469
g__Paramyrothecium	7.72875e-05	1.07412e-07	5.98363e-05	1.16623e-05	1.44291e-09	7.05377e-06	0.314685	0.673928
g__Stemphylium	4.99281e-05	1.45557e-08	2.2027e-05	3.83238e-05	1.29009e-08	2.10917e-05	0.703297	0.910149
g__Articulospora	7.7279e-05	7.4266e-08	4.97547e-05	6.66913e-06	1.28984e-09	6.66913e-06	0.0939061	0.389181
g__Alternaria	4.19255e-05	9.81052e-09	1.80836e-05	4.17038e-05	2.255e-08	2.78853e-05	1	1
g__Hyphoderma	1.29155e-05	1.93351e-09	8.02809e-06	6.83792e-05	5.1965e-08	4.23308e-05	0.218781	0.562406
g__Chloridium	9.66978e-06	2.80514e-09	9.66978e-06	6.83733e-05	6.73881e-08	4.82051e-05	0.220779	0.562406
g__Pyronema	5.63266e-05	1.52875e-08	2.25739e-05	1.8309e-05	5.06189e-09	1.32117e-05	0.178821	0.513154
g__Arthrinium	6.27534e-05	2.23633e-08	2.73028e-05	9.98254e-06	1.39332e-09	6.93149e-06	0.0619381	0.312271
g__Talaromyces	3.70299e-05	4.11364e-08	3.70299e-05	3.49677e-05	7.64602e-09	1.62375e-05	0.881132	1
g__Cladonia	5.47795e-05	2.81523e-08	3.06335e-05	1.66645e-05	5.38328e-09	1.36246e-05	0.251748	0.600875
g__Dichotomopilus	6.44049e-05	9.49779e-08	5.62666e-05	3.33272e-06	1.553e-10	2.31412e-06	0.228771	0.575734
g__Akenomyces	4.02661e-05	2.30184e-08	2.76998e-05	2.83769e-05	8.45673e-09	1.70766e-05	0.282796	0.64773
g__Clonostachys	5.79538e-05	4.71626e-08	3.96496e-05	6.66913e-06	1.28984e-09	6.66913e-06	0.187812	0.52242
g__Reticulascus	4.82797e-05	1.68779e-08	2.37191e-05	1.49737e-05	6.50214e-09	1.49737e-05	0.248751	0.600875
g__Myxocephala	2.25343e-05	2.208e-09	8.57904e-06	3.83779e-05	1.88159e-08	2.5472e-05	0.138625	0.435678
g__Podosphaera	2.09149e-05	6.8546e-09	1.51158e-05	3.82785e-05	4.38811e-09	1.2301e-05	0.094883	0.389181
g__Suillus	3.21906e-06	1.50075e-10	2.23663e-06	5.50683e-05	8.7943e-08	5.50683e-05	0.746254	0.940487
g__Scutellinia	5.30821e-05	4.32354e-08	3.79629e-05	1.66511e-06	8.04051e-11	1.66511e-06	0.100899	0.392857
g__Rhizopus	2.09187e-05	4.28908e-09	1.1957e-05	3.50416e-05	1.90682e-08	2.56422e-05	0.170227	0.513154
g__Rhodosporidiobolus	3.22006e-05	8.90898e-09	1.72327e-05	2.33123e-05	4.26871e-09	1.21325e-05	0.393799	0.718164
g__Clavaria	3.21694e-05	2.25245e-08	2.7401e-05	2.00355e-05	1.16412e-08	2.00355e-05	0.217391	0.562406
g__Kurtzmanomyces	4.98833e-05	2.65907e-08	2.97717e-05	1.66415e-06	8.0312e-11	1.66415e-06	0.041958	0.236136
g__Flagelloscypha	3.3837e-05	1.17887e-08	1.98232e-05	1.66686e-05	4.05226e-09	1.18209e-05	0.0719733	0.334953
g__Calycina	2.41679e-05	8.49983e-09	1.68323e-05	2.6749e-05	2.07497e-08	2.6749e-05	0.8583	1
g__Polyschema	6.43967e-06	1.24408e-09	6.43967e-06	4.50698e-05	2.22871e-08	2.77222e-05	1.49636e-05	0.000724238
g__Junewangia	3.06828e-05	1.38647e-08	2.14979e-05	1.83258e-05	5.73554e-09	1.40633e-05	0.202386	0.535878
g__Crepidotus	2.73951e-05	1.34906e-08	2.12058e-05	2.00001e-05	5.75915e-09	1.40922e-05	0.460101	0.723015
g__Cenococcum	2.73515e-05	8.62524e-09	1.69561e-05	1.99826e-05	2.75221e-09	9.74186e-06	0.460101	0.723015
g__Puccinia	3.8638e-05	4.47869e-08	3.8638e-05	6.66962e-06	7.89016e-10	5.21608e-06	0.000189818	0.00574199
g__Cryptodiscus	4.83489e-06	7.01284e-10	4.83489e-06	4.0071e-05	4.65648e-08	4.0071e-05	2.1315e-05	0.000859706
g__Arthrobotrys	3.38165e-05	1.11292e-08	1.92607e-05	9.99645e-06	1.39645e-09	6.93927e-06	0.00610712	0.0622343
g__Coprinellus	3.38143e-05	4.37067e-09	1.20702e-05	8.34338e-06	6.80747e-10	4.845e-06	0.00258089	0.0355531
g__Geosmithia	3.21983e-06	3.1102e-10	3.21983e-06	3.99535e-05	7.16948e-09	1.57233e-05	4.20293e-06	0.000339037
g__Dimorphospora	3.70117e-05	1.18422e-08	1.98681e-05	4.99244e-06	7.22808e-10	4.99244e-06	9.27605e-05	0.00320686
g__Orbilia	2.41371e-05	1.7478e-08	2.41371e-05	1.50097e-05	3.19106e-09	1.04898e-05	0.309095	0.673469
g__Ophiocordyceps	1.93312e-05	5.57479e-09	1.36318e-05	1.99978e-05	4.59388e-09	1.25861e-05	1	1
g__Phanerochaete	1.60992e-06	7.7755e-11	1.60992e-06	3.83029e-05	7.22725e-09	1.57866e-05	1.11395e-06	0.000263354
g__Syncephalis	3.54199e-05	3.76371e-08	3.54199e-05	1.66624e-06	8.0514e-11	1.66624e-06	6.06331e-06	0.00036683
g__Pyrenochaeta	1.6107e-06	7.78302e-11	1.6107e-06	3.66367e-05	1.66044e-08	2.39283e-05	2.17648e-06	0.000263354
g__Phialocephala	1.2901e-05	1.92551e-09	8.01147e-06	2.33253e-05	8.27188e-09	1.6889e-05	0.203722	0.535878
g__Tilachlidium	2.73624e-05	1.10463e-08	1.91888e-05	8.32073e-06	2.0078e-09	8.32073e-06	0.0172306	0.117612
g__Madurella	1.44832e-05	1.79178e-09	7.72826e-06	2.17107e-05	6.81191e-09	1.53262e-05	0.398328	0.718164
g__Geoglossum	2.73463e-05	9.26124e-09	1.75701e-05	5.00185e-06	7.25537e-10	5.00185e-06	0.00264445	0.0355531
g__Ochroconis	1.77233e-05	4.58977e-09	1.2369e-05	1.50054e-05	3.18737e-09	1.04838e-05	0.824297	0.997399
g__Byssosphaeria	1.4481e-05	1.79166e-09	7.728e-06	1.66443e-05	4.04057e-09	1.18038e-05	0.821299	0.997399
g__Clavulinopsis	2.73824e-05	1.21775e-08	2.01473e-05	3.32733e-06	3.21062e-10	3.32733e-06	0.000750469	0.0129724
g__Harposporium	2.73597e-05	5.25515e-09	1.32352e-05	3.32829e-06	3.21248e-10	3.32829e-06	0.000750469	0.0129724
g__Apiotrichum	3.21983e-06	3.1102e-10	3.21983e-06	2.6667e-05	1.06136e-08	1.91308e-05	0.000610144	0.0123046
g__Phialophora	2.57651e-05	1.13807e-08	1.94771e-05	1.66728e-06	8.06152e-11	1.66728e-06	0.000282841	0.00684476
g__Pseudocercospora	2.5743e-05	6.54493e-09	1.47704e-05	1.66962e-06	8.08418e-11	1.66962e-06	0.000282841	0.00684476
g__Cercospora	2.41488e-05	1.74949e-08	2.41488e-05	1.66543e-06	8.04362e-11	1.66543e-06	0.000532201	0.0117084
g__Helicoma	9.66697e-06	1.35342e-09	6.71669e-06	1.66745e-05	2.71848e-09	9.68197e-06	0.325145	0.684218
g__Arnium	1.93344e-05	3.96385e-09	1.14947e-05	6.66599e-06	7.87977e-10	5.21264e-06	0.0774676	0.35372
g__Bartalinia	2.09467e-05	6.87813e-09	1.51417e-05	3.33086e-06	1.55127e-10	2.31284e-06	0.00750234	0.0698295
g__Humicola	3.22007e-06	1.50169e-10	2.23733e-06	2.1655e-05	3.43207e-09	1.08787e-05	0.00365673	0.0421394
g__Geopora	9.6529e-06	1.99165e-09	8.14791e-06	1.49884e-05	2.35116e-09	9.00413e-06	0.447722	0.723015
g__Calcarisporiella	1.6093e-05	1.98244e-09	8.12904e-06	8.31968e-06	8.42949e-10	5.3914e-06	0.302786	0.672241
g__Bjerkandera	1.93095e-05	5.07691e-09	1.30089e-05	3.32781e-06	1.54843e-10	2.31071e-06	0.013108	0.0991292
g__Bullera	1.94345e-05	1.13309e-08	1.94345e-05	3.34362e-06	3.24214e-10	3.34362e-06	0.013108	0.0991292
g__Mycena	1.6107e-06	7.78302e-11	1.6107e-06	2.16754e-05	4.60489e-09	1.26012e-05	0.000822433	0.0132686
g__Chalara	1.77011e-05	6.34568e-09	1.45438e-05	3.32877e-06	1.54932e-10	2.31138e-06	0.0226963	0.137313
g__Tricharina	1.76972e-05	4.09309e-09	1.16806e-05	1.66415e-06	8.0312e-11	1.66415e-06	0.00642916	0.0622343
g__Dioszegia	3.21882e-06	1.50053e-10	2.23647e-06	1.66624e-05	1.88034e-09	8.05228e-06	0.0204942	0.130516
g__Falciphora	1.77026e-05	7.79223e-09	1.61165e-05	1.66624e-06	8.0514e-11	1.66624e-06	0.00642916	0.0622343
g__Peziza	6.46223e-06	7.67597e-10	5.05832e-06	1.16689e-05	2.27989e-09	8.86662e-06	0.380271	0.70682
g__Mycothermus	1.44893e-05	6.29815e-09	1.44893e-05	3.33457e-06	3.22461e-10	3.33457e-06	0.0658368	0.325153
g__Castanediella	9.66744e-06	2.80378e-09	9.66744e-06	8.33432e-06	1.01306e-09	5.91044e-06	1	1
g__Melanocarpus	1.28731e-05	4.97152e-09	1.28731e-05	3.32773e-06	1.54835e-10	2.31066e-06	0.109868	0.393721
g__Amanita	8.0457e-06	1.942e-09	8.0457e-06	8.3237e-06	5.1122e-10	4.1986e-06	1	1
g__Sistotrema	1.44921e-05	5.01268e-09	1.29263e-05	1.66624e-06	8.0514e-11	1.66624e-06	0.0216572	0.134385
g__Peniophora	8.04337e-06	1.94087e-09	8.04337e-06	8.32797e-06	8.44262e-10	5.3956e-06	1	1
g__Zasmidium	1.12987e-05	1.4001e-09	6.83154e-06	3.33925e-06	3.23367e-10	3.33925e-06	0.18024	0.513154
g__Beltraniella	9.66861e-06	1.35388e-09	6.71783e-06	5.00185e-06	7.25537e-10	5.00185e-06	0.508365	0.758571
g__Ambispora	1.12814e-05	3.8181e-09	1.12814e-05	3.33352e-06	1.55375e-10	2.31468e-06	0.18024	0.513154
g__Coniella	6.44574e-06	6.01723e-10	4.47855e-06	8.33537e-06	1.34734e-09	6.81615e-06	0.750058	0.940487
g__Saccharomyces	1.61085e-06	7.78452e-11	1.61085e-06	1.1658e-05	3.94137e-09	1.1658e-05	0.0360988	0.207998
g__Erythricium	1.12769e-05	1.55955e-09	7.21006e-06	1.66728e-06	8.06152e-11	1.66728e-06	0.0706196	0.334953
g__Tuber	1.6107e-06	7.78302e-11	1.6107e-06	1.16637e-05	3.94518e-09	1.16637e-05	0.0360988	0.207998
g__Clavulina	1.12757e-05	1.56013e-09	7.21141e-06	1.66624e-06	8.0514e-11	1.66624e-06	0.0706196	0.334953
g__Buckleyzyma	8.0562e-06	1.94707e-09	8.0562e-06	3.33086e-06	3.21745e-10	3.33086e-06	0.453585	0.723015
g__Ramariopsis	8.04508e-06	1.29843e-09	6.57882e-06	3.33925e-06	3.23367e-10	3.33925e-06	0.453585	0.723015
g__Teloschistes	3.22139e-06	3.11321e-10	3.22139e-06	6.66913e-06	1.28984e-09	6.66913e-06	0.445593	0.723015
g__Leohumicola	6.43656e-06	1.24288e-09	6.43656e-06	3.34362e-06	3.24214e-10	3.34362e-06	0.687763	0.903
g__Cyathus	6.43656e-06	1.24288e-09	6.43656e-06	1.66624e-06	8.0514e-11	1.66624e-06	0.375351	0.70682
g__Toxicocladosporium	6.43664e-06	2.78583e-10	3.04731e-06	1.66495e-06	8.03896e-11	1.66495e-06	0.375351	0.70682
g__Pithya	6.44496e-06	1.24613e-09	6.44496e-06	1.66728e-06	8.06152e-11	1.66728e-06	0.375351	0.70682
g__Fellhanera	3.21983e-06	3.1102e-10	3.21983e-06	3.33191e-06	1.55225e-10	2.31356e-06	1	1
g__Leccinum	4.82742e-06	6.99119e-10	4.82742e-06	1.66744e-06	8.06308e-11	1.66744e-06	0.62521	0.850005
g__Spiromastix	3.22248e-06	3.11531e-10	3.22248e-06	3.33457e-06	3.22461e-10	3.33457e-06	1	1
g__Basidiobolus	3.21797e-06	1.49974e-10	2.23587e-06	3.32918e-06	1.5497e-10	2.31166e-06	1	1
g__Sporothrix	3.22248e-06	3.11531e-10	3.22248e-06	3.33925e-06	3.23367e-10	3.33925e-06	1	1
g__Phaeoacremonium	1.6107e-06	7.78302e-11	1.6107e-06	3.33247e-06	3.22056e-10	3.33247e-06	0.618815	0.846064
g__Pseudobensingtonia	3.21999e-06	3.1105e-10	3.21999e-06	1.67181e-06	8.10535e-11	1.67181e-06	1	1
g__Hymenoscyphus	1.6107e-06	7.78302e-11	1.6107e-06	1.66728e-06	8.06152e-11	1.66728e-06	1	1
g__Catenophlyctis	1.60898e-06	7.76649e-11	1.60898e-06	1.66374e-06	8.02733e-11	1.66374e-06	1	1
g__Ceratocystis	1.60836e-06	7.7605e-11	1.60836e-06	1.66366e-06	8.02655e-11	1.66366e-06	1	1
g__Pseudotomentella	1.61015e-06	7.77775e-11	1.61015e-06	1.6635e-06	8.025e-11	1.6635e-06	1	1
g__Hydnopolyporus	1.6107e-06	7.78302e-11	1.6107e-06	1.66728e-06	8.06152e-11	1.66728e-06	1	1
g__Stephanonectria	1.60898e-06	7.76649e-11	1.60898e-06	1.66728e-06	8.06152e-11	1.66728e-06	1	1
OPL versus OSCC
Tax	A_mean	A_variance	A_se	B_mean	B_variance	B_se	pvalue	qvalue
g__unidentified	0.488001	0.0433182	0.0367926	0.487172	0.0451265	0.0394473	0.987013	1
g__	0.105722	0.00393081	0.0110832	0.0913265	0.00485527	0.0129392	0.400599	0.658173
g__Clitopilus	0.02533	0.0168312	0.0229342	0.108124	0.0699751	0.0491216	0.0679321	0.292127
g__Trichoderma	0.0902687	0.026759	0.0289174	0.0121477	0.000290165	0.00316318	0.010989	0.0948718
g__Morchella	0.051069	0.0272846	0.0292	0.0486888	0.0177987	0.0247739	0.95005	1
g__Candida	0.0334394	0.00804908	0.0158598	0.0497039	0.00456733	0.0125497	0.438561	0.692606
g__Penicillium	0.0516476	0.00941984	0.0171572	0.0151805	0.000357616	0.00351164	0.030969	0.186534
g__Mortierella	0.0127247	0.000860493	0.0051856	0.0262247	0.00532816	0.0135547	0.441558	0.693113
g__Aspergillus	0.0091913	0.000116045	0.00190431	0.0278246	0.00281024	0.00984402	0.00799201	0.0796127
g__Acremonium	0.0102176	0.00123026	0.00620045	0.0205331	0.000511087	0.00419806	0.170829	0.438067
g__Fusarium	0.00913924	5.52324e-05	0.00131378	0.0182567	0.00036832	0.0035638	0.021978	0.152591
g__Malassezia	0.0125248	0.00246178	0.00877101	0.0121565	0.00281718	0.00985617	0.96004	1
g__Bipolaris	0.00342572	4.12668e-05	0.0011356	0.0165124	0.000643917	0.00471211	0.010989	0.0948718
g__Magnaporthe	0.0128637	0.000401087	0.00354034	0.00564029	0.000149358	0.00226942	0.0869131	0.326239
g__Russula	0.0108558	0.000356091	0.00333584	0.00398028	0.000137502	0.00217749	0.0919081	0.33527
g__Chaetomium	0.0100289	0.000289964	0.00301021	0.00396388	1.95239e-05	0.00082051	0.035964	0.202493
g__Sebacina	0.00565393	9.09876e-05	0.00168623	0.00193759	3.22757e-05	0.00105497	0.0699301	0.292127
g__Conocybe	0.0054321	0.00012293	0.00195999	0.00196475	4.53084e-05	0.00124994	0.130869	0.389599
g__Trechispora	0.00307601	8.4335e-06	0.000513368	0.00289435	2.2454e-05	0.000879929	0.869131	1
g__Microascus	0.0036355	3.60797e-05	0.00106183	0.00146754	1.10478e-05	0.000617218	0.0669331	0.292127
g__Chrysosporium	0.00338925	0.000242076	0.00275043	0.00153128	4.17596e-06	0.000379472	0.968032	1
g__Magnaporthiopsis	0.00266796	5.21107e-05	0.00127611	0.00217515	6.35746e-05	0.00148062	0.789211	0.946322
g__Oidiodendron	0.00110718	3.0303e-06	0.000307729	0.00347612	0.000174679	0.00245426	0.507493	0.722201
g__Tomentella	0.00271402	1.89356e-05	0.000769245	0.00134833	1.14844e-05	0.000629297	0.182817	0.459164
g__Blumeria	0.000753053	4.01145e-06	0.000354059	0.00261289	4.64424e-05	0.00126549	0.156843	0.418787
g__Inocybe	0.00113805	5.47878e-06	0.000413778	0.00207748	2.00444e-05	0.000831377	0.353646	0.631686
g__Camarosporium	0.00178215	6.87781e-06	0.000463607	0.000932934	4.00508e-06	0.000371627	0.162837	0.430355
g__Archaeorhizomyces	0.000226356	5.00125e-07	0.000125016	0.00237989	0.000156051	0.00231972	0.848152	0.993988
g__Ustilaginoidea	0.00218786	0.000134657	0.00205135	0.000133194	7.17496e-08	4.97406e-05	0.493506	0.711896
g__Leotia	0.0015674	8.99465e-06	0.000530172	0.000511474	3.47121e-06	0.000345972	0.10989	0.357309
g__Rhodotorula	0.000946992	2.6752e-05	0.00091433	0.000903301	1.88193e-05	0.000805568	0.895105	1
g__Simplicillium	0.000208253	2.59002e-07	8.99656e-05	0.00165682	6.13119e-06	0.000459805	0.002997	0.0457403
g__Exophiala	6.49513e-05	1.08002e-08	1.83713e-05	0.00172903	1.11257e-05	0.000619391	0.00599401	0.0692
g__Colletotrichum	0.000921106	4.33723e-06	0.000368155	0.000740918	2.35992e-06	0.000285266	0.681319	0.865008
g__Hamigera	0.00127831	5.33482e-06	0.000408305	0.000273244	5.51487e-07	0.000137901	0.013986	0.109769
g__Conlarium	0.0010394	1.79045e-06	0.000236541	0.000473063	5.917e-07	0.000142841	0.044955	0.223911
g__Ilyonectria	0.000647476	9.78052e-07	0.000174826	0.000846555	8.07177e-06	0.000527577	0.902098	1
g__Lactarius	0.00111274	3.52848e-06	0.000332062	0.000271575	1.01796e-06	0.000187355	0.030969	0.186534
g__Cladophialophora	0.00108533	1.70374e-06	0.000230742	0.000203298	2.20949e-07	8.72865e-05	0.001998	0.0457403
g__Septoria	0.000141965	6.03475e-07	0.000137327	0.00124063	1.90614e-05	0.000810733	0.135864	0.399122
g__Bjerkandera	0.00121832	4.61681e-05	0.00120115	3.32773e-06	1.54835e-10	2.31066e-06	0.180819	0.459139
g__Solicoccozyma	7.55123e-06	1.82467e-09	7.55123e-06	0.00123667	3.77699e-05	0.00114123	0.110889	0.357309
g__Ascobolus	0.000695623	1.33291e-06	0.000204092	0.000389502	4.54138e-07	0.00012514	0.211788	0.480828
g__Cladorrhinum	0.000490481	9.92237e-07	0.000176089	0.00056956	2.14225e-06	0.000271792	0.841159	0.990273
g__Pseudallescheria	0.000627974	7.47614e-07	0.000152849	0.000366466	6.02873e-07	0.000144183	0.1998	0.470439
g__Umbelopsis	0.000333404	4.29504e-07	0.000115853	0.000558555	2.00101e-06	0.000262679	0.565435	0.770777
g__Iodophanus	0.000594508	1.63394e-06	0.000225966	0.00021478	5.97469e-07	0.000143535	0.153846	0.415064
g__Thozetella	0.00061155	1.24187e-06	0.000196999	0.000139959	2.79915e-07	9.82458e-05	0.03996	0.213791
g__Mucor	0.000205344	7.74491e-07	0.000155573	0.000581347	4.56893e-06	0.000396925	0.411588	0.66212
g__Rhodosporidiobolus	0.000698826	1.44671e-05	0.00067238	2.33079e-05	4.26694e-09	1.213e-05	0.406593	0.658173
g__Coccocarpia	0.000423258	7.61662e-07	0.000154279	0.000275051	4.43496e-07	0.000123665	0.467532	0.701443
g__Pleurotus	2.7157e-05	7.20727e-09	1.50076e-05	0.000710293	1.21499e-05	0.000647271	0.193806	0.470439
g__Cladosporium	0.000295791	1.49803e-07	6.84203e-05	0.000403015	4.67153e-07	0.00012692	0.465534	0.701443
g__Pseudophialophora	0.000500326	9.54982e-07	0.000172752	0.000144978	2.01319e-07	8.33189e-05	0.0729271	0.295127
g__Scytinostroma	0.000411845	2.1683e-06	0.000260306	0.000229644	6.83746e-07	0.000153549	0.562438	0.770748
g__Coniochaeta	0.000211295	1.12603e-07	5.93199e-05	0.000399546	3.76334e-07	0.000113917	0.153846	0.415064
g__Laccaria	0.000403517	6.46529e-07	0.000142141	0.000188188	2.70242e-07	9.65334e-05	0.222777	0.480828
g__Cephalotrichum	0.000268949	1.87835e-07	7.6615e-05	0.000326568	2.61212e-07	9.49069e-05	0.658342	0.852552
g__Podospora	0.000307984	3.00084e-07	9.68381e-05	0.000201578	2.58535e-07	9.44193e-05	0.406593	0.658173
g__Irpex	0.000144883	6.9191e-08	4.64997e-05	0.000374544	1.72203e-06	0.000243681	0.496503	0.711896
g__Auricularia	5.13975e-05	2.17364e-08	2.60627e-05	0.000471343	6.91367e-07	0.000154403	0.00799201	0.0796127
g__Duddingtonia	0.000368209	6.72108e-07	0.000144925	9.32566e-05	1.41803e-07	6.99269e-05	0.0999001	0.35444
g__Entoloma	0.000297358	2.99977e-07	9.68209e-05	0.000164908	1.71438e-07	7.68873e-05	0.296703	0.548901
g__Schizothecium	0.000138808	1.51954e-07	6.89099e-05	0.000336134	7.71928e-07	0.000163151	0.296703	0.548901
g__Schizophyllum	0.000144912	4.93386e-08	3.92662e-05	0.000304759	1.44151e-07	7.05033e-05	0.0519481	0.249158
g__Lactifluus	0.000414248	5.40856e-06	0.000411117	3.32701e-06	1.54768e-10	2.31016e-06	0.485514	0.711896
g__Scleroderma	0.000296243	3.61697e-07	0.000106316	0.00012491	1.07128e-07	6.07787e-05	0.170829	0.438067
g__Geminibasidium	0.000207597	2.15185e-07	8.20033e-05	0.000220253	6.39838e-07	0.000148537	0.95005	1
g__Hygrocybe	9.58112e-05	1.7077e-07	7.30518e-05	0.000311255	1.01982e-06	0.000187526	0.262737	0.515522
g__Vermiculariopsiella	0.000272031	2.96553e-07	9.62667e-05	0.00011661	1.9579e-07	8.21668e-05	0.221778	0.480828
g__Purpureocillium	0.000101081	1.85904e-07	7.622e-05	0.000303305	6.23004e-07	0.00014657	0.254745	0.507531
g__Thanatephorus	0.000197885	9.15535e-08	5.34887e-05	0.000193286	3.12442e-07	0.000103797	0.981019	1
g__Piloderma	0.000108733	1.69507e-07	7.27812e-05	0.000286681	1.02263e-06	0.000187785	0.403596	0.658173
g__Microdochium	1.2082e-05	4.67116e-09	1.2082e-05	0.000386325	4.1754e-06	0.000379446	0.473526	0.704847
g__Trichothecium	0.000261121	4.26806e-07	0.000115489	0.000106563	1.34285e-07	6.80478e-05	0.25974	0.513532
g__Lecythophora	0.0002309	1.81036e-07	7.52155e-05	0.000134856	1.10674e-07	6.17765e-05	0.357642	0.632867
g__Bannoa	9.35333e-05	1.2825e-07	6.33073e-05	0.000279733	4.26356e-07	0.000121252	0.207792	0.480828
g__Lecanicillium	6.94321e-05	3.70352e-08	3.40198e-05	0.000296417	3.97271e-07	0.000117043	0.0649351	0.292127
g__Byssochlamys	0.000101803	2.1923e-07	8.27703e-05	0.000243068	1.63021e-07	7.49762e-05	0.233766	0.496274
g__Sarocladium	0.000233619	4.79582e-07	0.000122421	9.83088e-05	3.41397e-08	3.43108e-05	0.382617	0.647699
g__Phialemonium	4.07348e-05	2.07694e-08	2.54763e-05	0.000293017	1.93629e-07	8.17121e-05	0.002997	0.0457403
g__Preussia	0.000202277	9.8448e-08	5.54662e-05	9.49329e-05	4.62446e-08	3.9933e-05	0.115884	0.357309
g__Kurtzmanomyces	0.000285178	3.72692e-07	0.00010792	1.66423e-06	8.03198e-11	1.66423e-06	0.012987	0.105114
g__Slopeiomyces	0.000177983	2.93079e-07	9.57013e-05	0.000119848	1.6102e-07	7.45145e-05	0.663337	0.854747
g__Cortinarius	0.000107147	7.23334e-08	4.75439e-05	0.000193135	3.86615e-07	0.000115462	0.618382	0.824048
g__Agaricus	0.0001224	6.19947e-08	4.40151e-05	0.000175045	3.65293e-07	0.000112233	0.709291	0.883203
g__Cyphellophora	9.06927e-05	2.69827e-08	2.90381e-05	0.000201499	8.85999e-07	0.00017479	0.956044	1
g__Mariannaea	0.000148137	1.14735e-07	5.98789e-05	0.000136676	2.55465e-07	9.3857e-05	0.929071	1
g__Ceratobasidium	7.70712e-05	2.14156e-08	2.58696e-05	0.000210066	8.33977e-07	0.000169581	0.866134	1
g__Septofusidium	0.000185517	1.88443e-07	7.67388e-05	8.82036e-05	1.05993e-07	6.04562e-05	0.325674	0.598224
g__Dictyochaeta	0.00019044	1.5275e-07	6.909e-05	8.16305e-05	7.87192e-08	5.21004e-05	0.221778	0.480828
g__Scedosporium	7.39973e-05	3.08856e-08	3.10673e-05	0.000201628	1.30011e-07	6.69562e-05	0.0909091	0.33527
g__Lectera	0.000197604	2.87765e-07	9.48295e-05	6.49701e-05	1.27267e-08	2.09488e-05	0.247752	0.507531
g__Dictyosporium	0.00013724	1.56596e-07	6.99544e-05	0.000128145	2.30644e-07	8.91809e-05	0.928072	1
g__Chaetosphaeria	0.000102731	2.21277e-08	2.62962e-05	0.000158303	2.6686e-07	9.59275e-05	0.804196	0.955444
g__Zopfiella	0.00015552	7.97959e-08	4.99362e-05	8.162e-05	2.58509e-08	2.98565e-05	0.23976	0.504861
g__Trichocladium	4.82971e-05	7.52248e-09	1.53322e-05	0.000188232	2.11947e-07	8.549e-05	0.0629371	0.291084
g__Madurella	0.000193082	9.73929e-07	0.000174457	2.16691e-05	6.77797e-09	1.5288e-05	0.497502	0.711896
g__Curvularia	9.96121e-05	4.37861e-08	3.69908e-05	0.000116573	4.28989e-08	3.84613e-05	0.784216	0.944706
g__Rhizophydium	0.000117872	4.81047e-08	3.8772e-05	9.50245e-05	8.82005e-08	5.51488e-05	0.755245	0.927054
g__Myceliophthora	0.000123909	7.34306e-08	4.79031e-05	8.33703e-05	5.74778e-08	4.45196e-05	0.554446	0.765214
g__Ramariopsis	0.000197971	1.21499e-06	0.000194855	3.34038e-06	3.23586e-10	3.34038e-06	0.495504	0.711896
g__Astraeus	0.000129991	6.9809e-08	4.67069e-05	7.66633e-05	5.31257e-08	4.28009e-05	0.400599	0.658173
g__Phaeohelotium	7.39162e-05	4.87147e-08	3.90171e-05	0.00013481	4.29888e-08	3.85016e-05	0.284715	0.540044
g__Ovatospora	6.03304e-05	1.05053e-07	5.72966e-05	0.000149884	7.48583e-08	5.08067e-05	0.270729	0.519399
g__Meyerozyma	0.000117803	8.41038e-08	5.12664e-05	7.82057e-05	3.39964e-08	3.42387e-05	0.536464	0.755131
g__Knufia	9.66946e-05	3.53094e-08	3.32177e-05	9.9997e-05	6.79261e-08	4.83971e-05	0.943057	1
g__Arthrobotrys	0.000164494	8.64388e-08	5.19732e-05	9.99396e-06	1.39673e-09	6.93998e-06	0.002997	0.0457403
g__Scytalidium	7.85225e-05	1.60818e-08	2.24178e-05	0.000103348	5.17804e-08	4.22555e-05	0.589411	0.799253
g__Tuber	0.000156809	6.82915e-07	0.000146086	1.16485e-05	3.93491e-09	1.16485e-05	0.468531	0.701443
g__Phaeosphaeria	0.000104194	1.62862e-08	2.25598e-05	6.49391e-05	1.98643e-08	2.6172e-05	0.251748	0.507531
g__Psathyrella	0.000117807	7.21484e-08	4.7483e-05	4.8292e-05	1.81581e-08	2.50228e-05	0.198801	0.470439
g__Clonostachys	0.000146381	1.84662e-07	7.5965e-05	6.66623e-06	1.28872e-09	6.66623e-06	0.00699301	0.0754662
g__Beauveria	5.128e-05	3.3648e-08	3.24268e-05	0.000104827	7.7679e-08	5.17551e-05	0.377622	0.647699
g__Pestalotiopsis	7.15083e-05	1.24421e-07	6.23551e-05	8.00551e-05	3.53428e-08	3.49101e-05	0.955045	1
g__Hypomyces	7.25549e-05	2.59605e-08	2.84827e-05	7.65927e-05	6.08517e-08	4.58076e-05	0.967033	1
g__Cytospora	9.06844e-05	3.55803e-08	3.33449e-05	5.00227e-05	3.36514e-08	3.40645e-05	0.438561	0.692606
g__Macrophomina	9.20622e-05	4.83392e-08	3.88664e-05	4.65929e-05	1.37169e-08	2.17485e-05	0.361638	0.632867
g__Apiosordaria	8.75978e-05	4.61538e-08	3.79777e-05	5.16239e-05	1.64795e-08	2.38382e-05	0.446553	0.696731
g__Cephaliophora	0.000111673	1.06721e-07	5.77498e-05	2.33095e-05	8.5895e-09	1.72102e-05	0.167832	0.438067
g__Arthrographis	5.28479e-05	9.24831e-09	1.70003e-05	8.8286e-05	7.04958e-08	4.93041e-05	0.555445	0.765214
g__Galerina	3.62759e-05	7.09464e-09	1.48898e-05	0.000103359	2.35613e-07	9.01365e-05	0.878122	1
g__Thermomyces	4.23228e-05	1.11373e-08	1.86559e-05	9.65954e-05	2.8152e-08	3.1157e-05	0.13986	0.399122
g__Leptospora	8.7503e-05	9.61473e-08	5.48143e-05	4.49626e-05	1.48114e-08	2.25995e-05	0.678322	0.865008
g__Hydnum	3.92244e-05	3.25442e-08	3.18905e-05	9.32226e-05	3.32608e-08	3.38662e-05	0.296703	0.548901
g__Natantispora	0.000102632	9.24922e-08	5.37623e-05	2.16556e-05	4.76789e-09	1.28222e-05	0.0799201	0.313626
g__Tolypocladium	1.50917e-05	2.02098e-09	7.94705e-06	0.000116703	1.4468e-07	7.06325e-05	0.110889	0.357309
g__Micarea	4.98542e-05	1.57571e-08	2.21903e-05	7.83352e-05	8.79587e-08	5.50732e-05	0.646354	0.841234
g__Chaunopycnis	8.1469e-05	8.26337e-08	5.08164e-05	3.99383e-05	2.38015e-08	2.86486e-05	0.544456	0.759531
g__Volutella	3.02546e-06	2.9291e-10	3.02546e-06	0.000118584	4.078e-07	0.000118584	0.487512	0.711896
g__Pseudeurotium	6.48501e-05	2.77388e-08	2.94421e-05	4.8264e-05	3.17779e-08	3.31027e-05	0.708292	0.883203
g__Thelephora	3.46993e-05	2.1692e-08	2.60361e-05	7.98881e-05	4.81231e-08	4.07359e-05	0.338661	0.61338
g__Pseudohydnum	8.61398e-05	2.86423e-08	2.99177e-05	1.83298e-05	4.57313e-09	1.25576e-05	0.044955	0.223911
g__Monosporascus	6.1864e-05	1.44654e-08	2.12613e-05	4.32745e-05	1.03745e-08	1.89141e-05	0.545455	0.759531
g__Paecilomyces	6.03352e-05	4.71874e-08	3.84006e-05	4.49298e-05	2.51087e-08	2.94248e-05	0.766234	0.931711
g__Typhula	6.0343e-05	6.6681e-08	4.56484e-05	4.00018e-05	2.95537e-08	3.19232e-05	0.64036	0.837642
g__Corynespora	2.56492e-05	1.11283e-08	1.86483e-05	7.82309e-05	2.70231e-08	3.05259e-05	0.128871	0.388112
g__Ganoderma	4.52902e-05	2.63538e-08	2.86977e-05	5.49478e-05	2.54193e-08	2.96062e-05	0.795205	0.949115
g__Alternaria	5.5881e-05	1.22254e-08	1.95459e-05	4.16939e-05	2.2541e-08	2.78797e-05	0.688312	0.867184
g__Ramicandelaber	4.71387e-05	4.69453e-08	3.8302e-05	5.00708e-05	5.91689e-08	4.51698e-05	0.895105	1
g__Sterigmatomyces	8.29682e-05	1.47773e-07	6.79551e-05	9.99002e-06	1.39565e-09	6.93728e-06	0.328671	0.599478
g__Pseudaleuria	6.49545e-05	2.04242e-08	2.52638e-05	1.99952e-05	4.75593e-09	1.28062e-05	0.101898	0.356643
g__Coprinellus	7.40218e-05	1.53802e-08	2.19233e-05	8.33279e-06	6.78881e-10	4.83835e-06	0.003996	0.0574981
g__Junewangia	6.49351e-05	1.75593e-08	2.34249e-05	1.83189e-05	5.73533e-09	1.40631e-05	0.0699301	0.292127
g__Myxocephala	4.3798e-05	6.08228e-09	1.37866e-05	3.83737e-05	1.88254e-08	2.54785e-05	0.678428	0.865008
g__Apiotrichum	5.43158e-05	1.72588e-08	2.32237e-05	2.66357e-05	1.0583e-08	1.91032e-05	0.380619	0.647699
g__Vishniacozyma	5.89538e-05	1.64266e-08	2.26568e-05	2.16609e-05	4.59987e-09	1.25943e-05	0.144855	0.399122
g__Jattaea	5.59262e-05	1.45086e-08	2.1293e-05	2.33247e-05	7.77302e-09	1.63718e-05	0.252747	0.507531
g__Stemphylium	4.22819e-05	6.14032e-09	1.38523e-05	3.83072e-05	1.28968e-08	2.10883e-05	0.780108	0.944149
g__Talaromyces	4.52715e-05	7.21215e-09	1.50127e-05	3.49724e-05	7.64921e-09	1.62409e-05	0.401763	0.658173
g__Subulicystidium	1.81175e-05	5.98144e-09	1.36719e-05	6.50277e-05	1.10113e-07	6.16198e-05	0.739261	0.911755
g__Zasmidium	7.30395e-05	1.37439e-07	6.5536e-05	3.34038e-06	3.23586e-10	3.34038e-06	0.268731	0.519399
g__Ophiocordyceps	5.59004e-05	1.16331e-08	1.90666e-05	1.99907e-05	4.59007e-09	1.25809e-05	0.13986	0.399122
g__Articulospora	6.64497e-05	1.77438e-08	2.35477e-05	6.66623e-06	1.28872e-09	6.66623e-06	0.00599401	0.0692
g__Diaporthe	5.00573e-05	1.80693e-08	2.37627e-05	2.33126e-05	4.26505e-09	1.21273e-05	0.342657	0.616307
g__Chloridium	9.06147e-06	2.62753e-09	9.06147e-06	6.83157e-05	6.72618e-08	4.81599e-05	0.253746	0.507531
g__Hypochnicium	2.56748e-05	6.02475e-09	1.37213e-05	5.00694e-05	4.48076e-08	3.93076e-05	0.762238	0.931224
g__Neurospora	4.67776e-05	2.56393e-08	2.8306e-05	2.66231e-05	4.25566e-09	1.21139e-05	0.0788468	0.313626
g__Arthrinium	5.88399e-05	2.17648e-08	2.60797e-05	9.98254e-06	1.39332e-09	6.93149e-06	0.0689311	0.292127
g__Arnium	6.19796e-05	2.11794e-08	2.57266e-05	6.66358e-06	7.8743e-10	5.21083e-06	0.022977	0.152591
g__Amanita	6.09066e-05	1.12781e-07	5.93666e-05	8.32258e-06	5.11014e-10	4.19776e-06	0.927073	1
g__Suillus	1.81066e-05	4.92323e-09	1.24037e-05	5.49513e-05	8.75696e-08	5.49513e-05	0.894106	1
g__Crepidotus	4.98879e-05	1.53324e-08	2.18892e-05	1.99925e-05	5.75489e-09	1.4087e-05	0.265734	0.517483
g__Bartalinia	6.34962e-05	2.30234e-08	2.68231e-05	3.3299e-06	1.55037e-10	2.31217e-06	0.018981	0.14046
g__Rhizopus	3.31903e-05	8.03357e-09	1.58445e-05	3.50246e-05	1.90585e-08	2.56357e-05	0.879877	1
g__Akenomyces	3.92989e-05	9.27077e-09	1.70209e-05	2.83213e-05	8.41996e-09	1.70395e-05	0.359886	0.632867
g__Simocybe	1.51193e-06	7.31495e-11	1.51193e-06	7.00299e-05	1.11333e-07	6.19602e-05	0.245754	0.507531
g__Bolbitius	4.67478e-05	5.29296e-08	4.067e-05	1.66519e-05	8.04129e-09	1.66519e-05	0.00278693	0.0457403
g__Pseudotomentella	5.93962e-05	1.12893e-07	5.93962e-05	1.6635e-06	8.025e-11	1.6635e-06	0.735265	0.911165
g__Cladonia	4.38369e-05	1.47007e-08	2.14336e-05	1.66585e-05	5.37959e-09	1.36199e-05	0.00614517	0.0692
g__Pyronema	4.07197e-05	1.51941e-08	2.17903e-05	1.83065e-05	5.06015e-09	1.32094e-05	0.0229241	0.152591
g__Polyschema	1.51063e-05	2.78241e-09	9.32472e-06	4.49942e-05	2.21872e-08	2.766e-05	0.00256276	0.0457403
g__Lulworthia	1.5116e-05	2.3307e-09	8.53431e-06	4.1679e-05	3.26887e-08	3.35737e-05	0.00602753	0.0692
g__Phialocephala	3.1738e-05	7.18861e-09	1.49881e-05	2.33253e-05	8.27332e-09	1.68904e-05	0.401533	0.658173
g__Flagelloscypha	3.77891e-05	1.06776e-08	1.82668e-05	1.6662e-05	4.04897e-09	1.18161e-05	0.0273848	0.177317
g__Rhizophlyctis	2.56574e-05	3.30676e-09	1.01654e-05	2.82933e-05	1.18969e-08	2.02544e-05	0.864165	1
g__Cystobasidium	2.71569e-05	6.60436e-09	1.43661e-05	2.49692e-05	3.59939e-09	1.11408e-05	0.862871	1
g__Mycena	2.87083e-05	5.10363e-09	1.26289e-05	2.16708e-05	4.60241e-09	1.25978e-05	0.482054	0.711896
g__Helicoma	3.01934e-05	5.08113e-09	1.2601e-05	1.66566e-05	2.71222e-09	9.67083e-06	0.143934	0.399122
g__Cenococcum	2.71588e-05	1.65366e-08	2.27326e-05	1.99794e-05	2.75069e-09	9.73916e-06	0.467175	0.701443
g__Dioszegia	3.01688e-05	5.97439e-09	1.36638e-05	1.66492e-05	1.87762e-09	8.04646e-06	0.143934	0.399122
g__Pezicula	3.02296e-05	4.94584e-09	1.24321e-05	1.49947e-05	2.51918e-09	9.32031e-06	0.0935664	0.336579
g__Haptocillium	3.77716e-05	1.27675e-08	1.99746e-05	6.66535e-06	7.88115e-10	5.2131e-06	0.00024424	0.00903687
g__Podosphaera	9.06171e-06	1.27146e-09	6.30341e-06	3.82841e-05	4.38922e-09	1.23025e-05	0.000616594	0.0182776
g__Metarhizium	1.96191e-05	2.23498e-09	8.35721e-06	2.66557e-05	6.43225e-09	1.4893e-05	0.459957	0.701443
g__Clavulina	4.23134e-05	7.96302e-09	1.57748e-05	1.66567e-06	8.04595e-11	1.66567e-06	2.16973e-07	5.61959e-05
g__Phanerochaete	7.54496e-06	1.21906e-09	6.17217e-06	3.83107e-05	7.23017e-09	1.57897e-05	0.000218488	0.00903687
g__Rhizophagus	3.01774e-05	5.52814e-09	1.31436e-05	1.16502e-05	2.93698e-09	1.00636e-05	0.0323488	0.190417
g__Synchytrium	2.72071e-05	3.91535e-09	1.10614e-05	1.33319e-05	2.98588e-09	1.0147e-05	0.115052	0.357309
g__Fusariella	4.5292e-06	6.56438e-10	4.5292e-06	3.66794e-05	2.61644e-08	3.0037e-05	5.61731e-05	0.00484961
g__Calcarisporiella	2.71564e-05	1.68314e-08	2.29343e-05	8.32009e-06	8.42982e-10	5.39151e-06	0.0195591	0.140717
g__Ochroconis	2.11479e-05	4.36102e-09	1.1674e-05	1.49996e-05	3.18539e-09	1.04805e-05	0.532349	0.753434
g__Myrothecium	2.41541e-05	2.85982e-09	9.45354e-06	1.16553e-05	1.44026e-09	7.04728e-06	0.142447	0.399122
g__Paramyrothecium	2.26687e-05	2.56355e-09	8.95047e-06	1.16563e-05	1.44139e-09	7.05005e-06	0.199342	0.470439
g__Metacordyceps	2.41805e-05	3.32074e-09	1.01869e-05	9.99935e-06	2.89962e-09	9.99935e-06	0.0853987	0.326239
g__Castanediella	2.41827e-05	4.07521e-09	1.1285e-05	8.33102e-06	1.01224e-09	5.90804e-06	0.0303349	0.186534
g__Reticulascus	1.81066e-05	7.48334e-09	1.52923e-05	1.49737e-05	6.50214e-09	1.49737e-05	0.827759	0.978948
g__Toxicocladosporium	2.7148e-05	6.75325e-09	1.45272e-05	1.66431e-06	8.03275e-11	1.66431e-06	0.000102189	0.00529341
g__Agrocybe	1.50806e-06	7.27757e-11	1.50806e-06	2.99734e-05	2.60538e-08	2.99734e-05	2.0889e-05	0.00270513
g__Anthopsis	2.11246e-05	7.06049e-09	1.4854e-05	6.65626e-06	1.28487e-09	6.65626e-06	0.0344117	0.198058
g__Chalara	2.41766e-05	4.37764e-09	1.16962e-05	3.32845e-06	1.54902e-10	2.31116e-06	0.00160854	0.0416612
g__Tilachlidium	1.96105e-05	1.7821e-09	7.46262e-06	8.32113e-06	2.00799e-09	8.32113e-06	0.103342	0.356873
g__Dimorphospora	2.11134e-05	3.59684e-09	1.06019e-05	4.99268e-06	7.22878e-10	4.99268e-06	0.0144756	0.11027
g__Golovinomyces	4.53556e-06	6.58281e-10	4.53556e-06	2.33702e-05	1.58388e-08	2.33702e-05	0.00577337	0.0692
g__Calycina	1.51193e-06	7.31495e-11	1.51193e-06	2.66791e-05	2.06415e-08	2.66791e-05	8.14706e-05	0.00527522
g__Clavaria	7.54073e-06	6.175e-10	4.39282e-06	2.00316e-05	1.16367e-08	2.00316e-05	0.086418	0.326239
g__Phialophora	2.26734e-05	2.8656e-09	9.46309e-06	1.66656e-06	8.05451e-11	1.66656e-06	0.000635128	0.0182776
g__Humicola	3.0183e-06	2.91525e-10	3.0183e-06	2.1659e-05	3.43338e-09	1.08808e-05	0.00300226	0.0457403
g__Gliocephalotrichum	1.96528e-05	3.75453e-09	1.08318e-05	3.33312e-06	3.2218e-10	3.33312e-06	0.00838999	0.0804011
g__Flammulina	1.66087e-05	3.85461e-09	1.09753e-05	6.65787e-06	7.85973e-10	5.20601e-06	0.125017	0.380935
g__Saccharomyces	1.20796e-05	1.05428e-09	5.73988e-06	1.16608e-05	3.94328e-09	1.16608e-05	1	1
g__Geopora	7.54431e-06	4.67468e-10	3.82209e-06	1.49772e-05	2.34604e-09	8.99434e-06	0.28566	0.540044
g__Peziza	1.05875e-05	2.07606e-09	8.05463e-06	1.16641e-05	2.27796e-09	8.86287e-06	1	1
g__Crocicreas	1.51071e-05	2.02848e-09	7.96178e-06	6.67721e-06	1.29297e-09	6.67721e-06	0.186829	0.460846
g__Byssosphaeria	4.52418e-06	6.54982e-10	4.52418e-06	1.66405e-05	4.03839e-09	1.18006e-05	0.0488854	0.238893
g__Sistotremastrum	6.03311e-06	1.16475e-09	6.03311e-06	1.33193e-05	1.64866e-09	7.53991e-06	0.249728	0.507531
g__Melanocarpus	1.509e-05	1.8696e-09	7.64363e-06	3.32781e-06	1.54843e-10	2.31071e-06	0.0412723	0.213791
g__Calceomyces	1.20959e-05	2.87136e-09	9.47259e-06	4.99968e-06	7.24906e-10	4.99968e-06	0.232693	0.496274
g__Phlyctochytrium	1.51149e-05	2.17973e-09	8.25328e-06	1.66567e-06	8.04595e-11	1.66567e-06	0.0127503	0.105114
g__Harposporium	1.20644e-05	1.2019e-09	6.12856e-06	3.32845e-06	3.21279e-10	3.32845e-06	0.113565	0.357309
g__Rhizochaete	3.02546e-06	2.9291e-10	3.02546e-06	1.3335e-05	5.15688e-09	1.3335e-05	0.0553457	0.260628
g__Protoparmeliopsis	4.5268e-06	6.55741e-10	4.5268e-06	1.16501e-05	3.93605e-09	1.16501e-05	0.208801	0.480828
g__Orbilia	1.51273e-06	7.32274e-11	1.51273e-06	1.50091e-05	3.19058e-09	1.0489e-05	0.00869201	0.0804011
g__Pleurotheciella	1.20879e-05	2.41277e-09	8.68326e-06	3.33312e-06	3.2218e-10	3.33312e-06	0.113565	0.357309
g__Ambispora	1.05733e-05	3.5774e-09	1.05733e-05	3.33223e-06	1.55254e-10	2.31379e-06	0.184375	0.459164
g__Hydnopolyporus	1.20837e-05	4.67252e-09	1.20837e-05	1.66656e-06	8.05451e-11	1.66656e-06	0.0410792	0.213791
g__Pseudocercospora	1.20697e-05	2.85769e-09	9.45002e-06	1.67019e-06	8.08966e-11	1.67019e-06	0.0410792	0.213791
g__Puccinia	7.54321e-06	7.68216e-10	4.89967e-06	6.65875e-06	7.8605e-10	5.20626e-06	1	1
g__Scutellinia	1.05813e-05	1.31844e-09	6.41882e-06	1.66567e-06	8.04595e-11	1.66567e-06	0.0729226	0.295127
g__Basidiobolus	7.54466e-06	1.8215e-09	7.54466e-06	3.32958e-06	1.55007e-10	2.31194e-06	0.457026	0.701443
g__Sporothrix	7.5578e-06	1.82785e-09	7.5578e-06	3.34038e-06	3.23586e-10	3.34038e-06	0.457026	0.701443
g__Panaeolus	6.0353e-06	4.13678e-10	3.59547e-06	4.9922e-06	7.22738e-10	4.9922e-06	1	1
g__Pithya	7.55233e-06	9.20626e-10	5.36373e-06	1.66656e-06	8.05451e-11	1.66656e-06	0.222099	0.480828
g__Dichotomopilus	6.03741e-06	2.63384e-10	2.86893e-06	3.33239e-06	1.55269e-10	2.3139e-06	0.689729	0.867184
g__Peniophora	1.50893e-06	7.28601e-11	1.50893e-06	8.32967e-06	8.44644e-10	5.39682e-06	0.108923	0.357309
g__Golubevia	3.01692e-06	1.40931e-10	2.09859e-06	6.65626e-06	1.28487e-09	6.65626e-06	0.433134	0.69248
g__Cercospora	7.54423e-06	9.18985e-10	5.35894e-06	1.66583e-06	8.04751e-11	1.66583e-06	0.222099	0.480828
g__Cyathus	7.54612e-06	1.82221e-09	7.54612e-06	1.66567e-06	8.04595e-11	1.66567e-06	0.222099	0.480828
g__Pertusaria	7.55963e-06	1.82874e-09	7.55963e-06	1.66567e-06	8.04595e-11	1.66567e-06	0.222099	0.480828
g__Micropsalliota	1.51185e-06	7.31424e-11	1.51185e-06	8.35095e-06	2.02241e-09	8.35095e-06	0.108923	0.357309
g__Leucocoprinus	4.52483e-06	6.55171e-10	4.52483e-06	3.32781e-06	1.54843e-10	2.31071e-06	1	1
g__Hansfordia	6.09191e-06	1.18757e-09	6.09191e-06	1.66744e-06	8.06308e-11	1.66744e-06	0.377976	0.647699
g__Leccinum	6.03617e-06	4.13754e-10	3.5958e-06	1.66407e-06	8.03043e-11	1.66407e-06	0.377976	0.647699
g__Teloschistes	1.51185e-06	7.31424e-11	1.51185e-06	6.66623e-06	1.28872e-09	6.66623e-06	0.198131	0.470439
g__Marcelaria	4.53139e-06	6.57073e-10	4.53139e-06	1.67019e-06	8.08966e-11	1.67019e-06	0.626786	0.824048
g__Spiromastix	3.02071e-06	1.41286e-10	2.10123e-06	3.33312e-06	3.2218e-10	3.33312e-06	1	1
g__Resinicium	3.01838e-06	1.41067e-10	2.09961e-06	3.32813e-06	3.21217e-10	3.32813e-06	1	1
g__Clavulinopsis	3.0167e-06	1.40911e-10	2.09844e-06	3.32701e-06	3.21e-10	3.32701e-06	1	1
g__Syncephalis	4.53468e-06	6.58027e-10	4.53468e-06	1.66567e-06	8.04595e-11	1.66567e-06	0.626786	0.824048
g__Phallus	4.52636e-06	6.55614e-10	4.52636e-06	1.66407e-06	8.03043e-11	1.66407e-06	0.626786	0.824048
g__Minutisphaera	1.50806e-06	7.27757e-11	1.50806e-06	3.32845e-06	3.21279e-10	3.32845e-06	0.607626	0.815415
g__Stephanonectria	3.02371e-06	2.9257e-10	3.02371e-06	1.66656e-06	8.05451e-11	1.66656e-06	1	1
g__Amphobotrys	3.01714e-06	2.913e-10	3.01714e-06	1.66407e-06	8.03043e-11	1.66407e-06	1	1
g__Diplogelasinospora	1.51046e-06	7.30081e-11	1.51046e-06	3.33312e-06	3.2218e-10	3.33312e-06	0.607626	0.815415
g__Gerronema	3.01714e-06	2.913e-10	3.01714e-06	1.6639e-06	8.02888e-11	1.6639e-06	1	1
g__Ceratocystis	1.50864e-06	7.2832e-11	1.50864e-06	1.66366e-06	8.02655e-11	1.66366e-06	1	1
g__Graphium	1.51185e-06	7.31424e-11	1.51185e-06	1.66519e-06	8.04129e-11	1.66519e-06	1	1
g__Pyricularia	1.5082e-06	7.27898e-11	1.5082e-06	1.6635e-06	8.025e-11	1.6635e-06	1	1
g__Mycosphaerella	1.50791e-06	7.27617e-11	1.50791e-06	1.6639e-06	8.02888e-11	1.6639e-06	1	1
HC versus OPL
Tax	A_mean	A_variance	A_se	B_mean	B_variance	B_se	pvalue	qvalue
g__unidentified	0.465526	0.0339487	0.0336396	0.487856	0.0433077	0.0367881	0.648352	0.949949
g__	0.135061	0.00334627	0.0105614	0.105738	0.00393865	0.0110943	0.0699301	0.318979
g__Morchella	0.167752	0.0559403	0.0431819	0.0510499	0.0272662	0.0291902	0.023976	0.183346
g__Trichoderma	0.0254197	0.0063206	0.014515	0.0902373	0.0267485	0.0289118	0.0599401	0.294046
g__Penicillium	0.0141851	0.00137692	0.00677475	0.0516357	0.00940987	0.0171481	0.041958	0.232108
g__Candida	0.0148176	0.000806366	0.00518448	0.0334771	0.00806561	0.0158761	0.377622	0.757243
g__Clitopilus	0.008114	0.000145827	0.00220475	0.0253279	0.0168296	0.0229331	0.989011	1
g__Acremonium	0.0224671	0.00737884	0.0156832	0.0102357	0.00123694	0.00621727	0.552448	0.906641
g__Mortierella	0.0121656	7.52022e-05	0.00158327	0.0127215	0.00085885	0.00518064	0.996004	1
g__Fusarium	0.0150782	0.000102787	0.00185101	0.0091317	5.47811e-05	0.0013084	0.00899101	0.0974026
g__Malassezia	0.00919918	0.000780783	0.00510158	0.0124302	0.00241633	0.00868966	0.821179	1
g__Magnaporthe	0.0072637	0.000193807	0.0025417	0.0128533	0.000400136	0.00353614	0.206793	0.548635
g__Aspergillus	0.00856066	4.59567e-05	0.0012377	0.00919498	0.000116207	0.00190564	0.804196	1
g__Russula	0.00650488	0.000217949	0.00269536	0.0108483	0.00035573	0.00333415	0.316683	0.680477
g__Chaetomium	0.00534239	5.53821e-05	0.0013587	0.0100079	0.000286727	0.00299336	0.15984	0.522727
g__Cephalotrichum	0.014501	0.00535485	0.0133602	0.000268924	1.8789e-07	7.6626e-05	0.00899101	0.0974026
g__Bipolaris	0.00882932	0.00030359	0.00318114	0.00342675	4.13473e-05	0.00113671	0.102897	0.399302
g__Sebacina	0.00417272	0.00012498	0.00204107	0.00565126	9.09564e-05	0.00168594	0.59041	0.930342
g__Magnaporthiopsis	0.00445425	0.000105858	0.00187845	0.00266771	5.20927e-05	0.00127589	0.481518	0.851665
g__Trechispora	0.00308094	1.75655e-05	0.000765191	0.00307544	8.41921e-06	0.000512933	0.994006	1
g__Chrysosporium	0.00262971	2.08732e-05	0.00083413	0.00339733	0.000243504	0.00275853	0.998002	1
g__Conocybe	0.000233429	1.18161e-07	6.2759e-05	0.005436	0.000123219	0.00196229	0.003996	0.0649351
g__Microascus	0.00110834	5.74793e-06	0.000437719	0.00363918	3.61726e-05	0.0010632	0.033966	0.205376
g__Camarosporium	0.0026781	9.81564e-05	0.00180883	0.0017818	6.87838e-06	0.000463626	0.905095	1
g__Tomentella	0.00145732	1.13551e-05	0.000615227	0.00271439	1.89349e-05	0.00076923	0.187812	0.524949
g__Geminibasidium	0.00379299	0.000288212	0.00309953	0.000206871	2.12196e-07	8.14317e-05	0.391608	0.76555
g__Cladophialophora	0.0027046	0.000166577	0.00235639	0.0010843	1.69781e-06	0.00023034	0.991009	1
g__Blumeria	0.00244298	1.45176e-05	0.000695644	0.000752668	4.00626e-06	0.00035383	0.031968	0.202724
g__Ustilaginoidea	0.000225297	2.34454e-07	8.84032e-05	0.00217318	0.000132811	0.00203724	0.781219	1
g__Leotia	0.000731098	4.41073e-06	0.000383437	0.0015674	8.99503e-06	0.000530184	0.232767	0.576376
g__Oidiodendron	0.00108996	1.07609e-06	0.000189393	0.001107	3.02585e-06	0.000307502	0.967033	1
g__Conlarium	0.00106395	4.27562e-06	0.000377519	0.00103933	1.78981e-06	0.000236498	0.96004	1
g__Hamigera	0.000568047	1.88438e-06	0.000250625	0.00127799	5.33162e-06	0.000408183	0.133866	0.464069
g__Inocybe	0.000605617	4.30348e-06	0.000378747	0.00113861	5.47963e-06	0.00041381	0.378621	0.757243
g__Rhodotorula	0.000754481	7.48405e-06	0.000499468	0.000940714	2.63851e-05	0.000908039	0.998002	1
g__Lactarius	0.000522194	2.11398e-06	0.000265454	0.00111084	3.51603e-06	0.000331475	0.188811	0.524949
g__Schizothecium	0.0013783	7.09477e-06	0.000486305	0.000138752	1.51828e-07	6.88812e-05	0.000999001	0.021645
g__Colletotrichum	0.000465173	2.09173e-07	8.3501e-05	0.000917792	4.25924e-06	0.000364831	0.202797	0.54358
g__Ilyonectria	0.000617508	4.53835e-06	0.000388945	0.000648078	9.8073e-07	0.000175065	0.981019	1
g__Bjerkandera	1.92995e-05	5.07241e-09	1.30031e-05	0.00120996	4.55356e-05	0.00119289	0.567433	0.913075
g__Ascobolus	0.000535569	6.88869e-07	0.000151533	0.000696048	1.3341e-06	0.000204183	0.518482	0.88108
g__Scytinostroma	0.00069965	3.47084e-06	0.000340139	0.000411675	2.16643e-06	0.000260194	0.534466	0.890776
g__Pseudallescheria	0.000403969	7.61842e-07	0.000159357	0.000628438	7.49064e-07	0.000152998	0.31968	0.681286
g__Simplicillium	0.000794552	1.7471e-06	0.000241323	0.000208324	2.59136e-07	8.99889e-05	0.022977	0.183346
g__Diaporthe	0.000891039	2.24207e-05	0.000864497	4.98111e-05	1.78248e-08	2.36014e-05	0.772228	1
g__Coniochaeta	0.00070778	7.76835e-07	0.000160918	0.000211316	1.12572e-07	5.93118e-05	0.003996	0.0649351
g__Cladosporium	0.000611331	3.53727e-07	0.000108586	0.000295915	1.50131e-07	6.84951e-05	0.00799201	0.0974026
g__Thozetella	0.000262493	5.14696e-07	0.000130983	0.000610703	1.23604e-06	0.000196535	0.146853	0.489826
g__Bannoa	0.00076395	1.92667e-06	0.000253422	9.3489e-05	1.28117e-07	6.32745e-05	0.001998	0.0373092
g__Coccocarpia	0.000370371	5.29521e-07	0.000132856	0.000423211	7.61342e-07	0.000154246	0.777223	1
g__Sarocladium	0.000563962	3.0964e-06	0.000321268	0.000232768	4.73118e-07	0.000121593	0.448551	0.826921
g__Rhodosporidiobolus	3.21695e-05	8.88468e-09	1.72092e-05	0.000694191	1.42687e-05	0.000667755	0.572428	0.913075
g__Thanatephorus	0.000487623	1.94529e-06	0.000254643	0.000197898	9.16264e-08	5.351e-05	0.322677	0.682082
g__Pseudophialophora	0.000165879	2.71605e-07	9.51499e-05	0.000500302	9.54771e-07	0.000172733	0.0849151	0.374202
g__Schizophyllum	0.000535825	1.08213e-06	0.000189923	0.000145048	4.95369e-08	3.9345e-05	0.00999001	0.10278
g__Exophiala	0.000601628	8.84529e-06	0.000542994	6.49561e-05	1.08012e-08	1.83722e-05	0.522478	0.882105
g__Iodophanus	1.28776e-05	1.43626e-09	6.91919e-06	0.000595183	1.63775e-06	0.000226229	0.00899101	0.0974026
g__Cladorrhinum	0.000114285	1.37539e-07	6.77098e-05	0.000490989	9.9492e-07	0.000176327	0.042957	0.232684
g__Laccaria	0.000186778	2.48012e-07	9.09235e-05	0.000403539	6.46656e-07	0.000142155	0.198801	0.53842
g__Umbelopsis	0.000233236	1.14502e-07	6.17797e-05	0.000333627	4.30346e-07	0.000115967	0.468531	0.840125
g__Agaricus	0.000436256	1.2701e-06	0.000205759	0.000122424	6.20296e-08	4.40275e-05	0.160839	0.522727
g__Lactifluus	0.00010565	2.94754e-07	9.91218e-05	0.000411393	5.33447e-06	0.000408292	0.9001	1
g__Scleroderma	0.000189981	2.48236e-07	9.09644e-05	0.000296236	3.61624e-07	0.000106305	0.476523	0.848603
g__Xeromyces	0.000239953	1.43211e-06	0.000218488	0.000242733	1.69898e-06	0.000230419	0.97003	1
g__Podospora	0.000151283	1.96175e-07	8.08651e-05	0.000308253	3.00912e-07	9.69717e-05	0.255744	0.615681
g__Mariannaea	0.000321979	9.34913e-07	0.000176533	0.000148119	1.14685e-07	5.98657e-05	0.406593	0.784993
g__Septofusidium	0.000268647	4.90534e-07	0.000127872	0.000185471	1.88359e-07	7.67216e-05	0.615385	0.935057
g__Rhizophydium	0.000336372	7.58207e-07	0.000158977	0.000117873	4.81211e-08	3.87787e-05	0.190809	0.524949
g__Meyerozyma	0.000327168	1.84289e-07	7.83772e-05	0.000117765	8.41905e-08	5.12928e-05	0.027972	0.191388
g__Slopeiomyces	0.000250941	4.08644e-07	0.000116711	0.000177945	2.92963e-07	9.56822e-05	0.678322	0.974385
g__Preussia	0.000218825	9.74623e-08	5.69977e-05	0.000202259	9.8409e-08	5.54552e-05	0.834166	1
g__Duddingtonia	2.41509e-05	6.55758e-09	1.47847e-05	0.000368665	6.73847e-07	0.000145113	0.028971	0.19314
g__Vermiculariopsiella	0.000115941	1.32059e-07	6.63474e-05	0.000272066	2.96697e-07	9.62901e-05	0.171828	0.524949
g__Entoloma	6.27948e-05	2.85109e-08	3.0828e-05	0.000297635	3.00626e-07	9.69255e-05	0.025974	0.18409
g__Trichothecium	0.00010139	1.30745e-07	6.60164e-05	0.000261342	4.27563e-07	0.000115591	0.296703	0.659341
g__Thermomyces	0.000329856	7.5316e-07	0.000158447	4.22979e-05	1.11255e-08	1.8646e-05	0.031968	0.202724
g__Macrophomina	0.000268632	1.24411e-07	6.43976e-05	9.20446e-05	4.82932e-08	3.88479e-05	0.01998	0.17316
g__Dictyochaeta	0.000151354	1.28905e-07	6.55502e-05	0.000190438	1.52724e-07	6.90841e-05	0.677323	0.974385
g__Kurtzmanomyces	4.98795e-05	2.65963e-08	2.97749e-05	0.000285118	3.72606e-07	0.000107907	0.033966	0.205376
g__Archaeorhizomyces	0.00011106	1.33124e-07	6.66144e-05	0.000226563	5.0148e-07	0.000125185	0.531469	0.890776
g__Dictyosporium	0.000205903	2.31762e-07	8.78942e-05	0.000137209	1.56514e-07	6.99361e-05	0.569431	0.913075
g__Natantispora	0.000209521	3.26931e-07	0.000104392	0.000102709	9.27457e-08	5.38359e-05	0.420579	0.804049
g__Irpex	0.000160876	7.75031e-08	5.08275e-05	0.000144986	6.93438e-08	4.6551e-05	0.819181	1
g__Lecythophora	6.75649e-05	2.40293e-08	2.83016e-05	0.000231074	1.81506e-07	7.53131e-05	0.048951	0.254545
g__Knufia	0.000210827	7.59206e-07	0.000159081	9.67303e-05	3.53186e-08	3.32221e-05	0.795205	1
g__Byssochlamys	0.000204268	1.21846e-07	6.37303e-05	0.000101018	2.15233e-07	8.20125e-05	0.371628	0.757243
g__Zopfiella	0.000143305	1.35664e-07	6.72467e-05	0.000155562	7.97596e-08	4.99248e-05	0.909091	1
g__Ceratobasidium	0.00022531	3.18578e-07	0.00010305	7.70664e-05	2.14153e-08	2.58695e-05	0.175824	0.524949
g__Leptospora	0.000214795	2.71247e-07	9.50872e-05	8.74898e-05	9.60532e-08	5.47874e-05	0.267732	0.631801
g__Curvularia	0.000201083	2.66381e-07	9.42304e-05	9.95998e-05	4.37714e-08	3.69845e-05	0.390609	0.76555
g__Mucor	5.95323e-05	7.09598e-08	4.86346e-05	0.000205246	7.73029e-07	0.000155426	0.554446	0.906641
g__Corynespora	0.00023905	2.96612e-07	9.94338e-05	2.56366e-05	1.11167e-08	1.86386e-05	0.00799201	0.0974026
g__Lectera	4.98898e-05	4.10692e-08	3.69996e-05	0.00019794	2.89119e-07	9.50524e-05	0.17982	0.524949
g__Vishniacozyma	0.000194707	4.38858e-07	0.000120949	5.89389e-05	1.64126e-08	2.26472e-05	0.43956	0.826921
g__Scedosporium	0.000170519	1.13189e-07	6.14246e-05	7.39753e-05	3.08472e-08	3.10479e-05	0.164835	0.523926
g__Paecilomyces	0.000180138	2.46452e-07	9.06371e-05	6.03149e-05	4.71627e-08	3.83906e-05	0.232767	0.576376
g__Lecanicillium	0.000171838	3.7652e-07	0.00011203	6.94728e-05	3.70411e-08	3.40226e-05	0.504496	0.868668
g__Typhula	0.000173817	6.99513e-07	0.000152699	6.041e-05	6.68687e-08	4.57126e-05	0.631369	0.938033
g__Gymnopilus	0.000112584	3.42493e-08	3.37882e-05	0.000111654	2.29797e-07	8.47417e-05	1	1
g__Phaeosphaeria	0.000120755	1.45245e-07	6.95809e-05	0.000104252	1.63076e-08	2.25746e-05	0.934066	1
g__Myceliophthora	9.49963e-05	6.78211e-08	4.75468e-05	0.000123871	7.33473e-08	4.78759e-05	0.668332	0.970761
g__Madurella	1.44797e-05	1.79087e-09	7.7263e-06	0.000193111	9.74404e-07	0.0001745	0.315684	0.680477
g__Ramariopsis	8.04671e-06	1.29931e-09	6.58105e-06	0.000196617	1.19834e-06	0.000193516	0.728272	1
g__Psathyrella	8.85126e-05	1.94198e-07	8.04566e-05	0.000117793	7.20969e-08	4.74661e-05	0.799201	1
g__Clonostachys	5.79696e-05	4.72157e-08	3.96718e-05	0.000146525	1.85196e-07	7.60748e-05	0.407592	0.784993
g__Arthrobotrys	3.38172e-05	1.1131e-08	1.92622e-05	0.000164617	8.65715e-08	5.20131e-05	0.014985	0.134348
g__Scytalidium	0.000123871	2.78923e-08	3.04917e-05	7.85137e-05	1.60706e-08	2.241e-05	0.24975	0.60687
g__Neurospora	0.000156027	9.4557e-08	5.61418e-05	4.67566e-05	2.56125e-08	2.82912e-05	0.0879121	0.380952
g__Pleurotus	0.000175306	8.53163e-08	5.3328e-05	2.71456e-05	7.20076e-09	1.50008e-05	0.00699301	0.0956938
g__Phaeohelotium	0.000119022	1.25364e-07	6.46436e-05	7.38894e-05	4.86743e-08	3.90009e-05	0.597403	0.935057
g__Golubevia	0.00019612	5.54434e-07	0.000135945	3.01874e-06	1.41102e-10	2.09986e-06	0.0689311	0.318979
g__Cortinarius	8.0613e-05	9.47989e-08	5.62135e-05	0.000107272	7.25508e-08	4.76152e-05	0.752248	1
g__Hygrocybe	8.84987e-05	8.08307e-08	5.19072e-05	9.52388e-05	1.68429e-07	7.25494e-05	0.927073	1
g__Thelephora	0.00015118	8.95473e-08	5.46343e-05	3.46845e-05	2.16712e-08	2.60236e-05	0.0679321	0.318979
g__Piloderma	7.08163e-05	4.01415e-08	3.65794e-05	0.000108703	1.69234e-07	7.27225e-05	0.761239	1
g__Phialemonium	0.000141527	6.67733e-08	4.71781e-05	4.07147e-05	2.07477e-08	2.5463e-05	0.0569431	0.284715
g__Cyphellophora	8.68996e-05	6.88332e-08	4.79003e-05	9.06736e-05	2.69761e-08	2.90345e-05	0.947053	1
g__Pseudohydnum	8.85526e-05	5.71218e-08	4.36355e-05	8.61538e-05	2.86442e-08	2.99187e-05	0.969031	1
g__Astraeus	4.18669e-05	1.57311e-08	2.28991e-05	0.000129994	6.98091e-08	4.67069e-05	0.0919081	0.391739
g__Coprinopsis	9.65334e-05	5.68733e-08	4.35405e-05	7.70067e-05	7.71652e-08	4.91061e-05	0.798202	1
g__Synchytrium	0.000148044	2.43718e-07	9.01329e-05	2.72076e-05	3.9153e-09	1.10613e-05	0.191808	0.524949
g__Galerina	0.00013517	2.01225e-07	8.18994e-05	3.62745e-05	7.09363e-09	1.48888e-05	0.278721	0.641306
g__Ganoderma	0.00012555	2.35578e-07	8.86149e-05	4.52805e-05	2.6315e-08	2.86765e-05	0.48951	0.854179
g__Rhizophlyctis	0.000144829	2.2937e-07	8.74394e-05	2.56719e-05	3.31293e-09	1.01749e-05	0.215784	0.566706
g__Chaunopycnis	8.36347e-05	4.68734e-08	3.95278e-05	8.14313e-05	8.25512e-08	5.0791e-05	0.977023	1
g__Hydnum	0.000128662	7.11723e-08	4.87074e-05	3.92046e-05	3.25098e-08	3.18737e-05	0.128871	0.458993
g__Pseudeurotium	9.97336e-05	5.07435e-08	4.11272e-05	6.48364e-05	2.77272e-08	2.94359e-05	0.511489	0.874915
g__Tuber	1.60984e-06	7.77475e-11	1.60984e-06	0.000155776	6.7357e-07	0.000145083	0.177822	0.524949
g__Apiosordaria	7.40426e-05	5.02725e-08	4.09359e-05	8.76459e-05	4.62474e-08	3.80162e-05	0.814186	1
g__Lyophyllum	3.21774e-06	1.49952e-10	2.23571e-06	0.000152759	7.31663e-07	0.00015121	0.801199	1
g__Subulicystidium	0.000146089	4.12063e-07	0.000117198	1.81293e-05	5.99161e-09	1.36835e-05	0.300699	0.662558
g__Chaetosphaeria	5.14963e-05	9.63374e-09	1.792e-05	0.000102716	2.21359e-08	2.63011e-05	0.0949051	0.397989
g__Septoria	6.4361e-06	5.99924e-10	4.47185e-06	0.00014183	6.0231e-07	0.000137194	0.563437	0.913075
g__Articulospora	7.72401e-05	7.41758e-08	4.97245e-05	6.64366e-05	1.77207e-08	2.35324e-05	0.896104	1
g__Jattaea	8.3689e-05	1.23412e-07	6.41383e-05	5.59251e-05	1.45079e-08	2.12925e-05	0.88012	1
g__Cytospora	4.34787e-05	1.75993e-08	2.42207e-05	9.06885e-05	3.5583e-08	3.33462e-05	0.258741	0.617181
g__Metarhizium	0.000114577	3.7143e-07	0.00011127	1.96332e-05	2.24045e-09	8.36744e-06	0.981019	1
g__Taifanglania	0.000127497	4.87668e-07	0.000127497	7.55437e-06	9.21352e-10	5.36584e-06	0.733267	1
g__Monosporascus	6.59848e-05	2.30597e-08	2.77247e-05	6.18677e-05	1.44611e-08	2.12582e-05	0.936064	1
g__Arthrinium	6.27294e-05	2.23468e-08	2.72927e-05	5.8857e-05	2.17783e-08	2.60878e-05	0.943057	1
g__Purpureocillium	1.12602e-05	3.80375e-09	1.12602e-05	0.000101092	1.85884e-07	7.62161e-05	0.276723	0.641306
g__Metacordyceps	9.33468e-05	6.10674e-08	4.51174e-05	2.41804e-05	3.32085e-09	1.01871e-05	0.165834	0.523926
g__Coprinellus	3.37989e-05	4.36573e-09	1.20633e-05	7.4034e-05	1.53857e-08	2.19272e-05	0.108891	0.410314
g__Auricularia	5.79266e-05	3.97396e-08	3.63958e-05	5.13949e-05	2.17332e-08	2.60607e-05	0.906094	1
g__Hypomyces	3.38134e-05	1.40214e-08	2.16189e-05	7.25556e-05	2.59653e-08	2.84854e-05	0.290709	0.65159
g__Trichocladium	5.63091e-05	1.38295e-08	2.14705e-05	4.83215e-05	7.53476e-09	1.53447e-05	0.751249	1
g__Paramyrothecium	7.72447e-05	1.07277e-07	5.97989e-05	2.26691e-05	2.56272e-09	8.94903e-06	0.65035	0.949949
g__Alternaria	4.18512e-05	9.76624e-09	1.80428e-05	5.58867e-05	1.22377e-08	1.95558e-05	0.612388	0.935057
g__Cladonia	5.47529e-05	2.81258e-08	3.0619e-05	4.38374e-05	1.47012e-08	2.14339e-05	0.793207	1
g__Flammulina	8.20595e-05	7.32864e-08	4.94255e-05	1.66275e-05	3.86579e-09	1.09912e-05	0.26973	0.631801
g__Junewangia	3.06407e-05	1.38163e-08	2.14603e-05	6.49775e-05	1.75973e-08	2.34503e-05	0.306693	0.670086
g__Pyronema	5.63005e-05	1.52726e-08	2.2563e-05	4.07106e-05	1.51858e-08	2.17843e-05	0.649351	0.949949
g__Ramicandelaber	4.66744e-05	2.91724e-08	3.11835e-05	4.68716e-05	4.63173e-08	3.80449e-05	1	1
g__Tolypocladium	7.93939e-05	8.22889e-08	5.23733e-05	1.50858e-05	2.01954e-09	7.94421e-06	0.185814	0.524949
g__Stemphylium	4.99249e-05	1.45587e-08	2.20293e-05	4.22887e-05	6.1374e-09	1.3849e-05	0.799201	1
g__Zasmidium	1.12853e-05	1.39804e-09	6.82652e-06	7.25846e-05	1.35565e-07	6.50876e-05	0.69031	0.975116
g__Bartalinia	2.09389e-05	6.87418e-09	1.51373e-05	6.3483e-05	2.3008e-08	2.68142e-05	0.181818	0.524949
g__Lentinula	2.25181e-05	8.30646e-09	1.66398e-05	6.03049e-05	1.16374e-07	6.03049e-05	0.935065	1
g__Pestalotiopsis	1.12622e-05	1.39431e-09	6.8174e-06	7.10762e-05	1.22719e-07	6.19272e-05	0.577423	0.915426
g__Arnium	1.9326e-05	3.96096e-09	1.14905e-05	6.1971e-05	2.11679e-08	2.57196e-05	0.130869	0.45981
g__Talaromyces	3.70066e-05	4.10848e-08	3.70066e-05	4.52676e-05	7.21098e-09	1.50114e-05	0.494481	0.8571
g__Akenomyces	4.02563e-05	2.30017e-08	2.76898e-05	3.92806e-05	9.26124e-09	1.70122e-05	1	1
g__Stropharia	3.5384e-05	3.75608e-08	3.5384e-05	4.38628e-05	6.15663e-08	4.38628e-05	0.485845	0.853512
g__Botrytis	4.98741e-05	1.08407e-08	1.90094e-05	2.86823e-05	2.68738e-09	9.16409e-06	0.351648	0.731429
g__Crepidotus	2.73774e-05	1.34714e-08	2.11907e-05	4.98776e-05	1.53181e-08	2.1879e-05	0.452547	0.826921
g__Ophiocordyceps	1.93248e-05	5.57171e-09	1.36281e-05	5.59056e-05	1.16318e-08	1.90655e-05	0.143856	0.489826
g__Beauveria	2.25187e-05	2.68693e-09	9.46385e-06	5.13461e-05	3.37527e-08	3.24773e-05	0.448551	0.826921
g__Myrmecridium	3.05781e-05	3.77606e-09	1.12191e-05	4.07962e-05	8.62377e-09	1.64162e-05	0.37758	0.757243
g__Flagelloscypha	3.38207e-05	1.17779e-08	1.9814e-05	3.77808e-05	1.06687e-08	1.82592e-05	0.768963	1
g__Amanita	8.05075e-06	1.94444e-09	8.05075e-06	6.04994e-05	1.11236e-07	5.89585e-05	0.619381	0.935057
g__Ovatospora	6.43439e-06	1.24204e-09	6.43439e-06	6.04995e-05	1.05673e-07	5.74656e-05	0.624376	0.935057
g__Dichotomopilus	6.4366e-05	9.48588e-08	5.62313e-05	6.04274e-06	2.63848e-10	2.87145e-06	0.385614	0.765342
g__Phialosimplex	6.82784e-05	1.2686e-07	6.50283e-05	1.50799e-06	7.27687e-11	1.50799e-06	0.231768	0.576376
g__Myxocephala	2.25221e-05	2.20584e-09	8.57486e-06	4.38021e-05	6.08618e-09	1.37911e-05	0.0463816	0.246106
g__Lulworthia	5.14969e-05	2.44132e-08	2.85267e-05	1.51144e-05	2.32987e-09	8.53279e-06	0.290709	0.65159
g__Reticulascus	4.82503e-05	1.68566e-08	2.37041e-05	1.8097e-05	7.4754e-09	1.52842e-05	0.285714	0.65159
g__Micarea	1.28858e-05	3.85461e-09	1.13352e-05	4.98835e-05	1.57735e-08	2.22019e-05	0.0969031	0.399302
g__Scutellinia	5.31021e-05	4.32769e-08	3.79811e-05	1.05784e-05	1.31734e-09	6.41613e-06	0.325674	0.682866
g__Pseudotomentella	1.60937e-06	7.77024e-11	1.60937e-06	5.89879e-05	1.11346e-07	5.89879e-05	0.733267	1
g__Lauriomyces	1.77166e-05	4.90781e-09	1.27904e-05	4.0818e-05	1.23977e-08	1.96832e-05	0.0218562	0.18331
g__Apiotrichum	3.21859e-06	3.1078e-10	3.21859e-06	5.43953e-05	1.73124e-08	2.32597e-05	0.024975	0.18409
g__Dimorphospora	3.69959e-05	1.18327e-08	1.98601e-05	2.11089e-05	3.59511e-09	1.05994e-05	0.101739	0.399302
g__Cenococcum	2.73407e-05	8.61845e-09	1.69494e-05	2.71454e-05	1.65192e-08	2.27206e-05	1	1
g__Rhizopus	2.09117e-05	4.2867e-09	1.19537e-05	3.32483e-05	8.07301e-09	1.58834e-05	0.236187	0.579328
g__Clavulina	1.12696e-05	1.55815e-09	7.20683e-06	4.23063e-05	7.95825e-09	1.57701e-05	0.000989454	0.021645
g__Derxomyces	8.0485e-06	3.35061e-10	3.34196e-06	4.07886e-05	6.95335e-09	1.47408e-05	0.00014117	0.00611737
g__Phialophora	2.57494e-05	1.13664e-08	1.94649e-05	2.26706e-05	2.86488e-09	9.4619e-06	0.723969	1
g__Tilachlidium	2.7349e-05	1.1034e-08	1.91781e-05	1.96037e-05	1.78142e-09	7.46119e-06	0.465608	0.840125
g__Phialocephala	1.28887e-05	1.92207e-09	8.00432e-06	3.17436e-05	7.18944e-09	1.4989e-05	0.0261975	0.18409
g__Puccinia	3.86231e-05	4.47523e-08	3.86231e-05	7.54992e-06	7.6961e-10	4.90411e-06	0.000245539	0.00709336
g__Calcarisporiella	1.60824e-05	1.97993e-09	8.1239e-06	2.7142e-05	1.68136e-08	2.29221e-05	0.191237	0.524949
g__Venturia	4.06459e-05	4.56616e-08	3.90135e-05	3.02166e-06	2.92174e-10	3.02166e-06	1.78526e-06	0.000464167
g__Chalara	1.77089e-05	6.35344e-09	1.45527e-05	2.41802e-05	4.37875e-09	1.16977e-05	0.448414	0.826921
g__Helicoma	9.6609e-06	1.35172e-09	6.71248e-06	3.02076e-05	5.08641e-09	1.26076e-05	0.010278	0.10278
g__Harposporium	2.73466e-05	5.24968e-09	1.32283e-05	1.20622e-05	1.2015e-09	6.12755e-06	0.0697844	0.318979
g__Ochroconis	1.7712e-05	4.58384e-09	1.2361e-05	2.11405e-05	4.35497e-09	1.16659e-05	0.693833	0.975116
g__Syncephalis	3.53977e-05	3.75898e-08	3.53977e-05	4.53249e-06	6.57391e-10	4.53249e-06	6.05697e-05	0.00393703
g__Clavaria	3.21795e-05	2.25457e-08	2.74139e-05	7.54219e-06	6.17739e-10	4.39367e-06	0.00200896	0.0373092
g__Microdochium	2.57531e-05	1.04141e-08	1.86316e-05	1.20703e-05	4.66215e-09	1.20703e-05	0.100662	0.399302
g__Pseudocercospora	2.57324e-05	6.53947e-09	1.47642e-05	1.20643e-05	2.85484e-09	9.4453e-06	0.100662	0.399302
g__Toxicocladosporium	6.43524e-06	2.78462e-10	3.04665e-06	2.71486e-05	6.75539e-09	1.45295e-05	0.00476608	0.072893
g__Castanediella	9.6651e-06	2.80243e-09	9.6651e-06	2.41829e-05	4.0753e-09	1.12851e-05	0.0551115	0.280961
g__Dioszegia	3.21712e-06	1.49894e-10	2.23528e-06	3.0179e-05	5.97661e-09	1.36663e-05	0.000140704	0.00611737
g__Mycena	1.60984e-06	7.77475e-11	1.60984e-06	2.87171e-05	5.10889e-09	1.26354e-05	4.6502e-05	0.00393703
g__Cercospora	2.41394e-05	1.74814e-08	2.41394e-05	7.5524e-06	9.21276e-10	5.36562e-06	0.0232778	0.183346
g__Microscypha	3.05707e-05	2.8037e-08	3.05707e-05	1.512e-06	7.31565e-11	1.512e-06	1.28896e-05	0.00167565
g__Podosphaera	2.09099e-05	6.85353e-09	1.51146e-05	9.05076e-06	1.26838e-09	6.29578e-06	0.107066	0.40937
g__Clavulinopsis	2.73758e-05	1.21677e-08	2.01392e-05	3.01663e-06	1.40904e-10	2.09839e-06	0.000286869	0.0074586
g__Melanocarpus	1.28812e-05	4.97776e-09	1.28812e-05	1.5089e-05	1.86966e-09	7.64375e-06	0.816235	1
g__Lophiostoma	8.05106e-06	9.79074e-10	5.71278e-06	1.81373e-05	3.1321e-09	9.89334e-06	0.146948	0.489826
g__Orbilia	2.41523e-05	1.74999e-08	2.41523e-05	1.51163e-06	7.31211e-11	1.51163e-06	0.00018891	0.00613957
g__Zygosaccharomyces	1.12646e-05	2.84276e-09	9.73441e-06	1.35981e-05	3.65794e-09	1.06916e-05	0.805226	1
g__Calycina	2.41526e-05	8.48893e-09	1.68215e-05	1.512e-06	7.31565e-11	1.512e-06	0.00018891	0.00613957
g__Polyschema	6.43718e-06	1.24312e-09	6.43718e-06	1.51041e-05	2.78007e-09	9.3208e-06	0.182696	0.524949
g__Ambispora	1.12732e-05	3.81257e-09	1.12732e-05	1.05804e-05	3.58224e-09	1.05804e-05	1	1
g__Suillus	3.21735e-06	1.49916e-10	2.23544e-06	1.81035e-05	4.92228e-09	1.24025e-05	0.0135572	0.125888
g__Elaphomyces	1.60836e-06	7.7605e-11	1.60836e-06	1.66376e-05	8.85794e-09	1.66376e-05	0.00664651	0.0956938
g__Byssosphaeria	1.44743e-05	1.79006e-09	7.72455e-06	4.5233e-06	6.54729e-10	4.5233e-06	0.083774	0.374202
g__Chloridium	9.66277e-06	2.80107e-09	9.66277e-06	9.05272e-06	2.62246e-09	9.05272e-06	1	1
g__Geopora	9.65468e-06	1.99303e-09	8.15074e-06	7.54081e-06	4.67158e-10	3.82082e-06	0.768377	1
g__Peziza	6.45214e-06	7.6493e-10	5.04952e-06	1.05822e-05	2.07347e-09	8.04959e-06	0.551138	0.906641
g__Poaceascoma	9.65904e-06	2.79891e-09	9.65904e-06	7.55839e-06	7.71329e-10	4.90958e-06	0.768377	1
g__Acrostalagmus	1.61085e-06	7.78452e-11	1.61085e-06	1.51123e-05	3.53624e-09	1.05123e-05	0.012161	0.117106
g__Pluteus	4.83255e-06	7.00607e-10	4.83255e-06	1.2091e-05	9.05372e-10	5.31911e-06	0.229205	0.576376
g__Hydnopolyporus	1.60984e-06	7.77475e-11	1.60984e-06	1.20919e-05	4.67885e-09	1.20919e-05	0.0399292	0.225687
g__Pithya	6.4434e-06	1.24552e-09	6.4434e-06	7.55437e-06	9.21352e-10	5.36584e-06	1	1
g__Melanophyllum	1.6093e-06	7.76949e-11	1.6093e-06	1.20945e-05	2.4161e-09	8.68926e-06	0.0399292	0.225687
g__Saccharomyces	1.60836e-06	7.7605e-11	1.60836e-06	1.2087e-05	1.05564e-09	5.74358e-06	0.0399292	0.225687
g__Lophodermium	6.43299e-06	5.99345e-10	4.46969e-06	7.5403e-06	1.21849e-09	6.17073e-06	1	1
g__Cyathus	6.4406e-06	1.24444e-09	6.4406e-06	7.55817e-06	1.82803e-09	7.55817e-06	1	1
g__Strelitziana	6.43734e-06	4.39175e-10	3.82612e-06	6.04653e-06	1.16994e-09	6.04653e-06	1	1
g__Xenoacremonium	6.44185e-06	1.24492e-09	6.44185e-06	6.04536e-06	7.16869e-10	4.73309e-06	1	1
g__Volutella	9.65849e-06	1.35115e-09	6.71107e-06	3.02327e-06	2.92485e-10	3.02327e-06	0.167253	0.523926
g__Sporothrix	3.2217e-06	3.11381e-10	3.2217e-06	7.55415e-06	1.82608e-09	7.55415e-06	0.454807	0.826921
g__Basidiobolus	3.21673e-06	1.49858e-10	2.23501e-06	7.54066e-06	1.81957e-09	7.54066e-06	0.454807	0.826921
g__Leccinum	4.83045e-06	6.99998e-10	4.83045e-06	6.04412e-06	4.14973e-10	3.6011e-06	1	1
g__Hirsutella	4.82556e-06	6.9858e-10	4.82556e-06	6.04361e-06	1.16881e-09	6.04361e-06	1	1
g__Peniophora	8.04143e-06	1.93994e-09	8.04143e-06	1.50813e-06	7.27828e-11	1.50813e-06	0.113946	0.41147
g__Phanerochaete	1.6086e-06	7.76275e-11	1.6086e-06	7.54518e-06	1.21925e-09	6.17265e-06	0.220192	0.566832
g__Cystofilobasidium	3.22092e-06	3.1123e-10	3.22092e-06	6.04485e-06	2.64033e-10	2.87246e-06	0.688461	0.975116
g__Phialemoniopsis	3.2217e-06	3.11381e-10	3.2217e-06	6.04683e-06	7.17304e-10	4.73453e-06	0.688461	0.975116
g__Datronia	4.82416e-06	6.98175e-10	4.82416e-06	4.52352e-06	6.54792e-10	4.52352e-06	1	1
g__Solicoccozyma	1.6093e-06	7.76949e-11	1.6093e-06	7.54394e-06	1.82115e-09	7.54394e-06	0.220192	0.566832
g__Catenaria	8.04104e-06	1.93975e-09	8.04104e-06	1.51185e-06	7.31424e-11	1.51185e-06	0.113946	0.41147
g__Botryozyma	8.05425e-06	1.94613e-09	8.05425e-06	1.51163e-06	7.31211e-11	1.51163e-06	0.113946	0.41147
g__Spiromastix	3.2217e-06	3.11381e-10	3.2217e-06	3.02129e-06	1.4134e-10	2.10164e-06	1	1
g__Colacogloea	3.21766e-06	3.106e-10	3.21766e-06	3.01554e-06	2.90991e-10	3.01554e-06	1	1
g__Humicola	3.21696e-06	1.4988e-10	2.23517e-06	3.02093e-06	2.92032e-10	3.02093e-06	1	1
g__Cuphophyllus	4.83045e-06	6.99998e-10	4.83045e-06	1.51083e-06	7.30434e-11	1.51083e-06	0.359764	0.74237
g__Myriangium	1.61007e-06	7.777e-11	1.61007e-06	4.53249e-06	6.57391e-10	4.53249e-06	0.625769	0.935057
g__Hodophilus	3.21844e-06	3.1075e-10	3.21844e-06	1.5109e-06	7.30505e-11	1.5109e-06	0.613381	0.935057
g__Stephanonectria	1.60844e-06	7.76125e-11	1.60844e-06	3.02385e-06	2.92598e-10	3.02385e-06	1	1
g__Neonectria	1.61389e-06	7.81395e-11	1.61389e-06	3.02254e-06	1.41456e-10	2.1025e-06	1	1
g__Dominikia	1.60883e-06	7.76499e-11	1.60883e-06	3.01568e-06	1.40816e-10	2.09773e-06	1	1
g__Teloschistes	3.21968e-06	3.1099e-10	3.21968e-06	1.51193e-06	7.31495e-11	1.51193e-06	0.613381	0.935057
g__Glomus	1.60883e-06	7.76499e-11	1.60883e-06	3.01685e-06	2.91244e-10	3.01685e-06	1	1
g__Lulwoana	3.21704e-06	3.1048e-10	3.21704e-06	1.50857e-06	7.28249e-11	1.50857e-06	0.613381	0.935057
g__Ceratocystis	1.60836e-06	7.7605e-11	1.60836e-06	1.50784e-06	7.27547e-11	1.50784e-06	1	1
g__Phyllosticta	1.61015e-06	7.77775e-11	1.61015e-06	1.50813e-06	7.27828e-11	1.50813e-06	1	1
g__Monographella	1.61046e-06	7.78076e-11	1.61046e-06	1.512e-06	7.31565e-11	1.512e-06	1	1
